# Supplementary material for: A super pan-genomic landscape of rice
Source: Cell Res. 2022 Jul 12;32(10):878–96. doi: 10.1038/s41422-022-00685-z (PMC9525306; doi:10.1038/s41422-022-00685-z)
Supplement: Supplementary file 8 — Table S1 [file 41422_2022_685_MOESM8_ESM.xlsx]

## Sheet: Table S1a
The summary of 251 representative rice accessions for nanopore and next-generation sequencing.
					Next-generation sequencing data				Nanopore sequencing data
Accession	Name	Original area	Species information		Data sources of DNA	Clean Reads of DNA	Clean reads of RNA-seq		Bases (total)	Reads (total)	N50 (bp)	Average (bp)	Maximum (bp)	Median (bp)
NH001	Heibiao	China	O. sativa japonica		Current_study	80239429	19643406		39505357884	1768997	29986.5	22175	187518	19898
NH002	Sansuijin	China	O. sativa japonica		Current_study	76876172	19130694		55270121573	2892476	26717.7	18885	154441	15777.7
NH003	Zaoshengbai	China	O. sativa japonica		Current_study	83922324	20637956		49329869155	2277739	30392.5	22154	196763	19231
NH005	Wanshi	Japan	O. sativa japonica		Current_study	73018603	20905925		45704884497	2099887	30064	21682.7	180507	19192.3
NH006	Yikong	Vietnam	O. sativa indica		Current_study	83949647	20417825		51919658162	2321546	31224.8	22129	180309	18644
NH007	Baxiang	Vietnam	O. sativa indica		Current_study	71800432	19893558		75840675364	3761672	31332	23527	283860	21562
NH008	Vietnam Zaodao	Vietnam	O. sativa indica		Current_study	82469686	19017902		35871096377	1680998	29239.5	21634	161409	19129
NH009	Malaihong	Malaysia	O. sativa indica		Current_study	92533436	23137175		57039469873	2531585	30043	22402	178871	19854
NH010	CO 22	India	O. sativa indica		Current_study	94629264	19479157		56106062177	2651569	29045.5	21764	170733	19832
NH011	2037(Rajahamsal)	India	O. sativa indica		Current_study	67618714	21910027		37359614888	1602279	32543	23353	219534	20320
NH012	Sri Lanka 1	Sri lanka	O. sativa indica		Current_study	69697879	21070599		37342834972	1619124	31028.7	22514.3	161427	20021.3
NH013	Wuziluosi 215	Soviet Union	O. sativa japonica		Current_study	68060508	19799535		44340058305	1906575	32044.5	22865	205156	19561.5
NH014	Kahamu	Romania	O. sativa indica		Current_study	106486805	20996623		43734611415	1906085	29867	22485	177120	20059.5
NH016	Aerjituo	Bulgaria	O. sativa japonica		Current_study	89627165	20590541		41965248206	2105337	27096.3	18777.7	141628	15991.3
NH017	American Huangkedao	United States	O. sativa japonica		Current_study	72480202	20468552		35163641453	1540071	31574	22926	176651	20510
NH018	Buleida A-75	Mexico	O. sativa indica		Current_study	92300714	21164664		37958880988	1783972	30473	21233	179440	17519.3
NH019	Seln 244A6-20	Australia	O. sativa indica		Current_study	99878913	18891868		38693063329	2065214	27004.2	19049.5	131462	16613.8
NH021	Xianluosichi	Thailand	O. sativa indica		Current_study	91572016	19175037		29786630058	1560936	26685.5	19202.5	130456	16933
NH022	Djanda Mandja	Indonesia	O. sativa japonica		Current_study	99884072	22965422		38427137480	2072062	24833	17929	131116	15517
NH024	C 894-21	Phillipines	O. sativa indica		Current_study	94996359	29339926		31235067143	1361199	32347.5	22915.5	228773	19263.5
NH025	IR 10179-23-1-3	Phillipines	O. sativa indica		Current_study	86535324	21539377		77336002808	4091545	27557	21725	165040	19876
NH026	Dumai	India	O. sativa aus		Current_study	79624078	22679291		36151494159	2151123	21368	16855	103001	15546
NH027	Jaibattey	India	O. sativa indica		Current_study	79062283	21072398		49110628064	2195346	31367.5	22332.5	192888	19116
NH028	Rohini	India	O. sativa indica		Current_study	72442826	22130493		31978029182	1258960	36275	25458.5	200899	21674.5
NH029	BW 293-2	Sri lanka	O. sativa indica		Current_study	79517989	20393619		44378498789	1811532	34713.5	24790.5	186053	21541.5
NH030	Albania Rice	Albania	O. sativa japonica		Current_study	79436956	19798829		35019315496	1707364	29262.7	21268.7	151703	18936.7
NH033	Nanoay P.A	Argentina	O. sativa japonica		Current_study	83682798	20811907		82901419118	4024141	31065	23633	163028	22136
NH034	Nabated A Smar	Egypt	O. sativa japonica		Current_study	104770824	21258324		37510787594	1559648	33936	24155	196132	20994
NH035	IRAT 10	Ivory Coast	O. sativa indica		Current_study	91866351	20268153		41835003049	2112057	25782.5	19866	123496	18205
NH036	K 24	Uganda	O. sativa indica		Current_study	79022618	18762570		37461240014	1819458	29187.3	21074.3	153332	18851
NH038	Qianchonglang2	Japan	O. sativa japonica		Wang et al., 2020	71217863	20581529		34738154189	1972593	28985	20016	176794	17040.5
NH039	Gongchengxiang	Japan	O. sativa japonica		Current_study	88436943	23724222		35587923857	2036604	25996	17822	180991	14697
NH040	Qiutianxiaoting	Japan	O. sativa japonica		Current_study	83283782	21413285		31437227680	1510566	32443	22022.5	201368	18393.5
NH041	Zhenfu 8	Japan	O. sativa japonica		Current_study	73575742	20028712		49105194508	2528275	28182	19170	162384	16272
NH042	CISOKAN	Indonesia	O. sativa indica		Current_study	76434152	22594177		35058559774	1577309	30857.5	21573.5	162748	18332
NH044	GZ 1368-5-4	Egypt	O. sativa indica		Current_study	77471316	18903193		47255716881	2408672	25423.5	19646	123637	18042.5
NH045	J34	Madagascar	O. sativa indica		Current_study	81708040	19998308		44816417553	2333484	28621.5	19784.5	171470	16520.5
NH046	80A97YR303-304-1-3	Australia	O. sativa japonica		Current_study	74664802	21330699		31968756980	1641322	29186.5	19974	151459	16980
NH047	80050YR72136-43	Australia	O. sativa japonica		Current_study	72280713	21234139		51752128271	2939062	28477.5	19762.5	165282	16961.5
NH048	YR196	Australia	O. sativa japonica		Current_study	88387200	21516902		35834410168	1614988	30000.5	22228	176020	19371
NH051	Nanjing 11	China	O. sativa indica		Current_study	87178940	20837121		32502716880	1665155	28782	20030	161956	16792.7
NH052	Aijiaonante	China	O. sativa indica		Current_study	82283984	21775804		34730424176	1937157	28044.7	18653.3	158491	14979.7
NH053	Guangluai 4	China	O. sativa indica		Current_study	110138046	19704280		28977168721	1551938	28535.3	18798.7	165135	14835.7
NH054	Nantehao	China	O. sativa indica		Current_study	107986963	20909292		28827954524	1517414	28166	19181	181658	16052
NH055	Guizhao 2	China	O. sativa indica		Current_study	92371731	20038391		41429922814	2649136	27380.5	15735	158937	11259
NH056	Xiangzaoxian 7	China	O. sativa indica		Current_study	93950799	22357926		32355717362	1786341	25519	18190	141109	15853
NH057	Huangsiguizhan	China	O. sativa indica		Current_study	77600656	19542363		34339165682	1705559	30740.5	21690	162449	18767
NH058	Funingzipigengzi	China	O. sativa indica		Current_study	75583641	19858325		46275984715	2144497	29532	20544.7	145872	17668.3
NH060	Dandongludao	China	O. sativa japonica		Current_study	86713658	22334093		38007446056	1641601	32308	23527.5	170686	20301
NH061	Laoguangtou 83	China	O. sativa japonica		Current_study	69942235	21957209		69709024994	3414981	26640.5	19694	159482	16775.5
NH062	Muxiqiu	China	O. sativa japonica		Current_study	72849380	21123453		49623861126	2351094	29192.5	20942	178578	18193
NH063	Qiuqianbai	China	O. sativa indica		Current_study	99973667	20157929		36469541561	2041335	25874	17938	188161	14646
NH064	Jinxibai2	China	O. sativa indica		Current_study	87424017	22369766		35373344750	1992592	26427	17856	173388	14312
NH065	Taishannuo	China	O. sativa indica		Current_study	81871240	20794640		43889766638	2247196	30067	21883	172739	18997.3
NH066	Jinbaoyin	China	O. sativa indica		Current_study	86210815	20535962		46343730027	2278000	27771.3	19298	157870	15935
NH067	Minbeiwanxian	China	O. sativa indica		Current_study	91095410	20816380		39901123444	2000721	33985	23856	292952	19423
NH069	Esiniu	China	O. sativa indica		Current_study	88114346	22211063		37613827615	1799460	28885	20861	191889	18430
NH070	Heidu 4	China	O. sativa indica		Current_study	82342865	19425208		28306173614	1326886	29635.5	21316	161350	18622
NH072	WYJ7	China	O. sativa japonica		Wang et al., 2020	80404095	20763335		29527326015	1326943	32359.7	22143.7	196468	18628.3
NH073	Bawangbian 1	China	O. sativa indica		Current_study	77164405	21972741		34045930662	1710042	28994.5	19934	157442	16540
NH074	Xugunuo	China	O. sativa indica		Current_study	85020212	19204871		27407452354	1422965	28719.7	19490.7	173072	15923.3
NH075	Muguanuo	China	Not sure		Current_study	83703465	19427864		38003873756	1970101	28158.2	19581.2	148195	16617.8
NH076	San**Qishiluo	China	O. sativa indica		Current_study	81210707	21326881		28374328468	1473215	27410	19340	145680	16422
NH077	Qitoubaigu3	China	O. sativa indica		Current_study	87411396	21341303		29610949602	1490446	29143.5	20189	150346	16551.5
NH079	Xiaohonggu	China	O. sativa indica		Current_study	98453027	19532010		28781521776	1477704	30119	21272	183538	18920.5
NH080	Gongju 73	China	O. sativa indica		Current_study	67769875	20731336		33497274299	1450127	32803.7	23008	164789	19906.7
NH081	Qitougu	China	O. sativa indica		Current_study	90974247	19928562		31999938022	1374069	33965	23188	186828	18968.3
NH082	Zinuo	China	O. sativa indica		Current_study	76592549	22114558		28623045984	1292463	32812	22204	204890	18348.5
NH083	Mowangguneiza	China	O. sativa indica		Current_study	88733327	21655949		31557143739	1491738	31432.3	20969.3	182341	16578.3
NH084	Jinzhinuo4	China	O. sativa indica		Current_study	96887076	20913029		42301932351	1992255	31145	21532	165172	17870.8
NH085	Jiienuo	China	O. sativa indica		Current_study	82125123	22189930		52830669234	2630044	28669.2	20632.8	157956	17280
NH087	Yangkenuo	China	O. sativa japonica		Current_study	66619277	20851093		46036051913	2060157	31033.2	22264.8	167404	18805.5
NH089	Laohongdao	China	O. sativa japonica		Current_study	66787431	24734040		30450296633	1755793	26302.5	17212	169953	13984
NH090	Jiabala	India	O. sativa indica		Current_study	86252804	23443084		28071689520	1548343	27055.7	17969.7	133539	14866.3
NH091	Baoxuan 21	China	O. sativa indica		Current_study	69643267	20298284		33298471584	1930896	25621.5	17267	150945	14259
NH092	Wenxiangnuo	China	O. sativa indica		Current_study	72569321	19306097		37171844055	2178280	24945.5	17018.5	163822	14159.5
NH093	TQ	China	O. sativa indica		Current_study	64752986	21541677		31612623138	1669048	28955.3	19317.3	164341	15353
NH094	Xianggu	China	O. sativa indica		Current_study	91341636	22650446		42561143368	2254903	27252.7	18611.3	150615	15554.3
NH095	Lengshuigu 2	China	Not sure		Current_study	69449134	19500538		31266125322	1834757	25080	17117.7	129888	14371.3
NH096	Zimangfeie	China	O. sativa japonica		Current_study	72335004	22784702		30643178598	1795636	26300	16883	148542	13466.5
NH097	Liusha 1	China	O. sativa indica		Current_study	70478682	20412120		31144239847	1746634	26872.7	17955.7	151509	14520.3
NH098	Chenwan 3	China	O. sativa indica		Current_study	75379878	19385759		32201192031	1782746	27214.7	18189	146481	14896.3
NH099	Chengduai 3	China	O. sativa indica		Current_study	84782098	20829402		27940463554	1597062	28094	18016.5	161772	13883
NH100	Aimakang	China	O. sativa indica		Current_study	91449192	20473218		35233949337	1957533	27446	18106	154772	14361
NH101	Shufeng 101	China	O. sativa indica		Current_study	86662455	21780942		34998803015	1850858	28426.7	19159.7	153431	15559
NH103	Guangluai 15-	China	O. sativa indica		Current_study	78251449	19141867		40735950210	2229536	26748	18106	172522	14807
NH104	Hongwan 1	China	O. sativa indica		Current_study	98893445	22664804		33211904197	1767523	27882.5	18659.5	143842	15044.5
NH105	Luke 3	China	O. sativa indica		Current_study	79117192	20556293		32270651079	1715961	27366	18321.3	155407	14540
NH107	Zaoshuxiangheimi	China	O. sativa indica		Current_study	68563591	22053171		34738288284	1688900	31605.7	20835.3	169283	16239.7
NH109	Xiangwanxian 3	China	O. sativa indica		Current_study	74983814	21207482		36848852630	1870235	25360	19915	125707	18574.5
NH110	Zaoxian 240	China	O. sativa indica		Current_study	75896905	20809633		30236132509	1623036	28824	20111.5	167116	16089.5
NH111	Dangyu 5	China	O. sativa indica		Current_study	72358150	19366203		34257589540	1911804	27423.3	18738.7	143593	14735
NH112	Hongainuo	China	O. sativa indica		Current_study	80568870	20248558		30849052047	1588650	32984.5	22859.5	223364	18466.5
NH113	Wanlixian	China	O. sativa indica		Current_study	92227007	19806399		31592913651	1565696	32571.5	22747.5	199773	18457.5
NH114	Aizizhan	China	O. sativa indica		Current_study	67937897	20257223		38497887542	1825164	34840	22805.5	193288	18362
NH115	Xiaobaimi	China	O. sativa indica		Current_study	83612568	26536995		28182741208	1327068	30213	21332	179024	17849.5
NH116	Yanshuichi	China	O. sativa indica		Current_study	101227003	21505678		32142849131	1656412	32902	21841.5	210762	17297
NH117	Xishi 15	China	O. sativa japonica		Current_study	72865464	21415757		32811712023	1409268	31089.3	22738.7	184521	19822
NH118	Honggenghangu3	China	O. sativa indica		Current_study	83624901	19862157		37549605385	1642770	31216.3	22914.3	161329	20184.7
NH119	Yuyannuo	China	O. sativa japonica		Current_study	103389391	20472071		35972264162	1988853	31461.7	22546.3	162527	19669
NH120	80B	Phillipines	O. sativa indica		Current_study	89026189	20204850		57068216468	2846189	31436	22616.7	163543	19365.3
NH122	IR 661-1	China	O. sativa indica		Current_study	72766486	22819143		61678100804	3391498	29182	20530.3	173910	17679.7
NH123	Pei C122	China	O. sativa indica		Current_study	74150842	24108217		33507493229	1498224	33873.7	23099.7	182890	19318
NH125	Ninghui 21	China	O. sativa japonica		Current_study	95598532	20249874		29206511177	1205218	32942	23613	172501	20768.5
NH128	Teqingxuanhui	China	O. sativa indica		Current_study	92619342	21891376		30221051079	1385292	28544.7	21440.3	158170	19877
NH129	JWR 221	China	O. sativa indica		Current_study	112494272	24040787		27667514610	1257057	30212.5	22070	176531	19389
NH130	Baikehanhe	China	O. sativa indica		Current_study	112133944	25278783		30991520150	1536439	26548.5	20364.5	141666	18702.5
NH131	Lengshuinuo	China	O. sativa japonica		Current_study	91715301	21285071		40706172563	1840190	30625	21779	159434	18950
NH132	Haoxiang	China	O. sativa indica		Current_study	68971466	24198868		46584095109	2213966	28912	20223.5	170342	16826.5
NH133	L 301B	China	O. sativa indica		Current_study	98387314	24881852		32746116602	1586802	32576.5	22026	202318	18274.5
NH134	Jinnante 43B	China	O. sativa indica		Current_study	89379930	24391734		28948391698	1318007	30469.5	21669.5	192211	17492
NH135	Zaoshunonghu 6	China	O. sativa japonica		Current_study	96265351	24050816		32565580786	1404149	33298	23388	199614	20056
NH136	Qingsiai 16B	China	O. sativa indica		Current_study	93852443	23364602		36075512585	1825612	25974.5	19914.5	123080	18116.5
NH137	Liming B	China	O. sativa japonica		Current_study	91092358	24387013		29077681859	1392975	36146	25740	266360	22470
NH138	Baoxie -7B	China	O. sativa indica		Current_study	77527937	21838261		40626386663	2191851	26153.5	18505.5	156948	15807
NH139	G Zhenshan 97B	China	O. sativa indica		Current_study	90187252	21187695		37903260954	1990848	26270.5	18767	165036	15409.5
NH140	Taizhongzailai 1/taizhong65	China	O. sativa indica		Current_study	88503788	21838201		68912035479	3513008	26258	18662	143782	15698.5
NH141	Yelicanghua	China	O. sativa japonica		Current_study	78517972	20480373		37868048269	2006853	28477.5	19791.5	164493	15726
NH142	Baigedao	China	O. sativa japonica		Current_study	96806568	22855645		41127265569	2683272	22148	15393	129214	11688
NH143	Liushizao	China	O. sativa indica		Current_study	92304442	24541983		40992534363	2121914	27738	19372.5	170932	15546.5
NH144	Qingke	China	O. sativa aus		Current_study	87808153	21538451		28436775634	1531685	30007	20185.5	176904	16075
NH145	Jianghuadao	North Korea	O. sativa japonica		Current_study	92097272	21624148		38167351798	2033695	26908	18815	151118	15665
NH146	Zhuyuan	Japan	O. sativa japonica		Current_study	86214023	23594754		34569977788	1927572	26269	18009	143864	14765
NH147	Ailuyu	Japan	O. sativa japonica		Current_study	77802562	22261258		29317257281	1364337	30335	22450	213987	18752.5
NH148	Hongse 90	Russia	O. sativa japonica		Current_study	88169756	23658272		37242396292	2036613	25957	18365	146281	15640
NH149	Linguo	Italy	O. sativa japonica		Current_study	87160347	23637843		30943650898	1359924	29878.5	22083	181660	18727
NH150	Tjantajan	Indonesia	O. sativa indica		Current_study	74574005	26069799		34708273271	1981839	24550	17591	117344	15583
NH151	BRC 25-146-2-1	Bangladesh	O. sativa indica		Current_study	86688944	23301212		33953611802	1402893	30477.5	22281	181934	18829.5
NH152	Keluoduo B	France	O. sativa japonica		Current_study	68756773	21024031		38099919813	1647746	28637	21522	180630	18665
NH153	P1790-5-1M-4-5M-1B-3M-B	Columbia	O. sativa indica		Current_study	70994473	24409354		33027144729	1682641	27688.3	19848.7	174145	16528.3
NH155	Chimao	Japan	O. sativa japonica		Current_study	74225380	20480695		36137131734	1958244	26568	18557	169872	15150
NH156	Qingnuo Kyohatamochi	Japan	O. sativa japonica		Current_study	67633267	21095220		31274708315	1747700	25850	17988	158892	14542
NH157	CHANH 148	Vietnam	O. sativa indica		Current_study	106249529	22653055		33076959486	1710258	32308.5	22405	166012	18587
NH158	SLK 2-18-2	Laos	O. sativa indica		Current_study	87544748	22210748		50372136033	2520892	26320	20163	129172	18203.5
NH159	RP 1570-44-1	India	O. sativa indica		Current_study	82501050	23105899		32798470498	1935497	30556	19809	169732	15735.5
NH162	ITA 221	Nigeria	Not sure		Current_study	74044247	24478304		38192904085	2201313	25362	17422	156777	13784
NH164	R42	Phillipines	Not sure		Current_study	96736298	23698967		37366814435	1571344	18501	23096.5	145696	23188
NH166	ECIA 179-S13	Cuba	O. sativa indica		Current_study	86269248	22813709		34435466809	1698538	29528.3	20828.3	155871	18076.7
NH167	PMS 10B	India	O. sativa indica		Current_study	86173592	23287223		31973608647	1488527	31837	21922	199106	18253
NH168	Taidongludao	China	O. sativa japonica		Current_study	84375637	23528652		28745886530	1476654	31888.5	21821	193208	18396.5
NH170	Jiefangxian	China	O. sativa indica		Current_study	105688115	26425836		48692611314	2605405	29790	21510.5	187960	18096
NH171	Hongmisandan	China	O. sativa japonica		Current_study	85443061	19532543		38540863719	2243621	28388.5	20695.5	158772	17944.5
NH173	Chengnongshuijing	China	O. sativa indica		Current_study	85693553	21809111		32110359359	1697562	32577.3	22184.7	183876	18304.3
NH174	Biwusheng	China	O. sativa indica		Current_study	77404787	24272685		37290918375	1877169	34834	23514	206507	19026.5
NH175	Longhuamaohu	China	O. sativa japonica		Current_study	88423201	24074272		40907096736	2228133	30748	21563.5	181085	18578
NH176	Cunsanli	China	O. sativa japonica		Current_study	85253413	25520457		31174786972	1691937	29229	21041	186055	17849.5
NH177	Aihechi	China	O. sativa indica		Current_study	80338945	23970179		31002532536	1697619	30486	21990	156582	18932.5
NH178	Lucaihao	China	O. sativa indica		Current_study	95341054	27496270		45950894660	2357248	27744.5	20838	178320	18162
NH179	Nanxiongzaoyouzhan	China	O. sativa indica		Current_study	78693160	27754258		43199318651	1943987	30359	22183.5	166598	19180
NH181	NJ6	China	O. sativa indica		Current_study	80235077	22646226		27404094632	1566394	27564	17587	205551	13701
NH182	Xuanenchangtanqingzhan	China	O. sativa indica		Current_study	84552659	22549993		36302835987	1663474	29717.5	21942	167278	19184
NH183	Hanmadao4	China	O. sativa indica		Current_study	79604565	24714215		34796393976	1838822	26107.7	19193	131701	17290.7
NH184	Honggu	China	O. sativa indica		Current_study	93916024	26615819		30147241492	1596588	33189	22890.5	216878	19714.5
NH186	IR24	Phillipines	O. sativa indica		Wang et al., 2020	71059687	19394425		42361472423	2327312	27762.3	19836	145737	17212.7
NH187	Fanhaopi	China	O. sativa indica		Current_study	79378942	19559698		32103983077	1590901	26808.3	19706	142382	17166
NH189	Cungunuo	China	O. sativa japonica		Current_study	74537465	20169741		29894600388	1573357	26448	18849	148068	16059.5
NH190	Younian	China	O. sativa indica		Current_study	79624339	19645405		30808703632	1495556	33152	23110.5	170061	19151.5
NH191	Heimangdao	China	O. sativa japonica		Current_study	79557172	22571859		30247769862	1461921	32430.5	22876	178530	19013
NH192	Menjiagao 1	China	O. sativa indica		Current_study	70387087	18949235		29348911599	1301520	32638	23592.5	195842	19770
NH193	Haobayong 1	China	O. sativa japonica		Current_study	79325243	21599258		31491479962	1610568	29553.5	21600.5	186020	17988
NH194	Menjiading 2	China	O. sativa indica		Current_study	90985056	21583139		30618179898	1944709	22294	15781	129774	13057
NH196	Dongtingwanxian	China	O. sativa indica		Current_study	105713325	21478925		37375796543	1721697	29525	21699	150864	19363.5
NH197	Xiangaizao 10hao	China	O. sativa indica		Current_study	93763592	21333145		32819432268	1526961	29089	21327	161268	18634.5
NH198	Xiangwanxian 1	China	O. sativa indica		Current_study	104139651	29541366		29581048114	1304296	30982	22743	211824	20144
NH199	Aituogu 151	China	O. sativa indica		Current_study	86390108	20710061		38745709930	2142373	27704	19569	183314	16409.5
NH201	Jindao 1	China	O. sativa japonica		Current_study	68911646	20744526		31824083018	1750704	27776	20780	147127	18696
NH202	Momi	China	O. sativa indica		Current_study	77930876	24171762		30279651223	1873719	26796	18382	193603	15060
NH203	Zhendao 232	China	O. sativa indica		Current_study	67446873	21840020		30842581174	1591269	29442	21500.7	153313	18717.3
NH204	Zhengdao 5	China	O. sativa japonica		Current_study	84276973	19449458		30003597826	1688080	30749.5	21221.5	171813	17592.5
NH205	Lamujia	China	O. sativa japonica		Current_study	91189858	23735046		36808773357	1587153	30560	23098.5	153843	21234
NH206	Huhui 91269	China	O. sativa indica		Current_study	90439027	20461074		53218768933	2368925	28977	22210	177949	20378.5
NH207	Xiangdao	China	O. sativa indica		Current_study	87335314	20347195		48882475258	2204633	28374	21913	145024	20218
NH208	Laozaogu	China	O. sativa indica		Current_study	92851001	20795111		57170191077	2617610	27727.5	21678	143930	20277
NH210	Zhuzhen B	China	O. sativa indica		Current_study	91140159	22841328		59792492333	2691723	28327	21950.5	152459	20537.5
NH211	Chaoyangyihao B	China	O. sativa indica		Current_study	70297269	22984148		40872967022	2142779	32300	22756	242232	18594
NH212	lemont	United States	O. sativa japonica		Wang et al., 2020	81209907	20847212		34925836161	1647807	28570.5	21131	159221	18385.5
NH213	Xiangai B	China	O. sativa indica		Current_study	91903105	19856820		46169836032	2097677	28413	21952.5	144709	20067
NH214	Jiangnongzao 1 B	China	O. sativa indica		Current_study	73937397	22324500		36872526219	2004572	26559	19956	146533	17955
NH215	Jinghu3 B	China	O. sativa indica		Current_study	73236891	20676692		39528143364	2074516	27847	20183	156225	17371
NH216	Dianrui 409B	China	O. sativa indica		Current_study	82818664	18282549		58629742225	2787729	31904.5	22974	214020	20307.5
NH218	RD23	Thailand	O. sativa indica		Current_study	64807180	20644126		59477038449	2941385	31305	23052.5	196268	20341
NH219	Mamagu	China	O. sativa indica		Current_study	87102386	20713160		41058131452	1865602	28344.5	21771.5	133739	20324.5
NH220	Meihuanuo	China	O. sativa indica		Current_study	108913109	19919780		33643091139	1504890	29476.5	22038	179634	19791.5
NH221	Weiguo	China	O. sativa japonica		Current_study	68142053	19280528		30619570908	1571657	26627	19339	143504	17236
NH222	Sanbaili	China	O. sativa indica		Current_study	84200495	19706942		49686220286	2545230	26558.5	19320	150948	17464.5
NH223	Haomake (K)	China	O. sativa japonica		Current_study	83198479	20686993		41599378086	1937510	37630	26002	229824	22143
NH224	Nangaogu	China	O. sativa indica		Current_study	79670156	21407914		33355714467	1482254	36267	25626	230463	22144
NH226	IR8	Phillipines	O. sativa indica		Wang et al., 2020	65215253	19426797		38756356385	1779053	29477.5	21286	177041	18340.5
NH227	Kasalath	India	O. sativa aus		Current_study	75900031	23227471		35641725250	1844035	27299	19492	216155	14942
NH229	PA64S	China	Not sure		Current_study	87275821	21702445		54254680262	2955826	34861	18355.2	231898	15498
NH231	9311	China	O. sativa indica		Current_study	87839973	20221079		61634774822	3553989	35228	17342.4	284653	10843
NH232	RY2	Japan	O. sativa japonica		Wang et al., 2020	114840665	21666277		29137924996	1466439	26367.5	19558.5	138409	17225
NH236	IR64	Phillipines	O. sativa indica		Wang et al., 2020	73270295	23218697		29607704390	1405095	28198.5	20632	164394	17851
NH237	Miyang46	China	O. sativa indica		Wang et al., 2020	54923017	21241734		37953682165	1828955	27955	20827	194416	18258
NH238	WYJ3	China	O. sativa japonica		Wang et al., 2020	77971258	25086026		42886225611	2149662	27226	20026	164947	17042
NH239	IR26	Phillipines	O. sativa indica		Wang et al., 2020	62679463	20088767		65482925482	2925060	31332	24249	163102	21937
NH240	LanSheng	Japan	O. sativa japonica		Wang et al., 2020	74892889	19847141		32198075034	1581394	29103	22211	163033	19644
NH241	N22	India	O. sativa aus		Current_study	76118306	20419464		49352003248	3461736	25216	15678	158294	12923
NH242	ZCD	China	O. sativa japonica		Current_study	78840682	21085906		29232744557	1495487	29346	19634	226700	15144
NH243	Tetep(a)	Vietnam	O. sativa indica		Wang et al., 2020	75680329	19759035		37289009360	1736779	28305	21655	142880	19642
NH246	GM4	China	O. sativa indica		Current_study	71030625	20838871		38123837273	1959827	26714	19595	175117	16117
NH247	DGB	China	O. sativa indica		Current_study	87264380	21647840		39295625142	1883004	27486	21074	149376	18968
CW01	NA	China	O. rufipogon		Current_study	84548712	NA		41297845926	1675206	33355	24987	327199	21948
CW02	NA	China	O. rufipogon		Current_study	83700371	20956274		38644125131	1533511	34587	25600	202043	22396
CW03	NA	Cambodia	Not sure		Current_study	80938627	19779379		42869534913	2083599	31116	22506	201542	19856
CW05	NA	Brunei	O. rufipogon		Current_study	75677439	25728395		35932978679	1464105	34485.2	25422.5	181410	21918
CW06	NA	Burma	Not sure		Current_study	96330252	31151891		46346056532	2026704	31889.5	23441	182632	19907
CW07	NA	Nepal	O. rufipogon		Current_study	85745883	20371233		34080835969	1517077	30851.4	22479.4	154373	19091.4
CW08	NA	Phillipines	O. rufipogon		Current_study	74022690	22213564		36679212994	1704726	28016.3	20474.3	155115	16996.7
CW09	NA	Sri lanka	O. rufipogon		Current_study	77460719	30848896		40857433820	1914278	29267	21715	212200	18768
CW10	NA	Thailand	O. rufipogon		Current_study	71734662	29816622		33868128394	1497912	30451.8	22948.2	157324	19804
CW11	NA	Bangladesh	O. rufipogon		Current_study	84631759	21466655		36431807043	1665071	28301.7	21299.7	149248	18426.7
CW12	NA	China	O. rufipogon		Current_study	84765707	29576467		33937355963	1470312	30105.8	22566	155937	20033.4
CW13	NA	China	O. rufipogon		Current_study	79989976	19625264		34339514861	1513793	30144.8	22895.8	155350	20185.8
CW14	NA	China	O. rufipogon		Current_study	78723218	21434403		36439395603	1637858	28818	20872.8	151120	17425.8
CW15	NA	Laos	O. rufipogon		Current_study	94060046	30728832		35277805476	1534384	31262	23299	202612	20155
CW16	NA	China	O. rufipogon		Current_study	86430971	NA		48795684313	2084211	30768	23763	169500	21323
CW17	NA	India	O. rufipogon		Current_study	82618492	31887468		34049769342	1464052	30399	23604	175640	20879
CW18	NA	China	O. rufipogon		Current_study	71247438	31370441		33833892488	1522989	27938	20958	136993	17827.7
CW19	NA	China	O. rufipogon		Current_study	85292581	20989294		36654511768	1696376	30053	22026	234307	18460
CW21	NA	China	O. rufipogon		Current_study	75761573	20565667		35126689389	1527886	30457.3	22523	180859	18991
CW22	NA	China	O. rufipogon		Current_study	72181867	25172274		33412381024	1463509	29317	21611	156570	17978.5
CW23	NA	China	O. rufipogon		Current_study	74909546	28620170		34705733645	1525463	28452.7	20789.3	144850	17092
CW31	NA	China	O. rufipogon		Current_study	68610882	19294441		38101249688	2001774	24783.5	19184.5	128278	17164.5
CW32	NA	China	O. rufipogon		Current_study	66855769	23355922		39727539452	2438754	21499.5	16396	123276	14281.5
CW33	NA	Laos	O. rufipogon		Current_study	73588750	28112471		44274107679	2267874	24919.5	19655	140038	17870.5
CW34	NA	Nepal	O. rufipogon		Current_study	69501796	21344474		36695487387	1874633	25260	19720	138844	17846
CW35	NA	Sri lanka	O. rufipogon		Current_study	69208566	23128461		31924617401	1580023	26943.5	20182.5	132674	18261.5
CW36	NA	Sri lanka	O. rufipogon		Current_study	68978843	21279979		29248367755	1519910	25932.7	19355.3	130338	17035.3
CW37	NA	Burma	O. rufipogon		Current_study	66028023	23682889		33413944064	1631914	26929	20664	137594	19043.5
NH265	NA	Sierra Leone	O. glaberrima		Current_study	62508598	26777919		27950923938	1528784	24653.8	18020	128543	15839.8
NH266	NA	Chad	O. glaberrima		Current_study	65730778	22648060		27184545229	1774714	21365.2	15031.8	109732	13101
NH267	NA	Cameroon	O. glaberrima		Current_study	59550334	25180827		27007834629	1331924	27336	19915.5	130752	17743.7
NH268	NA	Cote D'Ivoire	O. glaberrima		Current_study	63107006	20648992		50562525796	4011678	16187.5	11272.5	103389	9322.33
NH269	NA	Mali	O. glaberrima		Current_study	58480377	19959894		29376566918	1532927	26497.5	18907	132543	16824.8
NH270	NA	Mali	O. glaberrima		Current_study	59756842	23161628		28996597459	1477039	27442.3	19626.1	124044	17348.6
NH271	NA	Senegal	O. glaberrima		Current_study	65222160	22989741		26509734786	1301552	27400.2	20144.6	117451	18273.4
NH272	NA	Liberia	O. glaberrima		Current_study	66985570	23041370		25237644620	1214198	28351.3	20333.2	123406	18308.3
NH273	NA	Nigeria	O. glaberrima		Current_study	61327371	24377987		27251788478	1460508	26294	18574.4	118260	16463.6
NH274	NA	Unknown	O. glaberrima		Current_study	63058018	19646369		26667945616	1767835	22397	14980.8	118755	12798.4
NH275	NA	Guinea	O. glaberrima		Current_study	61592305	20171497		25639367915	1613324	24929	14545	140309	10948.5
NH277	NA	Gambia	Not sure		Current_study	63163697	23193763		29609677748	1649471	25795.8	17506.3	143360	14918.5
NH278	NA	Guinea	O. barthii		Current_study	66131729	23768139		29148183800	1616992	30186.5	18228.5	161762	14222
NH279	NA	Mali	O. barthii		Current_study	58421469	21484682		27773644678	1566987	27107.8	17119.2	136132	14165.8
NH280	NA	Sierra Leone	O. barthii		Current_study	63041545	24926996		31937616442	1850114	27674.5	17486	151830	14285
NH281	NA	Sierra Leone	O. barthii		Current_study	63650366	26534347		25270729777	1358284	27914	18760	159478	15872.5
NH282	NA	Mali	Not sure		Current_study	59414969	23116024		32985499916	1573937	26441	21090	132108	19713
NH283	NA	Cameroon	O. barthii		Current_study	70296876	27675126		32735002240	1669894	26966	19733.5	148306	17689
NH284	NA	Chad	O. barthii		Current_study	64153065	20522846		25655703865	1307245	27652	18766.6	125909	16775
NH285	NA	Botswana	O. barthii		Current_study	60762889	22449171		26344328410	1422515	25890.8	17302.8	122508	15167.8
NH286	NA	Guinea	O. barthii		Current_study	64615230	25370992		26845629030	1475684	26146	18326.5	161532	15917.5
Wang, Y. et al. A Strigolactone Biosynthesis Gene Contributed to the Green Revolution in Rice. Mol Plant 13, 923-932(2020).
Note: The species information of accessions with admixed ancestries between sub-population (O. rufipogon, O. sativa indica, O. sativa japonica, O. glaberrima, and O. barthii) were filled with "Not sure". Moreover, these accessions would be removed when the corresponding data was applied to subsequence analysis between sub-population.

## Sheet: Table S1b
Assemble statistics for the 251 genomes.
Accession	Assembly length (bp)	The number of contigs	Contig N50 (bp)	Contig NG50 (bp)	Busco (V9)	Single base error rate	Mapping rate of short read	Indel error rate
NH001	373710385	477	13526285	13526285	0.979	1.95098e-05	0.9853	4.22306e-05
NH002	378134616	626	11134561	11206067	0.976	1.6346e-05	0.9851	4.17365e-05
NH003	375823669	413	11934733	11934733	0.981	1.61326e-05	0.9858	3.98298e-05
NH005	360281669	524	10829750	9437560	0.915	1.58293e-05	0.9683	3.81507e-05
NH006	389204075	694	9928064	10174417	0.966	1.60224e-05	0.9728	4.44574e-05
NH007	368843885	128	14065936	14065936	0.957	2.66752e-05	0.9652	4.69169e-05
NH008	384993889	458	11154626	11303745	0.976	2.47926e-05	0.9752	4.47124e-05
NH009	391986210	559	12520394	13741109	0.98	1.83527e-05	0.9887	4.39148e-05
NH010	386469497	986	11691014	11722449	0.949	3.52602e-05	0.971	4.60347e-05
NH011	373811341	176	11719178	11719178	0.929	3.16443e-05	0.953	4.75909e-05
NH012	388901047	823	10775895	11436931	0.968	1.83517e-05	0.9812	4.51529e-05
NH013	371298749	632	9434900	9434900	0.968	7.75386e-06	0.9685	3.49584e-05
NH014	389098959	440	15650823	15650823	0.98	1.59908e-05	0.9865	4.94707e-05
NH016	369807856	658	10401822	10401822	0.959	1.62301e-05	0.9703	3.89554e-05
NH017	364881095	328	13391656	12977084	0.951	1.8491e-05	0.9688	3.94814e-05
NH018	397321848	937	9232452	10597164	0.978	1.83831e-05	0.9877	4.50466e-05
NH019	395021276	596	10477962	11025059	0.977	2.05938e-05	0.9875	4.52938e-05
NH021	393796705	872	7925127	8528791	0.972	2.03252e-05	0.9839	3.90887e-05
NH022	368258747	274	17061695	17061695	0.959	1.99941e-05	0.98	4.52562e-05
NH024	408121673	1512	12445525	13421204	0.968	1.94207e-05	0.9676	4.69247e-05
NH025	388537805	320	15443505	15443505	0.979	3.47662e-05	0.9815	3.13921e-05
NH026	374792046	291	10898636	11282956	0.971	4.17992e-05	0.9658	7.24695e-05
NH027	378964481	839	13923172	14103552	0.948	1.93079e-05	0.956	4.60518e-05
NH028	388984790	473	14464860	14464860	0.978	1.87025e-05	0.9857	4.43308e-05
NH029	384162725	477	12781984	12781984	0.956	1.79637e-05	0.978	4.52881e-05
NH030	367477518	851	6025827	5132959	0.959	1.57125e-05	0.9769	4.73444e-05
NH033	374107309	332	14173179	14173179	0.973	1.70459e-05	0.9671	4.04804e-05
NH034	373389372	506	11436832	11436832	0.966	1.88865e-05	0.9836	4.70179e-05
NH035	379897326	534	10168071	10517309	0.965	1.81102e-05	0.9783	4.91607e-05
NH036	382914702	623	9370403	9370403	0.975	1.3755e-05	0.9696	4.28973e-05
NH038	376328193	631	12301554	12301554	0.976	2.49702e-05	0.9928	5.28953e-05
NH039	376007527	599	12367630	12367630	0.981	1.54704e-05	0.9876	4.15311e-05
NH040	371638792	518	11428250	11428250	0.976	1.70811e-05	0.9863	4.23583e-05
NH041	370411901	824	7989431	7989431	0.957	1.72025e-05	0.9706	4.23151e-05
NH042	375219156	522	3365383	3365383	0.93	7.00018e-05	0.9625	4.17729e-05
NH044	392565977	615	10950014	11538252	0.979	3.39026e-05	0.9783	3.00026e-05
NH045	387633623	626	16016878	16016878	0.977	2.56763e-05	0.9793	6.04463e-05
NH046	370360174	545	10420162	10420162	0.955	1.87844e-05	0.9761	4.2834e-05
NH047	367751653	562	11208627	11208627	0.962	1.72725e-05	0.9703	4.1528e-05
NH048	371639319	480	16446632	16446632	0.962	1.72371e-05	0.9762	4.22695e-05
NH051	374885582	584	11160279	11160279	0.917	1.92272e-05	0.9632	4.73718e-05
NH052	386763089	476	15394802	15625522	0.96	1.11541e-05	0.9752	4.46552e-05
NH053	390868186	539	11541998	11541998	0.981	2.05261e-05	0.9864	4.41863e-05
NH054	385219782	432	16578506	17069431	0.98	2.22912e-05	0.9861	5.41587e-05
NH055	385859678	437	11734254	11734254	0.97	1.84679e-05	0.9799	4.54854e-05
NH056	388798717	641	10604953	11769192	0.974	2.10803e-05	0.9835	4.80094e-05
NH057	385442649	500	9346466	10618899	0.964	2.11471e-05	0.9745	4.62715e-05
NH058	389961643	457	17305203	20243243	0.98	2.09149e-05	0.9864	4.57353e-05
NH060	362195662	515	9858004	9858004	0.927	1.87689e-05	0.9597	4.14306e-05
NH061	364297599	314	6875398	6875398	0.961	3.56933e-05	0.9726	4.11998e-05
NH062	354704824	488	13088955	12838936	0.932	1.92047e-05	0.9628	4.31034e-05
NH063	380569754	599	8161446	8161446	0.953	2.09186e-05	0.98	4.8275e-05
NH064	394470505	723	10225357	10666524	0.976	1.86782e-05	0.9866	4.65738e-05
NH065	365526810	226	9628606	9495878	0.937	2.81019e-05	0.965	4.74028e-05
NH066	378776648	231	8894960	9595497	0.949	2.74779e-05	0.9611	5.64343e-05
NH067	402486085	859	17826744	17826744	0.968	2.3576e-05	0.9748	4.34102e-05
NH069	394451216	786	12545221	12643399	0.975	1.96729e-05	0.9826	4.70223e-05
NH070	388821587	802	9578172	11803442	0.971	1.77151e-05	0.9771	4.55967e-05
NH072	365298193	443	7703635	7703635	0.949	1.83138e-05	0.9611	4.8533e-05
NH073	388776684	459	10029810	10164626	0.98	2.10969e-05	0.9811	4.72019e-05
NH074	382574832	712	8230544	8518167	0.963	2.14808e-05	0.9779	4.96452e-05
NH075	388714914	478	13588739	13727480	0.982	1.85071e-05	0.97	3.98647e-05
NH076	381092123	712	10256176	10256176	0.958	1.82029e-05	0.9546	2.54584e-05
NH077	390517876	680	10257339	11257471	0.977	3.3622e-05	0.9718	4.62207e-05
NH079	392445130	777	11145191	11264659	0.979	2.57692e-05	0.9716	3.78015e-05
NH080	373354241	212	10083736	10083736	0.931	4.61706e-05	0.9562	5.19748e-05
NH081	377181460	492	11166832	13044389	0.967	3.71148e-05	0.9617	4.6349e-05
NH082	384098174	293	5606236	6052095	0.961	3.84459e-05	0.9724	4.55951e-05
NH083	392062440	519	11520748	12291594	0.98	3.47215e-05	0.9802	4.67757e-05
NH084	385071945	504	16129537	16129537	0.954	2.32216e-05	0.9678	5.09204e-05
NH085	387250409	555	10816590	11836590	0.969	1.66843e-05	0.9776	5.06365e-05
NH087	373410132	551	11544094	11544094	0.981	1.85667e-05	0.9807	4.00953e-05
NH089	374372455	832	7545342	7545342	0.964	1.83213e-05	0.9738	3.99923e-05
NH090	388725035	752	7217553	7276504	0.971	3.21873e-05	0.9758	6.43823e-05
NH091	387416092	931	7374172	8243358	0.957	3.0071e-05	0.9701	5.69362e-05
NH092	394043376	779	12153546	12153546	0.97	2.91795e-05	0.9731	2.42283e-05
NH093	381540626	609	12944276	12944276	0.95	2.98631e-05	0.9708	6.13749e-05
NH094	392401876	784	9417337	10744692	0.977	3.47348e-05	0.9773	7.20027e-05
NH095	375306474	308	6634618	6634618	0.964	7.63376e-06	0.962	1.23766e-05
NH096	375497095	1082	11235558	11235558	0.968	2.27512e-05	0.9724	4.90736e-05
NH097	388694657	636	11061483	11355857	0.975	2.6216e-05	0.9765	5.71425e-05
NH098	389732501	817	11533399	13935444	0.971	2.61359e-05	0.972	5.60102e-05
NH099	381807382	532	7415462	7415462	0.955	3.04368e-05	0.9713	6.77488e-05
NH100	388021447	546	12491440	12491440	0.966	2.66815e-05	0.9846	5.92467e-05
NH101	388080414	473	15888185	15888185	0.979	2.82467e-05	0.9739	6.12811e-05
NH103	391383296	585	13470260	13470260	0.979	2.4301e-05	0.9779	5.37427e-05
NH104	378525194	616	9887089	9887089	0.941	1.88019e-05	0.9648	4.82821e-05
NH105	385428777	714	10432811	10878798	0.947	2.96786e-05	0.9715	6.29688e-05
NH107	386764760	554	10619454	10619454	0.973	2.33424e-05	0.9748	5.47749e-05
NH109	386075573	567	13764532	14017118	0.979	3.11027e-05	0.9777	6.28167e-05
NH110	383472534	622	10447087	11119137	0.959	2.51856e-05	0.9767	5.51643e-05
NH111	380849744	486	10417716	12126311	0.948	2.65196e-05	0.9716	5.53394e-05
NH112	395115322	712	14004748	14056586	0.978	2.26643e-05	0.9842	5.30807e-05
NH113	382333406	432	14020258	14020258	0.971	3.10697e-05	0.9797	6.74411e-05
NH114	391759523	693	14770717	14770717	0.972	4.8785e-05	0.9823	8.22214e-05
NH115	394595947	843	11532966	12012144	0.961	2.55755e-05	0.9822	6.20457e-05
NH116	396959810	591	13110390	13918695	0.98	3.33787e-05	0.9835	6.79036e-05
NH117	372481366	417	10011702	10011702	0.98	1.69861e-05	0.9817	3.96879e-05
NH118	383914464	450	13351671	13351671	0.959	2.80896e-05	0.9746	5.97295e-05
NH119	365227751	459	14877996	14498418	0.971	3.85047e-05	0.9826	7.23329e-05
NH120	384510721	661	10047347	10610859	0.953	3.59028e-05	0.9719	3.85607e-05
NH122	379998213	402	13721439	13825898	0.973	2.33659e-05	0.9818	4.95292e-05
NH123	377076918	498	14464065	14464065	0.958	1.78107e-05	0.9695	4.00343e-05
NH125	383397818	843	7126343	7388808	0.97	3.35865e-05	0.9827	6.42857e-05
NH128	388333156	621	9575901	9718076	0.981	3.44009e-05	0.9837	6.69013e-05
NH129	388481327	613	7595285	7674750	0.976	2.17385e-05	0.984	5.41365e-05
NH130	388015410	466	14372815	14372815	0.98	2.5334e-05	0.9835	5.44669e-05
NH131	373155513	541	10049604	10049604	0.967	3.39296e-05	0.9793	4.26042e-05
NH132	397834866	446	15391385	15407731	0.979	2.59957e-05	0.9864	5.44447e-05
NH133	377814582	582	11156336	11156336	0.974	1.89326e-05	0.9784	4.76583e-05
NH134	379192080	343	5255421	5255421	0.964	3.51563e-05	0.971	5.10137e-05
NH135	371154011	637	9417323	9417323	0.98	2.99983e-05	0.9848	5.72404e-05
NH136	369871567	450	10261078	10261078	0.945	3.68398e-05	0.9659	7.26739e-05
NH137	374791351	565	13305672	13305672	0.975	3.53023e-05	0.9782	6.0479e-05
NH138	382830184	837	10673715	10673715	0.952	3.18705e-05	0.966	6.88164e-05
NH139	386642629	741	10007538	10007538	0.966	1.94262e-05	0.98	4.70486e-05
NH140	384549166	601	12326268	12326268	0.965	1.84684e-05	0.9676	4.87844e-05
NH141	366514232	483	7746724	7513239	0.974	2.18682e-05	0.9741	3.86888e-05
NH142	361253291	409	11967034	11484208	0.968	3.2307e-05	0.9738	6.45364e-05
NH143	386448610	688	17240588	17256203	0.97	1.95007e-05	0.9721	4.89975e-05
NH144	373100559	690	9373791	9373791	0.965	1.88367e-05	0.9626	4.36746e-05
NH145	365337985	411	11791984	11685169	0.976	3.31447e-05	0.9761	6.1918e-05
NH146	366698491	442	11462549	11462549	0.971	3.62478e-05	0.9699	6.5637e-05
NH147	384761107	1339	5239854	5351337	0.979	3.81665e-05	0.9865	6.33562e-05
NH148	365892662	174	9318912	9318912	0.952	2.90741e-05	0.9659	4.32149e-05
NH149	377266486	627	11866815	12522831	0.981	8.88232e-06	0.9773	4.31817e-05
NH150	376229762	204	10460581	10460581	0.97	4.43559e-05	0.9648	7.14191e-05
NH151	373722432	425	16693849	16693849	0.954	3.93661e-05	0.9565	5.07195e-05
NH152	365757195	352	14152771	14152771	0.97	2.87814e-05	0.9766	5.572e-05
NH153	385904703	518	12789306	12789306	0.971	6.21138e-06	0.9724	2.83049e-05
NH155	368700927	310	13619356	12923494	0.979	1.76403e-05	0.9766	4.03525e-05
NH156	367312790	339	11621550	11621550	0.978	2.57737e-05	0.9758	5.31972e-05
NH157	381620451	600	13483455	13483455	0.962	2.18437e-05	0.9765	5.57858e-05
NH158	389813553	368	15051482	15970199	0.981	1.72929e-05	0.9796	4.65607e-05
NH159	403600493	1423	6472520	7883847	0.975	2.09613e-05	0.9849	4.59935e-05
NH162	376365484	268	6705922	6705922	0.948	6.27342e-05	0.9621	8.67295e-05
NH164	384236218	317	18608304	18608304	0.975	1.8067e-05	0.9826	4.57115e-05
NH166	390653720	721	12883948	13047407	0.971	1.78572e-05	0.9827	4.5708e-05
NH167	380285563	688	10820857	10820857	0.94	1.25958e-05	0.9612	3.0322e-05
NH168	362479431	449	10652500	10103005	0.963	1.79486e-05	0.9695	4.49294e-05
NH170	385516581	330	15500289	15500289	0.976	3.10415e-05	0.9717	5.02521e-05
NH171	366703366	376	4949165	4949165	0.939	4.89606e-05	0.955	5.10194e-05
NH173	381944512	638	9637758	9637758	0.963	1.88116e-05	0.979	1.27663e-05
NH174	386818179	728	11715136	11715136	0.957	1.99215e-05	0.9646	4.69497e-05
NH175	368800138	505	10961803	10961803	0.978	1.59463e-05	0.9769	4.01274e-05
NH176	370171707	428	14130340	13574512	0.975	1.73946e-05	0.9782	4.29719e-05
NH177	392078730	476	9984561	10068134	0.978	2.07611e-05	0.9864	4.87377e-05
NH178	389244652	410	14616443	15869694	0.981	1.72693e-05	0.9783	4.72608e-05
NH179	387595406	299	12562335	13024548	0.975	2.63058e-05	0.9859	5.30502e-05
NH181	385493214	590	10645839	10645839	0.957	2.05944e-05	0.9909	4.68128e-05
NH182	382328534	504	14237177	14237177	0.971	1.81336e-05	0.9804	4.52778e-05
NH183	385920304	663	8605504	8605504	0.964	1.93589e-05	0.9755	5.00725e-05
NH184	387644736	557	10341437	10341437	0.971	1.88085e-05	0.9849	4.87715e-05
NH186	382512499	422	13725727	13725727	0.958	3.11179e-05	0.9763	5.60688e-05
NH187	383858137	726	10446365	10653483	0.941	1.88716e-05	0.9732	2.27688e-05
NH189	372096113	803	7354382	7354382	0.965	1.7259e-05	0.9716	4.05809e-05
NH190	407735352	1737	7610324	7868783	0.954	1.71852e-05	0.9709	4.39648e-05
NH191	387232182	1366	9116531	9116531	0.973	1.60085e-05	0.9751	3.96997e-05
NH192	394358251	767	11641692	11786437	0.974	1.95584e-05	0.9774	4.81136e-05
NH193	375355575	744	11332818	11332818	0.964	1.75221e-05	0.9715	4.47656e-05
NH194	387076945	913	9986255	9986255	0.975	2.0492e-05	0.9811	2.24064e-05
NH196	396294632	652	12982600	14016483	0.976	2.01996e-05	0.9865	5.34451e-05
NH197	388987080	673	11623092	11857985	0.981	1.94916e-05	0.9838	4.88679e-05
NH198	387926489	490	17089186	17089186	0.971	2.14757e-05	0.9841	5.32472e-05
NH199	393892674	817	8844833	10474501	0.979	1.96983e-05	0.9801	4.7089e-05
NH201	369831059	517	11886907	11886907	0.973	1.86409e-05	0.9429	3.96857e-05
NH202	390700684	786	9951203	10486301	0.971	1.97389e-05	0.9735	4.73457e-05
NH203	381343998	555	11675159	13960940	0.97	1.98246e-05	0.9735	4.6344e-05
NH204	368910786	447	14407047	14407047	0.977	1.77143e-05	0.9844	4.14978e-05
NH205	377982702	408	13072436	13072436	0.978	1.74796e-05	0.9797	4.37639e-05
NH206	375286437	238	9204701	9204701	0.955	3.44164e-05	0.9686	5.1486e-05
NH207	384770186	479	14008267	14506722	0.968	1.95571e-05	0.9831	4.88525e-05
NH208	394295264	578	14062631	14702182	0.973	1.74387e-05	0.98	4.87274e-05
NH210	391193795	475	14016591	15878743	0.981	1.47037e-05	0.9847	4.85258e-05
NH211	381367954	408	16896907	16896907	0.934	2.06756e-05	0.9753	4.95899e-05
NH212	370828609	356	15993976	15993976	0.964	2.12605e-05	0.9868	5.67594e-05
NH213	385978604	679	12419448	12419448	0.948	1.79595e-05	0.9706	4.7355e-05
NH214	388826835	465	12904193	13901555	0.982	2.03175e-05	0.9842	4.43925e-05
NH215	392957877	550	13906517	14479527	0.982	1.92056e-05	0.9833	4.69821e-05
NH216	388366143	518	13097856	13514751	0.973	1.23105e-05	0.9818	6.6288e-05
NH218	381254949	501	13932526	14056962	0.948	2.77531e-05	0.981	5.84753e-05
NH219	393879159	662	13655399	13655399	0.977	1.99681e-05	0.9869	4.95964e-05
NH220	389622375	633	13994926	13994926	0.965	2.32251e-05	0.9784	5.12368e-05
NH221	367649896	559	10059511	10059511	0.965	2.10173e-05	0.9795	4.25731e-05
NH222	388352448	557	12524209	12681428	0.976	1.83545e-05	0.9812	4.69908e-05
NH223	371232585	144	12342346	12342346	0.974	2.65063e-05	0.9783	4.90016e-05
NH224	379806287	203	12160527	12160527	0.977	3.27193e-05	0.9686	6.88272e-05
NH226	392137729	615	10764420	11078722	0.973	2.29996e-05	0.9931	4.72258e-05
NH227	371866844	198	11408875	11408875	0.97	1.97463e-05	0.9764	4.72992e-05
NH229	390616730	703	8460278	8699233	0.974	2.94432e-05	0.9932	3.46452e-05
NH231	370864367	447	13069224	13069224	0.947	3.27586e-05	0.9816	4.6157e-05
NH232	376391773	1007	6410149	6410149	0.969	2.13421e-05	0.9791	6.35056e-05
NH236	391726107	1093	7844765	7932189	0.964	2.35164e-05	0.9868	5.41884e-05
NH237	377590342	456	10865962	10865962	0.972	2.84594e-05	0.9884	7.06109e-05
NH238	371191019	604	13776324	13776324	0.972	2.3201e-05	0.9874	5.06586e-05
NH239	387803627	553	16111911	16111911	0.969	2.30194e-05	0.9844	4.48449e-05
NH240	373146623	493	11520881	11520881	0.98	1.84646e-05	0.9767	3.96761e-05
NH241	371152049	201	14108480	14108480	0.951	2.00053e-05	0.9669	4.76974e-05
NH242	369154084	340	11231293	11231293	0.979	1.96476e-05	0.9974	4.34967e-05
NH243	382175049	475	12750613	12750613	0.96	1.83057e-05	0.9819	5.0155e-05
NH246	384683355	261	15991253	17665085	0.98	2.04974e-05	0.9886	4.82007e-05
NH247	383898809	156	13908301	13908301	0.98	2.0831e-05	0.9855	4.40689e-05
CW01	408049167	1026	1600189	1743432	0.921	1.28734e-05	0.95	2.28036e-05
CW02	396445357	971	1607251	1714374	0.913	3.13234e-05	0.9634	6.21397e-05
CW03	383998305	622	13517655	13517655	0.978	2.53569e-05	0.9918	5.20106e-05
CW05	384406417	484	4527364	4800088	0.952	3.84203e-05	0.9785	6.93355e-05
CW06	400449228	1085	6196576	7023098	0.961	1.07629e-05	0.9651	8.24849e-05
CW07	400243395	1074	1675777	1872576	0.945	1.67073e-05	0.9662	6.11853e-05
CW08	386364305	538	4379123	4651171	0.957	4.10105e-05	0.9768	8.20029e-05
CW09	381620824	660	4102569	4171055	0.93	3.0035e-05	0.9648	6.02404e-05
CW10	382373801	566	4827243	5051811	0.952	3.49579e-05	0.9718	7.00231e-05
CW11	384370755	677	3450594	3507632	0.949	2.61024e-05	0.9691	6.35532e-05
CW12	408234422	1013	2003100	2367015	0.936	1.87196e-05	0.9652	5.40866e-05
CW13	402609900	831	2253426	2485646	0.941	1.65967e-05	0.9702	5.15412e-05
CW14	411030532	890	2391905	2833031	0.94	6.04262e-05	0.9787	0.000159251
CW15	383143729	412	6941639	6941639	0.935	3.16826e-05	0.9785	5.91136e-05
CW16	403331413	720	2664823	2926910	0.936	5.48209e-05	0.9793	0.000119225
CW17	394509737	619	3457295	3968537	0.957	4.56237e-05	0.9826	0.000109985
CW18	398325868	735	3432029	3599548	0.958	5.92204e-05	0.9779	0.000163027
CW19	402098761	849	2081642	2313520	0.944	5.01021e-05	0.9748	0.000106613
CW21	395480231	542	3545304	3755536	0.936	4.22676e-05	0.9735	9.03661e-05
CW22	406755455	848	2489357	2658553	0.948	5.58272e-05	0.9834	0.00014566
CW23	390482725	630	3184049	3429088	0.924	2.02851e-05	0.9683	9.1561e-05
CW31	388003361	313	6360946	6595997	0.947	3.33734e-05	0.9789	0.000128623
CW32	397178043	449	5110836	5284961	0.959	2.74058e-05	0.9782	8.01907e-05
CW33	391417738	564	3836213	3894458	0.936	3.78675e-05	0.9674	0.000171893
CW34	394366936	687	3562016	3712372	0.954	1.56935e-05	0.9722	6.77288e-05
CW35	393828144	847	2279008	2424726	0.914	3.86057e-05	0.9614	0.000124933
CW36	386902732	763	2779251	2813456	0.933	1.35538e-05	0.9658	5.17158e-05
CW37	390587925	690	3050019	3138582	0.931	4.00012e-05	0.969	0.000117723
NH265	347163423	460	14365345	14365345	0.98	2.2946e-05	0.9913	5.65555e-05
NH266	339938494	537	9953155	9051311	0.95	3.45945e-05	0.9821	0.000166736
NH267	331412423	409	14994821	14421246	0.96	3.30253e-05	0.9813	9.6312e-05
NH268	339764201	328	15499011	14540115	0.916	5.10472e-05	0.9872	0.000295087
NH269	346721468	434	13850892	13593173	0.977	6.60242e-05	0.9919	0.000165704
NH270	342776133	374	14102300	12537090	0.976	3.45532e-05	0.9889	9.23693e-05
NH271	346777455	380	15595849	15560918	0.98	1.84153e-05	0.9908	8.23266e-05
NH272	339825512	305	14773750	13842637	0.976	3.63186e-05	0.9892	0.000132068
NH273	341878552	197	14588793	14034992	0.978	2.19435e-05	0.9906	4.73267e-05
NH274	342187746	284	12848420	12556480	0.979	2.58484e-05	0.9911	9.32003e-05
NH275	346121361	522	14028602	13734749	0.975	3.91481e-05	0.9903	0.000171651
NH277	329376446	336	11395791	10778621	0.916	3.11619e-05	0.9718	0.000164083
NH278	347603415	441	13835271	13726746	0.972	4.12251e-05	0.9932	0.000171552
NH279	339077234	445	14491656	13129125	0.959	4.57094e-05	0.9866	0.000247522
NH280	346387422	351	15094102	14336871	0.964	4.12024e-05	0.9917	0.000217441
NH281	341370021	206	12751935	10993272	0.952	3.09547e-05	0.9891	0.000245335
NH282	336379586	268	12713243	12112520	0.959	2.90238e-05	0.9813	0.000154962
NH283	343980421	244	13853022	13843588	0.98	2.21786e-05	0.9906	0.000139944
NH284	341452962	257	15450248	14782842	0.964	4.5608e-05	0.9905	0.000220953
NH285	341864120	255	9934898	9726712	0.98	2.76455e-05	0.9924	0.00010016
NH286	340577834	218	15533270	14788858	0.978	2.48548e-05	0.9906	5.23816e-05

## Sheet: Table S1c
Gene annotation statistics.
Accession	Total number of genes	Average length of genes (bp)	The average number of exons in genes	Average length of exons (bp)	Average length of introns (bp)
NH001	35574	2752.23	4.68	250.61	429.84
NH002	35737	2739.03	4.65	251.27	430.04
NH003	35634	2766.62	4.7	250.04	429.83
NH005	33977	2744.3	4.66	250.88	429.92
NH006	35172	2742.62	4.67	251.07	427.69
NH007	34168	2746.58	4.71	250.35	423.18
NH008	35034	2734.63	4.69	250.79	423.06
NH009	35515	2755.24	4.69	250.97	427.97
NH010	34692	2726.18	4.67	249.97	425.33
NH011	33909	2742.97	4.67	250.72	428.25
NH012	35051	2747.87	4.68	250.92	427.65
NH013	35088	2751.07	4.67	250.96	430.35
NH014	35255	2781.49	4.71	250.82	430.77
NH016	34821	2756	4.68	250.35	430.25
NH017	34471	2768.78	4.69	250.79	431.97
NH018	35548	2723.2	4.66	251.38	424.22
NH019	35485	2744.61	4.68	251.01	426.67
NH021	34977	2732.97	4.67	251.79	424.28
NH022	34819	2761.6	4.67	251.34	432.36
NH024	35698	2723.72	4.64	252.14	426.15
NH025	35288	2755.59	4.71	248.87	427.44
NH026	34734	2754.25	4.7	251.06	425.48
NH027	34049	2753.15	4.7	249.68	426.92
NH028	35111	2761.59	4.69	251.6	428.78
NH029	34621	2781.8	4.71	250.41	432.18
NH030	34811	2745.44	4.67	250.52	429.54
NH033	35351	2774.28	4.7	250.03	431.4
NH034	35279	2759.24	4.69	250.72	429.95
NH035	34634	2740.39	4.68	250.83	425.5
NH036	34995	2732.16	4.68	250.88	424.05
NH038	35382	2762.45	4.74	246.3	427.07
NH039	35704	2759.26	4.68	251.11	430.14
NH040	35400	2760.24	4.69	250.14	429.44
NH041	34972	2732.66	4.66	250.85	427.44
NH042	34243	2731.62	4.67	248.68	428.22
NH044	35565	2700.96	4.63	252.41	422.78
NH045	35240	2753.72	4.69	250.51	427.79
NH046	34988	2727.97	4.65	250.89	427.14
NH047	34777	2748.64	4.68	250.79	427.75
NH048	34905	2770.23	4.7	250.37	430.57
NH051	33308	2763.72	4.68	252.01	430.77
NH052	34910	2758.27	4.67	251.15	431.15
NH053	35303	2767.44	4.69	251.23	429.75
NH054	35174	2767.01	4.7	250.84	428.34
NH055	34891	2760.97	4.7	250.69	427.36
NH056	35466	2729.35	4.66	251.48	426.22
NH057	34826	2755.9	4.69	251.42	428.18
NH058	35334	2783.57	4.71	250.8	431.24
NH060	33987	2734.64	4.63	252.41	432.21
NH061	35056	2748.57	4.68	249.49	429.13
NH062	33656	2731.9	4.66	251.23	426.57
NH063	34644	2725.28	4.66	252.44	423.97
NH064	35557	2750.7	4.67	251.52	429.26
NH065	33865	2756.59	4.69	250.64	428.65
NH066	34335	2740.49	4.66	251.75	428.39
NH067	35808	2732.46	4.63	253.74	428.91
NH069	35421	2737.98	4.67	251.54	426.51
NH070	35150	2748.14	4.67	251.42	428.08
NH072	34695	2747.37	4.67	250.72	430.29
NH073	35197	2769.34	4.7	250.77	429.96
NH074	34474	2753.35	4.69	251.3	426.14
NH075	35290	2747.8	4.7	248.52	426.26
NH076	34400	2709.64	4.64	252.04	422.89
NH077	35146	2726.29	4.67	249.89	424
NH079	35324	2740.48	4.68	250.7	426.4
NH080	34104	2704.2	4.63	249.39	427.06
NH081	34455	2746.43	4.71	248.98	423.53
NH082	35014	2743.9	4.68	249.48	429.16
NH083	35362	2739.57	4.69	249.77	425.85
NH084	34694	2762.77	4.69	250.89	430.4
NH085	35209	2737.23	4.65	251.43	429.2
NH087	35617	2731.81	4.66	251.19	426.58
NH089	35141	2727.24	4.65	250.7	427.35
NH090	35041	2741.81	4.68	251.14	425.57
NH091	34553	2715.02	4.64	252.51	424.18
NH092	35335	2738.87	4.66	251.14	428.57
NH093	34058	2782.92	4.76	246.18	428.25
NH094	35344	2727.46	4.65	251.59	426.76
NH095	34710	2759.62	4.69	250.02	429.61
NH096	35141	2728.34	4.65	251.57	426.82
NH097	35245	2737.86	4.68	250.93	425.47
NH098	34935	2768.64	4.69	251.38	431.22
NH099	34528	2750.85	4.68	250.85	429.08
NH100	35049	2758.98	4.68	251.03	430.05
NH101	35295	2764.1	4.7	251.18	428.57
NH103	35371	2772.54	4.7	250.62	430.87
NH104	33949	2763.7	4.69	251.82	428.61
NH105	34326	2763.99	4.68	251.48	430.76
NH107	35038	2760.61	4.69	251.33	429.11
NH109	35171	2755.34	4.69	250.61	427.52
NH110	34478	2775.14	4.7	250.87	430.53
NH111	34403	2749.04	4.67	251.66	428
NH112	35465	2744.63	4.67	251.39	427.83
NH113	35014	2762.88	4.7	251.43	427.34
NH114	35272	2713.81	4.65	251.68	422.71
NH115	35089	2729.52	4.66	251.18	425.61
NH116	35390	2769.58	4.69	251.41	430.11
NH117	35398	2761.81	4.69	250.36	430.53
NH118	34562	2767.06	4.71	251.2	427.05
NH119	34905	2759.63	4.7	250.65	427.51
NH120	34759	2716.46	4.65	249.64	425.71
NH122	35170	2771.1	4.71	250.25	428.69
NH123	34532	2767.3	4.73	248.02	428.03
NH125	35346	2735.19	4.66	250.76	427.98
NH128	35434	2752.84	4.68	250.67	429
NH129	35157	2751.03	4.69	250.94	426.38
NH130	35389	2761.61	4.69	250.17	429.72
NH131	35155	2736.15	4.67	249.78	427.01
NH132	35527	2773.2	4.7	250.99	430.3
NH133	34781	2737.15	4.68	251.15	423.63
NH134	34895	2746.88	4.67	250.12	430.04
NH135	35461	2743.59	4.68	249.94	428.04
NH136	33501	2767.95	4.7	251.16	428.37
NH137	35666	2755.57	4.68	250.05	430.87
NH138	34592	2760.89	4.7	250.94	428.21
NH139	34639	2759.53	4.7	250.41	427.68
NH140	34582	2760.06	4.71	250.1	426.68
NH141	35211	2742.57	4.69	249.78	426.02
NH142	35024	2778.07	4.72	249.89	429.2
NH143	34857	2757.62	4.69	250.71	428.1
NH144	34680	2725	4.66	251.32	424.49
NH145	35218	2761.41	4.7	249.66	428.38
NH146	35190	2766.72	4.7	249.73	430.79
NH147	35709	2727.63	4.66	250.48	425.82
NH148	34757	2759.99	4.69	249.55	430.37
NH149	35832	2730.95	4.67	249.79	426.51
NH150	35001	2756.99	4.71	249.47	427.2
NH151	33858	2760.68	4.71	248.03	429.05
NH152	35159	2747.41	4.68	250.38	427.65
NH153	35197	2756.67	4.68	250.52	430.98
NH155	35510	2756.46	4.68	250.5	429.59
NH156	35273	2773.62	4.71	249.96	430.9
NH157	34653	2769.48	4.7	250.79	430.85
NH158	35305	2775.58	4.7	250.73	431.03
NH159	35226	2741.02	4.68	250.65	426.52
NH162	34503	2728.71	4.67	249.6	426.49
NH164	35377	2775.53	4.69	250.18	433.31
NH166	35205	2749.24	4.68	251.55	426.6
NH167	34186	2741.77	4.67	251.91	426.41
NH168	34582	2744.72	4.69	249.6	426.43
NH170	34957	2779.09	4.72	248.88	430.81
NH171	34545	2733.38	4.66	248.82	430.03
NH173	34766	2760.38	4.7	250.74	427.97
NH174	34429	2764.45	4.68	250.92	431.43
NH175	35333	2749.73	4.68	250.12	428.32
NH176	35371	2723.65	4.65	251.38	425.9
NH177	35193	2755.14	4.69	251.32	427.51
NH178	35343	2761.51	4.69	250.71	429.96
NH179	35381	2765.13	4.71	250.32	428.25
NH181	34921	2719.04	4.62	252.63	428.23
NH182	34865	2774.24	4.71	250.6	429.94
NH183	34883	2747.69	4.67	250.2	429.76
NH184	35117	2766.13	4.69	251.42	429.42
NH186	34646	2765.84	4.7	250.36	430.05
NH187	34558	2741.85	4.64	251.56	431.78
NH189	34994	2764.83	4.69	250.26	431.78
NH190	35938	2687.63	4.6	251.2	425.29
NH191	35704	2731.73	4.66	249.98	428.4
NH192	35416	2741.92	4.67	251.09	427.25
NH193	34805	2737.86	4.66	250.97	427.8
NH194	35177	2743.02	4.67	250.5	427.85
NH196	35374	2768.55	4.69	251.01	431.6
NH197	35274	2743.2	4.68	251.14	426.7
NH198	35162	2783.64	4.72	249.99	430.34
NH199	35264	2740.51	4.68	250.46	426.22
NH201	35409	2747.16	4.68	250.33	428.01
NH202	35090	2742.66	4.68	251.01	426.77
NH203	34805	2755.29	4.7	250.81	426.25
NH204	35209	2787.08	4.72	249.78	432.11
NH205	35424	2773.41	4.7	250.32	431.23
NH206	34402	2740.69	4.69	249.28	425.07
NH207	35091	2773.66	4.7	250.7	430.71
NH208	35051	2760.09	4.7	250.74	427.42
NH210	35303	2783.22	4.72	250.04	431.81
NH211	34158	2788.64	4.69	251.16	436.02
NH212	34922	2764.52	4.7	250	429.82
NH213	34457	2758.81	4.69	250.9	429.53
NH214	35304	2775.85	4.71	250.5	430.85
NH215	35537	2767.92	4.7	250.68	429.88
NH216	35239	2755.07	4.69	250.27	429.13
NH218	34358	2774.37	4.76	246.58	426.3
NH219	35330	2772.63	4.69	250.57	432.86
NH220	34912	2759.52	4.68	250.47	431.4
NH221	35161	2743.82	4.67	250.74	428.48
NH222	35222	2753.84	4.69	250.79	427.85
NH223	35502	2754.48	4.68	250.67	428.93
NH224	35209	2737.03	4.67	250.22	426.56
NH226	35249	2767.19	4.68	250.91	432.06
NH227	34629	2779.86	4.72	250.81	429.19
NH229	35303	2760.55	4.74	246.53	426.27
NH231	33607	2762.8	4.77	245.31	422.76
NH232	35405	2740.02	4.67	250.12	428.11
NH236	34719	2744.77	4.67	251	428.85
NH237	34910	2762.5	4.71	250.56	426.68
NH238	35226	2744.22	4.67	250.42	428.24
NH239	34809	2779.6	4.71	250.66	430.43
NH240	35471	2764.78	4.7	250.26	430.07
NH241	34412	2783.04	4.72	250.67	430.68
NH242	35575	2708.58	4.63	252.59	424.33
NH243	34826	2769.65	4.7	250.94	429.62
NH246	35140	2774.8	4.71	250.6	429.72
NH247	35219	2778.73	4.71	250.72	431.3
CW01	34971	2782.37	4.75	243.82	433.68
CW02	34561	2768.48	4.73	244.04	433.03
CW03	35438	2792.95	4.78	244.52	430.04
CW05	34829	2783.05	4.79	242.48	428.12
CW06	35169	2794.84	4.8	242.22	430.2
CW07	35388	2767.1	4.74	243.07	430.91
CW08	34899	2770.35	4.76	243.79	428.34
CW09	34183	2778.96	4.75	244.89	430.47
CW10	34733	2773.84	4.74	246.08	430.22
CW11	34760	2774.99	4.74	246.57	430.02
CW12	34940	2779.09	4.71	246.44	436.25
CW13	35176	2766.72	4.72	245.27	431.98
CW14	35316	2784.81	4.74	242.55	436.64
CW15	34367	2781.29	4.69	249.33	436.46
CW16	35090	2784.07	4.74	243.68	435.47
CW17	35156	2785.91	4.76	243.21	432.64
CW18	35267	2776.94	4.74	243.98	433.1
CW19	34828	2762.73	4.71	246.09	432.12
CW21	34336	2794.65	4.73	245.56	437.01
CW22	35176	2769.54	4.69	247.95	435.33
CW23	34264	2774.41	4.73	246.93	431.4
CW31	34663	2760.77	4.67	251.8	432.22
CW32	35238	2740.02	4.63	252.1	433.44
CW33	34545	2761.88	4.63	253.15	437.67
CW34	35183	2727.25	4.6	252.64	433.95
CW35	34650	2737.83	4.6	252.65	437.94
CW36	34354	2758.08	4.65	251.96	434.68
CW37	34687	2760.2	4.64	251.36	438.28
NH265	35260	2735.24	4.69	251.04	422.07
NH266	34425	2717.69	4.66	250.78	422.83
NH267	34338	2744.39	4.72	249.62	421.5
NH268	35172	2684.48	4.65	243.26	424.78
NH269	35374	2731.04	4.69	250.37	422.2
NH270	35038	2730.66	4.69	250.61	422.15
NH271	35503	2727.04	4.67	251.05	422.88
NH272	34940	2759.23	4.72	250.81	424.01
NH273	35149	2754.56	4.71	250.99	424.73
NH274	35222	2731.83	4.68	251.13	422.53
NH275	35083	2746.55	4.70	250.26	423.99
NH277	33433	2728.76	4.67	251.12	423.7
NH278	35429	2731.49	4.67	250.18	426.69
NH279	34756	2723.78	4.68	249.05	423.83
NH280	35283	2728.05	4.68	249.79	424.17
NH281	34908	2732.22	4.68	247.89	428.06
NH282	34702	2728.76	4.68	250.02	423.7
NH283	35303	2742.34	4.7	249.89	424.65
NH284	35162	2731.97	4.69	248.94	424.7
NH285	35207	2736.51	4.69	250.84	423.48
NH286	35003	2738.45	4.69	250.61	423.66

## Sheet: Table S1d
Repeat sequence annotation of the 251 accessions.
Accession	LTR																				TIR																								Centromeric repeats				Non-LTR
	Copia				Gypsy				TRIM				Unknown				Summary				DTC_CACTA				DTM_Mutator				DTH_Harbinger				DTT_Mariner				DTA_hAT				Unknown								LINE_element
	Counts	Size (bp)	Ratio		Counts	Size (bp)	Ratio		Counts	Size (bp)	Ratio		Counts	Size (bp)	Ratio		Counts	Size (bp)	Ratio		Counts	Size (bp)	Ratio		Counts	Size (bp)	Ratio		Counts	Size (bp)	Ratio		Counts	Size (bp)	Ratio		Counts	Size (bp)	Ratio		Counts	Size (bp)	Ratio		Counts	Size (bp)	Ratio		Counts
NH001	11368	12924586	0.0346		44602	71425608	0.1911		2717	537148	0.0014		4013	1892784	0.0051		62700	86780126	0.2322		18692	14605856	0.0391		55341	22436025	0.06		43852	10004106	0.0268		53151	15942998	0.0427		16075	5502352	0.0147		6580	2054535	0.0055		1051	738937	0.002		6746
NH002	11716	13284187	0.0351		44367	70798792	0.1872		2804	549660	0.0015		5531	2399122	0.0063		64418	87031761	0.2301		19191	15179579	0.0401		59241	23606640	0.0624		43192	9856288	0.0261		53756	15994995	0.0423		16280	5566783	0.0147		6586	2110656	0.0056		1807	953331	0.0025		6872
NH003	11642	13295045	0.0354		44394	71424963	0.1903		2792	548842	0.0015		1657	1813078	0.0048		60485	87081928	0.232		18904	15092604	0.0402		55499	21652936	0.0577		43390	9936775	0.0265		54706	16192223	0.0431		16240	5576379	0.0149		6541	2039619	0.0054		1301	435447	0.0012		6954
NH005	11347	12820121	0.0356		42129	66987125	0.1859		2722	529619	0.0015		1545	1749489	0.0049		57743	82086354	0.2279		18427	14831320	0.0412		53373	23019509	0.0639		42093	9556179	0.0265		50243	15111653	0.0419		15690	5421666	0.015		6284	2038674	0.0057		1010	1535288	0.0043		6708
NH006	11167	12118626	0.0311		50657	89422408	0.2298		2811	553111	0.0014		1383	1218742	0.0031		66018	103312887	0.2654		17843	13376708	0.0344		54184	23000293	0.0591		43085	9778226	0.0251		52153	15487360	0.0398		15985	5381876	0.0138		6383	1939673	0.005		441	949205	0.0024		6807
NH007	10790	11456747	0.0311		46559	80243584	0.2176		2570	506155	0.0014		1357	3198928	0.0087		61276	95405414	0.2588		17472	13510585	0.0366		50763	20153790	0.0546		42074	9548289	0.0259		49808	14935365	0.0405		15453	5180184	0.014		6284	1932936	0.0052		244	493482	0.0013		6751
NH008	11438	12300380	0.0319		50472	87679576	0.2277		2767	546647	0.0014		1265	1316996	0.0034		65942	101843599	0.2644		17993	13823167	0.0359		52476	19938077	0.0518		43979	9851952	0.0256		48743	13169255	0.0342		16142	5295777	0.0138		6506	1972098	0.0051		486	898521	0.0023		6792
NH009	11569	12250276	0.0313		50684	89444589	0.2282		2776	550942	0.0014		1396	2079892	0.0053		66425	104325699	0.2662		18743	14110547	0.036		54003	21186751	0.054		43643	9911827	0.0253		52728	15696421	0.04		16434	5742398	0.0146		6473	1968781	0.005		810	857300	0.0022		6992
NH010	11596	12230696	0.0316		51059	86688358	0.2243		2818	555583	0.0014		1423	1769584	0.0046		66896	101244221	0.2619		18104	13663706	0.0354		54091	21127375	0.0547		42805	9718354	0.0251		50399	15029699	0.0389		15928	5349912	0.0138		6346	1929979	0.005		1446	736710	0.0019		6912
NH011	11472	12376942	0.0331		49804	85044787	0.2275		2818	551641	0.0015		1329	1433079	0.0038		65423	99406449	0.2659		18369	14020861	0.0375		52138	20192183	0.054		42325	9607219	0.0257		50200	14771577	0.0395		15946	5393557	0.0144		6255	1898087	0.0051		456	723143	0.0019		6786
NH012	11368	12293166	0.0316		51107	88437130	0.2274		2858	570430	0.0015		1556	2431526	0.0063		66889	103732252	0.2668		18420	13921120	0.0358		52545	20732643	0.0533		43321	9896885	0.0254		52569	15847362	0.0407		16143	5466343	0.0141		6339	1945143	0.005		454	847750	0.0022		6835
NH013	11696	13162646	0.0355		44475	70278234	0.1893		2846	559279	0.0015		1503	1760904	0.0047		60520	85761063	0.231		18904	15087204	0.0406		55456	21705729	0.0585		42722	9770577	0.0263		53293	15813636	0.0426		15982	5464076	0.0147		6477	2043152	0.0055		2095	755169	0.002		6894
NH014	11375	12294850	0.0316		50595	87192793	0.2241		2772	550114	0.0014		1355	2175821	0.0056		66097	102213578	0.2627		18254	13914788	0.0358		53278	20908659	0.0537		44107	9983647	0.0257		51067	14519912	0.0373		16087	5322522	0.0137		6476	1975833	0.0051		444	914351	0.0023		7049
NH016	11510	12874991	0.0348		49204	71610363	0.1936		2787	543320	0.0015		1432	1882724	0.0051		64933	86911398	0.235		18514	14488669	0.0392		53158	20615923	0.0557		43325	9787128	0.0265		50154	14355229	0.0388		15980	5412928	0.0146		6576	2034994	0.0055		982	1248011	0.0034		6781
NH017	11372	12874223	0.0353		43832	71568589	0.1961		2745	540728	0.0015		1355	1438435	0.0039		59304	86421975	0.2368		18375	14407854	0.0395		51541	20409893	0.0559		42790	9737705	0.0267		51251	15469755	0.0424		15871	5426042	0.0149		6380	2021700	0.0055		812	1426402	0.0039		6802
NH018	11494	12303149	0.031		51607	90362922	0.2274		2764	541095	0.0014		1509	1766540	0.0044		67374	104973706	0.2642		19721	16760629	0.0422		55532	21739198	0.0547		44208	10011423	0.0252		51601	14904324	0.0375		16402	5468037	0.0138		6624	2028727	0.0051		1286	599314	0.0015		7015
NH019	11487	12283600	0.0311		52437	92452286	0.234		2846	562949	0.0014		1260	1550085	0.0039		68030	106848920	0.2704		18503	14169261	0.0359		54311	22095349	0.0559		43944	10610454	0.0269		54032	16227736	0.0411		16333	5469521	0.0138		6428	1997562	0.0051		873	428358	0.0011		6956
NH021	11547	12240322	0.0311		55323	95448289	0.2424		2767	541055	0.0014		1612	1945004	0.0049		71249	110174670	0.2798		17989	13946801	0.0354		52891	20087869	0.051		44119	9951681	0.0253		50263	14049554	0.0357		16121	5313822	0.0135		6544	2034971	0.0052		859	806542	0.002		6952
NH022	11478	12870985	0.035		44839	73317744	0.1991		2767	549263	0.0015		1461	1785360	0.0048		60545	88523352	0.2404		18201	14398413	0.0391		52155	19948809	0.0542		43555	9817205	0.0267		49189	13520256	0.0367		16045	5398740	0.0147		6540	2051532	0.0056		535	822636	0.0022		6942
NH024	14450	12571081	0.0308		51168	89294389	0.2188		2708	532638	0.0013		1440	1283590	0.0031		69766	103681698	0.254		17685	13520695	0.0331		52101	19805126	0.0485		43274	9703056	0.0238		47664	12692049	0.0311		15909	5276881	0.0129		6571	2033674	0.005		768	754251	0.0018		6745
NH025	11505	11913541	0.0307		51338	88952841	0.2289		2775	549298	0.0014		1463	2036349	0.0052		67081	103452029	0.2662		18483	14047029	0.0362		52929	20635316	0.0531		43688	9912537	0.0255		52928	15730593	0.0405		16130	5354629	0.0138		6437	2006211	0.0052		570	883359	0.0023		6893
NH026	11318	12195632	0.0325		48452	81296082	0.2169		2680	526827	0.0014		1477	2414983	0.0064		63927	96433524	0.2572		17633	13279645	0.0354		51832	19807535	0.0528		43823	9852538	0.0263		48537	13418012	0.0358		15844	5194514	0.0139		6471	1961820	0.0052		579	1069420	0.0029		6721
NH027	13819	11794367	0.0311		48515	84646435	0.2234		2587	513042	0.0014		1458	1781020	0.0047		66379	98734864	0.2606		16916	12981183	0.0343		50258	19376749	0.0511		41958	9486530	0.025		47194	13367799	0.0353		15237	5118380	0.0135		6137	1905693	0.005		872	835349	0.0022		6430
NH028	11373	12512620	0.0322		50929	89929789	0.2312		2776	549037	0.0014		1277	1329373	0.0034		66355	104320819	0.2682		18275	13988382	0.036		53574	20379266	0.0524		44250	10001252	0.0257		49254	13711573	0.0352		16177	5354129	0.0138		6568	2022743	0.0052		709	637442	0.0016		6888
NH029	11192	12099938	0.0315		51331	89648566	0.2334		2689	531998	0.0014		1349	1687729	0.0044		66561	103968231	0.2707		17832	13748032	0.0358		51140	19617881	0.0511		43218	9751770	0.0254		49126	13849264	0.0361		15838	5236863	0.0136		6378	1979818	0.0052		426	877551	0.0023		6887
NH030	11644	13283030	0.0361		44007	69117137	0.1881		2707	538058	0.0015		1474	1634752	0.0044		59832	84572977	0.2301		18022	14509246	0.0395		53887	21147154	0.0575		42887	9771796	0.0266		52639	15669577	0.0426		15927	5475976	0.0149		6454	2028103	0.0055		1550	845030	0.0023		6843
NH033	11623	13042884	0.0349		48749	73269758	0.1959		2845	558661	0.0015		1683	1677070	0.0045		64900	88548373	0.2368		18173	14382941	0.0384		52866	20201993	0.054		44566	10032655	0.0268		49665	13411888	0.0359		16336	5453597	0.0146		6616	2078815	0.0056		765	1308784	0.0035		6972
NH034	11674	13452590	0.036		46931	71066529	0.1903		2807	552075	0.0015		4295	2468604	0.0066		65707	87539798	0.2344		19187	14821871	0.0397		54945	21240797	0.0569		43217	9812450	0.0263		50926	13904591	0.0372		16071	5349999	0.0143		6581	2065942	0.0055		1136	1568511	0.0042		6790
NH035	11122	11919892	0.0314		48848	85216765	0.2243		2771	545221	0.0014		1339	1942011	0.0051		64080	99623889	0.2622		18106	13717185	0.0361		53005	20734470	0.0546		42265	9603906	0.0253		51426	15282775	0.0402		15798	5298730	0.0139		6299	1973091	0.0052		486	923378	0.0024		6796
NH036	11356	12246256	0.032		49623	86138746	0.225		2769	548992	0.0014		1287	1895745	0.005		65035	100829739	0.2634		17750	13656363	0.0357		52690	20826729	0.0544		42800	9786056	0.0256		52357	15728554	0.0411		15874	5328295	0.0139		6287	1923638	0.005		681	632914	0.0017		6813
NH038	11617	12960668	0.0344		44840	71344724	0.1896		2830	551642	0.0015		1410	1768262	0.0047		60697	86625296	0.2302		18835	14937312	0.0397		56915	23351217	0.0621		43779	9933214	0.0264		52974	15730314	0.0418		16150	5504080	0.0146		6529	2062557	0.0055		897	1361451	0.0036		6950
NH039	11602	13065818	0.0347		43689	69432778	0.1847		2763	541191	0.0014		5597	2086364	0.0055		63651	85126151	0.2263		18694	15084364	0.0401		54626	21320390	0.0567		44245	10060720	0.0268		53311	16052513	0.0427		16239	5585669	0.0149		6569	2109640	0.0056		1348	1412114	0.0038		6946
NH040	11588	13081425	0.0352		44142	70055429	0.1885		2767	539202	0.0015		1396	1402949	0.0038		59893	85079005	0.229		18653	15065358	0.0405		55255	21831363	0.0587		42732	9761741	0.0263		53563	15965560	0.043		16022	5484041	0.0148		6473	2074330	0.0056		1338	548128	0.0015		6973
NH041	14714	13525352	0.0365		44868	71066592	0.1919		2782	546019	0.0015		3121	1898816	0.0051		65485	87036779	0.235		18537	14637532	0.0395		53952	22192787	0.0599		42501	9619605	0.026		50388	14270327	0.0385		16073	5431593	0.0147		6480	2108709	0.0057		1355	1061079	0.0029		6909
NH042	11807	12869819	0.0343		48960	81672604	0.2177		2819	551285	0.0015		4665	2151736	0.0057		68251	97245444	0.2592		18725	14557373	0.0388		52404	21058070	0.0561		42790	9699057	0.0258		50921	14941755	0.0398		15983	5551754	0.0148		6491	2073233	0.0055		233	476916	0.0013		6760
NH044	11371	12115273	0.0309		51306	86424449	0.2202		2829	557832	0.0014		1273	1032398	0.0026		66779	100129952	0.2551		19585	15157889	0.0386		55229	22385020	0.057		43409	9848346	0.0251		53027	15864570	0.0404		16174	5458341	0.0139		6471	2002701	0.0051		544	1662289	0.0042		6905
NH045	11428	12383634	0.0319		50281	86392900	0.2229		2790	548284	0.0014		1321	1141641	0.0029		65820	100466459	0.2591		18138	13901102	0.0359		54543	21277953	0.0549		43531	9900280	0.0255		52729	15834532	0.0408		16045	5376289	0.0139		6423	1984191	0.0051		1062	892640	0.0023		6835
NH046	11457	12857161	0.0347		45132	73005360	0.1971		2720	537877	0.0015		5296	2167776	0.0059		64605	88568174	0.2392		18545	14639512	0.0395		52775	21551817	0.0582		42437	9685902	0.0262		52273	15616915	0.0422		16032	5499836	0.0148		6356	1964824	0.0053		873	1159414	0.0031		6782
NH047	11284	12655549	0.0344		41946	66065767	0.1796		2752	541778	0.0015		2974	5644161	0.0153		58956	84907255	0.2308		18515	14901236	0.0405		52624	20837274	0.0567		42962	9746878	0.0265		51798	15407849	0.0419		15870	5405722	0.0147		6384	1984526	0.0054		1036	1114165	0.003		6770
NH048	11459	13074452	0.0352		44344	72487971	0.195		2756	541997	0.0015		1337	1140782	0.0031		59896	87245202	0.2348		18655	14718371	0.0396		55009	22053937	0.0593		43297	9808879	0.0264		52594	15752622	0.0424		15941	5435349	0.0146		6446	2024146	0.0054		1047	785220	0.0021		6934
NH051	10999	11733590	0.0313		50727	88791218	0.2368		2670	531400	0.0014		1445	2151736	0.0057		65841	103207944	0.2752		17625	13642424	0.0364		50382	19827694	0.0529		41265	9421219	0.0251		49788	14933163	0.0398		15338	5185839	0.0138		6044	1884359	0.005		474	880221	0.0023		6651
NH052	11406	12302176	0.0318		50822	88851772	0.2297		2794	555381	0.0014		1312	1769328	0.0046		66334	103478657	0.2675		17736	13869130	0.0359		53546	21299286	0.0551		42986	9762866	0.0252		52452	15725753	0.0407		16122	5390142	0.0139		6354	1958154	0.0051		443	894170	0.0023		6801
NH053	11511	12524354	0.032		51470	90691755	0.232		2771	549854	0.0014		1341	1852697	0.0047		67093	105618660	0.2701		18202	14137544	0.0362		53048	20716506	0.053		43651	9978863	0.0255		53145	16011291	0.041		16119	5430652	0.0139		6352	1958356	0.005		569	1044467	0.0027		6887
NH054	11371	12333250	0.032		49090	86255142	0.2239		2732	543468	0.0014		1345	1929950	0.005		64538	101061810	0.2623		18263	14265982	0.037		52982	21666943	0.0562		43525	9886658	0.0257		52597	15742789	0.0409		15916	5339246	0.0139		6390	1967189	0.0051		419	837119	0.0022		6866
NH055	11151	11952345	0.031		50947	89284229	0.2314		2776	552871	0.0014		1355	2002744	0.0052		66229	103792189	0.269		18134	13922834	0.0361		52367	20453529	0.053		43193	9799409	0.0254		52097	15587051	0.0404		16084	5474179	0.0142		6391	1981200	0.0051		490	970994	0.0025		6858
NH056	11261	12032645	0.0309		49672	86612645	0.2228		2721	545344	0.0014		1367	2134634	0.0055		65021	101325268	0.2606		18219	13899656	0.0358		57174	23575302	0.0606		42991	9728408	0.025		52423	15725853	0.0404		15920	5348777	0.0138		6380	1989022	0.0051		522	733634	0.0019		6894
NH057	11336	12176117	0.0316		50862	87068504	0.2259		2748	548990	0.0014		1505	1267367	0.0033		66451	101060978	0.2622		18045	13798016	0.0358		52854	20710348	0.0537		42716	9722925	0.0252		52517	15654172	0.0406		16101	5395445	0.014		6382	1948202	0.0051		925	1324334	0.0034		6790
NH058	11516	12361643	0.0317		51031	88747800	0.2276		2757	543578	0.0014		1355	1684597	0.0043		66659	103337618	0.265		18079	13878146	0.0356		55130	21824975	0.056		43573	9902482	0.0254		53167	15853885	0.0407		16234	5441396	0.014		6422	1964556	0.005		963	313554	0.0008		6935
NH060	11107	12543765	0.0346		42532	68617711	0.1894		2647	521273	0.0014		1344	1714548	0.0047		57630	83397297	0.2301		18542	14690405	0.0406		55015	22949563	0.0634		42217	9574356	0.0264		48964	14832056	0.041		15702	5333869	0.0147		6264	1978637	0.0055		731	846463	0.0023		6706
NH061	11503	13100930	0.036		43299	68256763	0.1874		2734	535449	0.0015		1285	1492179	0.0041		58821	83385321	0.229		18390	14659814	0.0402		53220	20987785	0.0576		43576	9911269	0.0272		52099	15447127	0.0424		15985	5503771	0.0151		6524	2068049	0.0057		448	262483	0.0007		6784
NH062	10928	12418307	0.035		41722	66798511	0.1883		2634	520621	0.0015		1271	1474646	0.0042		56555	81212085	0.229		17995	14091484	0.0397		53867	20704463	0.0584		41640	9492417	0.0268		48294	14712050	0.0415		15372	5245134	0.0148		6240	2012869	0.0057		1338	945337	0.0027		6730
NH063	11089	11927634	0.0313		48639	85348899	0.2243		2661	529132	0.0014		1229	2018994	0.0053		63618	99824659	0.2623		17750	13705635	0.036		52992	20645888	0.0542		43218	9822926	0.0258		49743	14966241	0.0393		15855	5291027	0.0139		6235	1886852	0.005		453	792309	0.0021		6804
NH064	11338	12167335	0.0308		51403	90816842	0.2302		2775	551127	0.0014		4576	2171692	0.0055		70092	105706996	0.2679		19102	14683400	0.0372		55051	22150386	0.0562		43667	9951669	0.0252		53008	15892389	0.0403		16096	5378042	0.0136		6357	1958240	0.005		497	768714	0.0019		6840
NH065	11024	11891976	0.0325		46655	81099143	0.2219		2661	527196	0.0014		1241	1225367	0.0034		61581	94743682	0.2592		17457	13280626	0.0363		50998	20102396	0.055		41849	9544687	0.0261		49741	14955954	0.0409		15506	5308041	0.0145		6163	1900348	0.0052		460	522370	0.0014		6719
NH066	11461	12419093	0.0328		50771	87533217	0.2311		2783	550532	0.0015		1277	1753005	0.0046		66292	102255847	0.27		18543	14090022	0.0372		52436	20744702	0.0548		42301	9596932	0.0253		51183	15503126	0.0409		15776	5350759	0.0141		6272	1935097	0.0051		327	677952	0.0018		6738
NH067	11477	12322224	0.0306		52809	90602299	0.2251		2807	551798	0.0014		1370	1319595	0.0033		68463	104795916	0.2604		18403	14153918	0.0352		52662	20655388	0.0513		43486	9896532	0.0246		50612	15449193	0.0384		15919	5292473	0.0131		6377	1954998	0.0049		548	1520113	0.0038		6865
NH069	11379	11817821	0.03		50395	88750251	0.225		2772	548597	0.0014		1351	2154408	0.0055		65897	103271077	0.2619		18420	14044844	0.0356		58316	25868802	0.0656		43309	9840195	0.0249		52785	15904111	0.0403		16186	5455603	0.0138		6387	1995831	0.0051		473	937263	0.0024		6901
NH070	11412	12242475	0.0315		51537	89538782	0.2303		2820	556504	0.0014		1283	1813359	0.0047		67052	104151120	0.2679		18388	13977399	0.0359		53084	20778818	0.0534		43331	9823372	0.0253		50922	15373909	0.0395		16181	5434723	0.014		6427	1976394	0.0051		594	921922	0.0024		6966
NH072	11323	12679962	0.0347		43588	69699655	0.1908		2745	538518	0.0015		1368	1619751	0.0044		59024	84537886	0.2314		18294	14423096	0.0395		52454	20564959	0.0563		43271	9857894	0.027		52350	15585570	0.0427		15831	5407398	0.0148		6372	2051558	0.0056		915	1382218	0.0038		6897
NH073	11363	12150417	0.0313		51625	89440979	0.2301		2757	546565	0.0014		1441	2374693	0.0061		67186	104512654	0.2689		18122	13981254	0.036		53486	20958649	0.0539		43748	9913648	0.0255		51417	15539199	0.04		15982	5391248	0.0139		6380	1961850	0.005		716	701300	0.0018		6956
NH074	11034	11869554	0.031		51280	89322521	0.2335		2670	532904	0.0014		1418	2552166	0.0067		66402	104277145	0.2726		17190	13423686	0.0351		52177	20854869	0.0545		42400	9590628	0.0251		50134	15143352	0.0396		15592	5224758	0.0137		6239	1904804	0.005		411	835166	0.0022		6786
NH075	11475	12277529	0.0316		52539	89151349	0.2293		2738	539786	0.0014		1375	1725649	0.0044		68127	103694313	0.2667		18593	14009073	0.036		53211	20861000	0.0537		44019	9981380	0.0257		49875	14858129	0.0382		16319	5411862	0.0139		6547	1983797	0.0051		371	788382	0.002		6962
NH076	10999	11776834	0.0309		50143	88055908	0.2311		2679	527397	0.0014		1174	1857166	0.0049		64995	102217305	0.2683		17207	13455225	0.0353		53918	23619407	0.062		42499	9653383	0.0253		48350	14760085	0.0387		15680	5249168	0.0138		6279	1910136	0.005		522	991057	0.0026		6800
NH077	11354	12257662	0.0314		52667	90523010	0.2318		2734	538283	0.0014		1170	1230458	0.0032		67925	104549413	0.2678		18193	13934431	0.0357		55129	22202746	0.0569		43616	9862256	0.0253		49679	14984293	0.0384		16074	5332665	0.0137		6412	1936855	0.005		882	890010	0.0023		7034
NH079	11432	12216794	0.0311		52571	91375486	0.2328		2786	547153	0.0014		1231	1589730	0.0041		68020	105729163	0.2694		18084	13676004	0.0348		53930	21074451	0.0537		43315	9789553	0.0249		50979	15341328	0.0391		16059	5331772	0.0136		6450	2007458	0.0051		911	755138	0.0019		6889
NH080	11371	12048190	0.0323		49812	84028337	0.2251		2809	556161	0.0015		1326	1442898	0.0039		65318	98075586	0.2628		18218	13928963	0.0373		51884	20323643	0.0544		42510	9637025	0.0258		50623	14855732	0.0398		15765	5271040	0.0141		6345	1967797	0.0053		355	675504	0.0018		6892
NH081	10856	11472589	0.0304		50439	87397564	0.2317		2635	520039	0.0014		1235	1614593	0.0043		65165	101004785	0.2678		17197	13405358	0.0355		51540	19991473	0.053		42383	9639727	0.0256		49962	14793394	0.0392		15474	5202184	0.0138		6249	1895617	0.005		592	774482	0.0021		6753
NH082	11596	12712484	0.0331		51298	87751045	0.2285		2822	560943	0.0015		1340	1761901	0.0046		67056	102786373	0.2677		18476	14023364	0.0365		53055	20925712	0.0545		43191	9820985	0.0256		51772	15414822	0.0401		16122	5450434	0.0142		6433	2030669	0.0053		370	750482	0.002		6846
NH083	11818	12633993	0.0322		53030	90083376	0.2298		2781	548912	0.0014		1384	1735198	0.0044		69013	105001479	0.2678		18641	14064887	0.0359		53812	21135844	0.0539		44131	10006537	0.0255		50555	15143152	0.0386		16186	5359307	0.0137		6390	1975077	0.005		442	888206	0.0023		7085
NH084	11337	12123798	0.0315		49846	87657661	0.2276		2773	547292	0.0014		1282	2005087	0.0052		65238	102333838	0.2657		18389	13989409	0.0363		55572	22742344	0.0591		42662	9716212	0.0252		49404	15079412	0.0392		16069	5438427	0.0141		6270	1947925	0.0051		1074	469042	0.0012		6955
NH085	11276	12345066	0.0319		49472	87471762	0.2259		2710	533873	0.0014		1250	1529995	0.004		64708	101880696	0.2632		18450	14050617	0.0363		53961	21727019	0.0561		42831	9694379	0.025		50544	15351143	0.0396		16135	5457455	0.0141		6406	2005641	0.0052		480	914577	0.0024		6901
NH087	11389	12657949	0.0339		43718	69616165	0.1864		2831	555786	0.0015		1367	1932850	0.0052		59305	84762750	0.227		18655	14763731	0.0395		55517	21739999	0.0582		43796	10006319	0.0268		52458	15707729	0.0421		16450	5599251	0.015		6507	2054930	0.0055		1451	962339	0.0026		7011
NH089	11532	13192133	0.0352		45991	73270478	0.1957		2802	549514	0.0015		5194	1994351	0.0053		65519	89006476	0.2377		18717	15019379	0.0401		55219	22650359	0.0605		43100	11020507	0.0294		52630	15697130	0.0419		15852	5386593	0.0144		6403	2055961	0.0055		1338	842818	0.0023		6794
NH090	11370	12036672	0.031		52382	91805596	0.2362		2754	543778	0.0014		1327	1572288	0.004		67833	105958334	0.2726		17993	13955973	0.0359		52984	20707580	0.0533		43180	9758013	0.0251		50678	15332879	0.0394		16023	5389675	0.0139		6391	1963870	0.0051		477	944047	0.0024		6976
NH091	11101	11677340	0.0301		52173	90869189	0.2346		2743	535219	0.0014		1322	1608244	0.0042		67339	104689992	0.2703		18346	14118125	0.0364		52682	21873052	0.0565		43054	9775229	0.0252		49175	15033082	0.0388		15840	5314953	0.0137		6285	1962429	0.0051		604	809550	0.0021		6772
NH092	11412	12376305	0.0314		51404	90428895	0.2295		2711	531052	0.0013		1372	2027314	0.0051		66899	105363566	0.2673		18028	13696141	0.0348		55415	26657611	0.0677		43311	9832027	0.025		50613	15436843	0.0392		16188	5380105	0.0137		6421	1983476	0.005		472	960673	0.0024		6901
NH093	11331	11831408	0.031		51489	88479655	0.2319		2744	543835	0.0014		1377	2244435	0.0059		66941	103099333	0.2702		17922	13727656	0.036		52157	20498233	0.0537		42637	9689797	0.0254		50090	15147872	0.0397		15915	5329490	0.014		6331	1933201	0.0051		412	793017	0.0021		6691
NH094	11391	12315035	0.0314		52233	90978712	0.2319		2761	547429	0.0014		1249	1868743	0.0048		67634	105709919	0.2695		18249	13987780	0.0356		54407	21752211	0.0554		43561	9926914	0.0253		50763	15438063	0.0393		16185	5434320	0.0138		6439	1969526	0.005		719	1240556	0.0032		6874
NH095	11494	12582723	0.0335		48131	80355647	0.2141		2786	546827	0.0015		1371	1592116	0.0042		63782	95077313	0.2533		18449	14738635	0.0393		53035	20769238	0.0553		43484	9891821	0.0264		49339	14710471	0.0392		16009	5450407	0.0145		6454	1963262	0.0052		382	751727	0.002		6853
NH096	11522	12902362	0.0344		45027	71386372	0.1901		2809	549182	0.0015		5113	2313448	0.0062		64471	87151364	0.2322		18739	15264458	0.0407		56491	21718100	0.0578		44735	11076182	0.0295		51117	15298469	0.0407		16066	5469090	0.0146		6478	2079632	0.0055		1761	652994	0.0017		6765
NH097	11250	12170461	0.0313		50833	88398813	0.2274		2757	546799	0.0014		1386	1806160	0.0046		66226	102922233	0.2647		17888	14029576	0.0361		54969	23187228	0.0597		43591	9905917	0.0255		50769	15481489	0.0398		16116	5371216	0.0138		6366	1958266	0.005		491	738039	0.0019		6935
NH098	11223	11987980	0.0308		51365	89283842	0.2291		2727	539467	0.0014		1310	1655750	0.0042		66625	103467039	0.2655		17631	13682523	0.0351		55265	25055206	0.0643		42617	9716100	0.0249		51491	15559275	0.0399		15930	5326805	0.0137		6325	1932229	0.005		397	798441	0.002		6871
NH099	11235	12095844	0.0317		50618	88723694	0.2324		2714	535519	0.0014		1260	1804551	0.0047		65827	103159608	0.2702		18081	13997833	0.0367		52230	20369554	0.0534		42819	9725290	0.0255		50263	15205877	0.0398		15881	5323074	0.0139		6344	1950521	0.0051		421	849377	0.0022		6777
NH100	11329	12216363	0.0315		49999	87842030	0.2264		2798	555046	0.0014		1145	1640231	0.0042		65271	102253670	0.2635		18234	14030308	0.0362		53484	22631352	0.0583		43370	9838027	0.0254		50523	15445470	0.0398		16256	5433900	0.014		6433	1996829	0.0051		428	937616	0.0024		6809
NH101	11410	12309482	0.0317		50653	87862790	0.2264		2731	540211	0.0014		1275	1763611	0.0045		66069	102476094	0.264		18500	14206283	0.0366		52903	20666378	0.0533		43424	9886619	0.0255		52783	15921787	0.041		16166	5391739	0.0139		6438	2004356	0.0052		444	861593	0.0022		6900
NH103	11399	12115002	0.031		52209	90834927	0.2321		2760	545428	0.0014		1436	1801445	0.0046		67804	105296802	0.2691		18551	14174679	0.0362		54343	21397541	0.0547		43490	9864528	0.0252		52951	15723261	0.0402		16133	5410531	0.0138		6446	1961137	0.005		922	421946	0.0011		6994
NH104	11072	11937376	0.0315		50627	88863339	0.2348		2677	526878	0.0014		1314	1470473	0.0039		65690	102798066	0.2716		17732	13485704	0.0356		51453	20131533	0.0532		42142	9618933	0.0254		49266	15051597	0.0398		15738	5246945	0.0139		6357	1951975	0.0052		477	925372	0.0024		6715
NH105	11488	12399708	0.0322		52290	89391211	0.2319		2776	553016	0.0014		1337	2254875	0.0059		67891	104598810	0.2714		18699	14291876	0.0371		54039	21328196	0.0553		42715	9739928	0.0253		49565	15186141	0.0394		15821	5294147	0.0137		6253	1930623	0.005		1311	468123	0.0012		6832
NH107	11290	12292732	0.0318		50661	88012180	0.2276		2739	538744	0.0014		1267	1540742	0.004		65957	102384398	0.2648		18354	13959532	0.0361		53162	20808524	0.0538		43507	9876836	0.0255		50322	15261368	0.0395		16176	5397511	0.014		6272	1869449	0.0048		345	717462	0.0019		6910
NH109	11213	12096299	0.0313		50556	88501045	0.2292		2744	540203	0.0014		1118	1422783	0.0037		65631	102560330	0.2656		18183	13802757	0.0358		52922	20775136	0.0538		43846	9925240	0.0257		51444	15545818	0.0403		16077	5406990	0.014		6330	1916865	0.005		382	744515	0.0019		6957
NH110	11261	12091443	0.0315		50456	88552269	0.2309		2777	548313	0.0014		1279	1673336	0.0044		65773	102865361	0.2682		17902	13822350	0.036		52370	20613816	0.0538		42367	9583403	0.025		49921	15075462	0.0393		15890	5361188	0.014		6278	1927481	0.005		444	922617	0.0024		6783
NH111	11386	12374428	0.0325		49813	87031520	0.2285		2708	537014	0.0014		1307	1594914	0.0042		65214	101537876	0.2666		18317	13944656	0.0366		51964	20351640	0.0534		42203	9599379	0.0252		51405	15517780	0.0407		15955	5372186	0.0141		6257	1915645	0.005		402	785009	0.0021		6815
NH112	11379	12397665	0.0314		52180	90612046	0.2293		2756	541642	0.0014		1423	1690217	0.0043		67738	105241570	0.2664		18172	13882895	0.0351		55788	25085361	0.0635		43372	9936841	0.0251		53321	15942991	0.0404		16187	5490781	0.0139		6384	1963183	0.005		554	774849	0.002		6984
NH113	11134	12038272	0.0315		49075	86047654	0.2251		2733	537538	0.0014		1173	1543660	0.004		64115	100167124	0.262		17944	13817580	0.0361		52482	20672617	0.0541		43269	9851775	0.0258		49906	15177383	0.0397		16149	5372225	0.0141		6477	1976978	0.0052		395	759228	0.002		6866
NH114	11053	11749172	0.03		50797	89468361	0.2284		2787	547807	0.0014		1293	1688500	0.0043		65930	103453840	0.2641		17969	13924135	0.0355		56218	24512165	0.0626		43523	9916532	0.0253		50310	15243570	0.0389		16390	5462086	0.0139		6331	1959455	0.005		382	856385	0.0022		6774
NH115	11307	12079286	0.0306		52301	91214270	0.2312		2809	549679	0.0014		1330	1895668	0.0048		67747	105738903	0.268		18333	14159408	0.0359		55999	22681868	0.0575		43472	9900239	0.0251		49167	15050451	0.0381		17944	6752263	0.0171		6483	1974958	0.005		365	802408	0.002		6863
NH116	11609	12515106	0.0315		53456	93540903	0.2356		2812	553529	0.0014		1309	1499400	0.0038		69186	108108938	0.2723		18980	14458655	0.0364		53848	21138100	0.0532		44465	10081025	0.0254		51424	15580580	0.0392		16450	5570631	0.014		6521	2029567	0.0051		505	825354	0.0021		7063
NH117	11447	12916396	0.0347		44644	72418436	0.1944		2843	558041	0.0015		1541	1754853	0.0047		60475	87647726	0.2353		19000	15022301	0.0403		53619	20977002	0.0563		44218	10021922	0.0269		51149	15596947	0.0419		16291	5534974	0.0149		6528	2009038	0.0054		485	921959	0.0025		6974
NH118	11254	12207978	0.0318		50499	89362743	0.2328		2772	546154	0.0014		1328	1804286	0.0047		65853	103921161	0.2707		18200	13893076	0.0362		52347	20612740	0.0537		42751	9719575	0.0253		51860	15636084	0.0407		15646	5264174	0.0137		6266	1873024	0.0049		530	720125	0.0019		6816
NH119	11252	12713839	0.0348		43245	68866998	0.1886		2713	534313	0.0015		1370	1596654	0.0044		58580	83711804	0.2293		18250	14333292	0.0392		54066	21207325	0.0581		43148	9781790	0.0268		52029	15527858	0.0425		15682	5316587	0.0146		6442	2062003	0.0056		1308	812983	0.0022		6799
NH120	11296	11956031	0.0311		51471	88629035	0.2305		2719	536623	0.0014		1203	1572968	0.0041		66689	102694657	0.2671		18046	13662770	0.0355		52984	21814380	0.0567		42521	9629847	0.025		50462	15028249	0.0391		15932	5285545	0.0137		6435	1960821	0.0051		663	1151581	0.003		6810
NH122	11119	12028840	0.0317		47707	82898005	0.2182		2765	549806	0.0014		1351	1399403	0.0037		62942	96876054	0.255		18248	13969697	0.0368		53632	20973836	0.0552		43296	9870165	0.026		51051	15550300	0.0409		16163	5425555	0.0143		6456	1952715	0.0051		716	552818	0.0015		6796
NH123	11588	12711250	0.0337		48842	80123166	0.2125		2745	540944	0.0014		1342	1162353	0.0031		64517	94537713	0.2507		18313	14086590	0.0374		53952	21640791	0.0574		43050	9719156	0.0258		50175	14836086	0.0393		16036	5366827	0.0142		6423	1991985	0.0053		1023	752219	0.002		6972
NH125	13273	13247099	0.0346		48660	79558598	0.2075		2829	555934	0.0015		1464	1675208	0.0044		66226	95036839	0.248		18570	15001706	0.0391		54591	22216184	0.0579		43656	9872889	0.0258		53162	15800381	0.0412		16000	5493729	0.0143		6512	2065669	0.0054		1101	1201825	0.0031		6865
NH128	14565	12972505	0.0334		51230	87945025	0.2265		2755	545761	0.0014		1305	1554368	0.004		69855	103017659	0.2653		18333	14080723	0.0363		53117	20896027	0.0538		43707	9940233	0.0256		53050	15752034	0.0406		15884	5369513	0.0138		6464	1989282	0.0051		468	903109	0.0023		6742
NH129	11357	12166155	0.0313		51875	91088394	0.2345		2835	560170	0.0014		1171	1343931	0.0035		67238	105158650	0.2707		18446	14042743	0.0361		54230	21150342	0.0544		43480	9873433	0.0254		50510	15376285	0.0396		16136	5387052	0.0139		6440	1989507	0.0051		998	332089	0.0009		6884
NH130	11635	12876025	0.0332		50642	87550719	0.2256		2728	538031	0.0014		1252	1732170	0.0045		66257	102696945	0.2647		18179	13918502	0.0359		53021	20790282	0.0536		43865	9905047	0.0255		51095	15320721	0.0395		16065	5340563	0.0138		6490	1994897	0.0051		428	828857	0.0021		6869
NH131	11415	12851643	0.0344		44865	72910035	0.1954		2802	552907	0.0015		1498	1887154	0.0051		60580	88201739	0.2364		18900	14773546	0.0396		54433	21525873	0.0577		43679	9909331	0.0266		50106	15161808	0.0406		15970	5392430	0.0145		6413	2034418	0.0055		1298	1444294	0.0039		6921
NH132	11633	12659135	0.0318		53887	94868010	0.2385		2842	566605	0.0014		1229	1094951	0.0028		69591	109188701	0.2745		18578	14116660	0.0355		53712	21254978	0.0534		43876	10015676	0.0252		53302	15909097	0.04		16356	5453787	0.0137		6478	1995600	0.005		727	832117	0.0021		6988
NH133	10720	11672974	0.0309		48422	84597648	0.2239		2659	521388	0.0014		1236	1343013	0.0036		63037	98135023	0.2598		17718	13623026	0.0361		51880	20456378	0.0541		42454	9623533	0.0255		50889	15350034	0.0406		15778	5325115	0.0141		6347	1950779	0.0052		630	1191254	0.0032		6784
NH134	11518	12128512	0.032		49193	84831683	0.2237		2818	552340	0.0015		1283	1409276	0.0037		64812	98921811	0.2609		18237	13799962	0.0364		52586	20864748	0.055		43208	9841046	0.026		51663	15328105	0.0404		16105	5484206	0.0145		6471	2049966	0.0054		292	588317	0.0016		6950
NH135	11505	13048931	0.0352		42934	68291231	0.184		2775	549336	0.0015		1327	1238380	0.0033		58541	83127878	0.224		18580	14807873	0.0399		54873	23038528	0.0621		43573	9870690	0.0266		52681	15748651	0.0424		16146	5484628	0.0148		6453	2049715	0.0055		1154	1532061	0.0041		7060
NH136	10854	11870274	0.0321		48784	84564312	0.2286		2682	534564	0.0014		1446	1865497	0.005		63766	98834647	0.2671		17290	13454239	0.0364		50740	20080768	0.0543		41554	9411374	0.0254		47906	14523126	0.0393		15349	5126596	0.0139		6182	1903414	0.0051		557	488603	0.0013		6715
NH137	11686	13047336	0.0348		44153	70171027	0.1872		2797	548043	0.0015		1354	1362534	0.0036		59990	85128940	0.2271		19394	15938077	0.0425		59446	24394783	0.0651		44154	10031099	0.0268		51489	15598814	0.0416		16368	5576597	0.0149		6515	2082601	0.0056		1988	597222	0.0016		6953
NH138	10927	11682322	0.0305		50492	86291903	0.2254		2692	536786	0.0014		1296	1975134	0.0052		65407	100486145	0.2625		17618	13544406	0.0354		54702	24343287	0.0636		41926	9542287	0.0249		51686	15446085	0.0403		15659	5315236	0.0139		6310	1915872	0.005		687	794208	0.0021		6669
NH139	11036	11991106	0.031		52206	91110537	0.2356		2795	557236	0.0014		1280	1673564	0.0043		67317	105332443	0.2723		17747	13729570	0.0355		55223	21565044	0.0558		43024	9797069	0.0253		49319	15023261	0.0389		15719	5290168	0.0137		6331	1916700	0.005		911	383840	0.001		6790
NH140	11131	11735767	0.0305		51654	90068861	0.2342		2707	532696	0.0014		1772	2640436	0.0069		67264	104977760	0.273		18345	14095515	0.0367		52110	20312316	0.0528		43005	10246230	0.0266		49159	15005844	0.039		15874	5309984	0.0138		6347	1986224	0.0052		481	849349	0.0022		6764
NH141	11525	13070321	0.0357		42524	67336267	0.1837		2792	547805	0.0015		1380	1750407	0.0048		58221	82704800	0.2257		18949	14818072	0.0404		54389	21222877	0.0579		42441	9699407	0.0265		51751	15600503	0.0426		16118	5513482	0.015		6570	2067490	0.0056		1113	1392186	0.0038		6855
NH142	10948	12315820	0.0341		40754	65258090	0.1806		2696	528927	0.0015		1457	2162589	0.006		55855	80265426	0.2222		17796	13882860	0.0384		53878	21081692	0.0584		42773	9776779	0.0271		51153	15500602	0.0429		16088	5635238	0.0156		6500	2040172	0.0056		1621	1089516	0.003		6856
NH143	11015	11739026	0.0304		49311	85383791	0.2209		2695	531288	0.0014		1440	2191559	0.0057		64461	99845664	0.2584		17965	13746155	0.0356		54914	23550542	0.0609		43141	9819641	0.0254		49568	15067937	0.039		15981	5384206	0.0139		6383	1981382	0.0051		438	865239	0.0022		6739
NH144	11353	12382834	0.0332		46272	78628795	0.2107		2697	534844	0.0014		1424	1664264	0.0045		61746	93210737	0.2498		18015	13623815	0.0365		52120	20335583	0.0545		43485	9888204	0.0265		50209	15451579	0.0414		15664	5266969	0.0141		6424	1974378	0.0053		512	871441	0.0023		6826
NH145	11325	12951238	0.0355		41827	66282284	0.1814		2732	534196	0.0015		1382	1693344	0.0046		57266	81461062	0.223		18677	14627927	0.04		55377	21589359	0.0591		43530	9906978	0.0271		51097	15508830	0.0425		16054	5455913	0.0149		6586	2090325	0.0057		1461	960034	0.0026		6811
NH146	11471	12985635	0.0354		42655	67465134	0.184		2775	543789	0.0015		1439	2017536	0.0055		58340	83012094	0.2264		18674	14831630	0.0404		54906	21642903	0.059		43654	9878608	0.0269		50741	15397146	0.042		16123	5484312	0.015		6444	2070680	0.0056		1396	1003807	0.0027		6960
NH147	11850	13124897	0.0341		52468	77431937	0.2012		2830	554718	0.0014		1381	1544366	0.004		68529	92655918	0.2407		19259	15532342	0.0404		56111	23225428	0.0604		44115	10052736	0.0261		53383	15916543	0.0414		16177	5490633	0.0143		6589	2114645	0.0055		1391	1060758	0.0028		6895
NH148	11664	13156951	0.036		44094	70142986	0.1917		2830	549674	0.0015		5266	2508549	0.0069		63854	86358160	0.2361		18819	14718102	0.0402		52686	20588555	0.0563		43308	9841627	0.0269		51843	15362501	0.042		15955	5428992	0.0148		6419	2035656	0.0056		335	563482	0.0015		6729
NH149	11679	13215490	0.035		44057	69730782	0.1848		2779	543439	0.0014		5523	2259373	0.006		64038	85749084	0.2272		19003	15147726	0.0402		55926	21891964	0.058		44446	10074617	0.0267		51638	15641991	0.0415		16359	5540476	0.0147		6540	2100583	0.0056		1904	838406	0.0022		6825
NH150	11383	12436496	0.0331		47592	79733004	0.2119		2744	542443	0.0014		1718	1599067	0.0043		63437	94311010	0.2507		18536	14180766	0.0377		52588	20817417	0.0553		43388	9858443	0.0262		52007	15603872	0.0415		15994	5378930	0.0143		6436	1963659	0.0052		286	651237	0.0017		6821
NH151	11084	11876973	0.0318		50130	84597343	0.2264		2655	522134	0.0014		1324	1604100	0.0043		65193	98600550	0.2639		17695	13542279	0.0362		52258	20463218	0.0548		42597	9578760	0.0256		48698	14520277	0.0389		15612	5205734	0.0139		6302	1921791	0.0051		953	575111	0.0015		6651
NH152	11363	12811732	0.035		43007	67700484	0.1851		2771	546283	0.0015		1443	1627773	0.0045		58584	82686272	0.2261		18426	14921295	0.0408		54637	21255972	0.0581		43439	9827417	0.0269		51992	15641799	0.0428		16739	5584907	0.0153		6469	2051250	0.0056		1387	665003	0.0018		7022
NH153	11519	12346421	0.032		50694	87198815	0.226		2746	540158	0.0014		1317	1026801	0.0027		66276	101112195	0.2621		18810	14274985	0.037		54311	21123662	0.0547		43092	9767142	0.0253		50623	15220395	0.0394		16182	5435022	0.0141		6518	1986569	0.0051		659	531576	0.0014		6875
NH155	11536	13110046	0.0356		42646	67607118	0.1834		2794	544443	0.0015		1467	2100987	0.0057		58443	83362594	0.2262		18716	14825877	0.0402		53877	21074693	0.0572		43687	9933129	0.0269		52185	15711315	0.0426		16195	5553393	0.0151		6583	2065813	0.0056		769	1152634	0.0031		6942
NH156	11395	13053118	0.0355		42612	67617368	0.1841		2758	542807	0.0015		1418	1959833	0.0053		58183	83173126	0.2264		18726	14820143	0.0403		52517	20882136	0.0569		43538	9939921	0.0271		51252	15499513	0.0422		16026	5491426	0.015		6498	2015254	0.0055		615	1095949	0.003		6925
NH157	11121	11762610	0.0308		49930	86793542	0.2274		2682	532641	0.0014		1329	1706791	0.0045		65062	100795584	0.2641		17560	13599300	0.0356		55019	22139522	0.058		42816	9743945	0.0255		49232	15083346	0.0395		15727	5342940	0.014		6237	1904595	0.005		786	433640	0.0011		6763
NH158	11382	12127415	0.0311		51217	90072488	0.2311		2806	558228	0.0014		1178	1326849	0.0034		66583	104084980	0.267		18272	13969421	0.0358		54381	21437394	0.055		43785	9963118	0.0256		50784	15359039	0.0394		16193	5463885	0.014		6485	1957280	0.005		808	322468	0.0008		6926
NH159	11800	12679500	0.0314		58194	98446444	0.2439		2824	556487	0.0014		1389	1622370	0.004		74207	113304801	0.2807		19793	16451111	0.0408		56584	22863142	0.0566		43775	9950667	0.0247		52652	15808345	0.0392		16345	5451997	0.0135		6432	1992191	0.0049		1441	571345	0.0014		6982
NH162	11551	12662984	0.0336		49910	84021402	0.2232		2819	554269	0.0015		1196	1643017	0.0044		65476	98881672	0.2627		18308	13786502	0.0366		52947	21028710	0.0559		43283	9824992	0.0261		49050	14797641	0.0393		16152	5496369	0.0146		6455	2025315	0.0054		606	513554	0.0014		6883
NH164	11579	12766991	0.0332		48334	82509953	0.2147		2790	548078	0.0014		1352	1523900	0.004		64055	97348922	0.2533		18910	14508615	0.0378		53285	21296283	0.0554		43822	9997670	0.026		51409	15584683	0.0406		16523	5586725	0.0145		6463	1938128	0.005		557	660616	0.0017		6963
NH166	11107	12387132	0.0317		51393	89457937	0.229		2743	541544	0.0014		2519	2279698	0.0058		67762	104666311	0.2679		18613	13964290	0.0357		56993	22877203	0.0586		43463	9806983	0.0251		50529	15248163	0.039		16215	5460275	0.014		6377	1951375	0.005		1061	456859	0.0012		6755
NH167	11074	12000321	0.0316		50637	87254740	0.2294		2646	517456	0.0014		1815	2145890	0.0056		66172	101918407	0.268		17988	13783922	0.0362		54458	21674143	0.057		41844	9510829	0.025		48684	14825607	0.039		15559	5214554	0.0137		6174	1892139	0.005		1097	550734	0.0014		6634
NH168	11119	12414206	0.0342		42885	68990309	0.1903		2662	523457	0.0014		1301	1264199	0.0035		57967	83192171	0.2294		18288	14153154	0.039		52532	21013118	0.058		43176	9748980	0.0269		49331	14990377	0.0414		15725	5375809	0.0148		6414	2027639	0.0056		1088	538742	0.0015		6753
NH170	11405	12070059	0.0313		50869	87587891	0.2272		2737	539957	0.0014		1269	2135157	0.0055		66280	102333064	0.2654		17851	13855281	0.0359		54541	21085674	0.0547		43226	9811959	0.0255		49814	14979870	0.0389		16010	5354526	0.0139		6339	1944768	0.005		956	417331	0.0011		6872
NH171	11789	13036370	0.0356		45593	72578442	0.1979		2845	555066	0.0015		1219	1236770	0.0034		61446	87406648	0.2384		19257	15142773	0.0413		53303	21211224	0.0578		42882	9703147	0.0265		49043	14653903	0.04		16085	5520685	0.0151		6433	2043635	0.0056		336	513454	0.0014		6899
NH173	11154	11980240	0.0314		50272	87088419	0.228		2676	532031	0.0014		1252	1483220	0.0039		65354	101083910	0.2647		18167	13844070	0.0362		51670	20436332	0.0535		42768	9643817	0.0252		50275	15189214	0.0398		15746	5359420	0.014		6251	1911003	0.005		534	1027725	0.0027		6832
NH174	11050	11830571	0.0306		52186	91303001	0.236		2752	544865	0.0014		1366	1552903	0.004		67354	105231340	0.272		17986	13580252	0.0351		54160	21794276	0.0563		42589	9679686	0.025		48515	14765175	0.0382		16591	5789996	0.015		6299	1955302	0.0051		428	876310	0.0023		6739
NH175	11451	12940614	0.0351		43809	69103534	0.1874		2825	555469	0.0015		5320	2207166	0.006		63405	84806783	0.23		19059	14760011	0.04		53420	20824203	0.0565		43412	9848263	0.0267		51578	15447334	0.0419		16084	5437804	0.0147		6518	2040812	0.0055		1049	1113582	0.003		6858
NH176	11412	12932445	0.0349		43619	69401288	0.1875		2864	560117	0.0015		1740	1845552	0.005		59635	84739402	0.2289		19007	14687289	0.0397		54678	21330446	0.0576		42947	9769728	0.0264		51944	15635475	0.0422		16078	5481244	0.0148		6450	2044369	0.0055		1257	1088887	0.0029		6926
NH177	11480	12443589	0.0317		52598	90140962	0.2299		2801	557322	0.0014		1545	3914570	0.01		68424	107056443	0.273		18838	14306675	0.0365		53839	21166985	0.054		43904	9988776	0.0255		50921	15444643	0.0394		16295	5413379	0.0138		6498	1995876	0.0051		893	482361	0.0012		6959
NH178	11342	12312027	0.0316		50213	89459694	0.2298		2799	556021	0.0014		1321	1509178	0.0039		65675	103836920	0.2667		18078	13931104	0.0358		53624	20974039	0.0539		43590	9884918	0.0254		50993	15539913	0.0399		16094	5368755	0.0138		6366	1961093	0.005		447	817035	0.0021		6921
NH179	11449	12339412	0.0318		51006	87684623	0.2262		2778	549605	0.0014		1322	1449377	0.0037		66555	102023017	0.2631		18309	14194290	0.0366		53456	21060037	0.0543		43565	9937386	0.0256		51066	15565430	0.0402		16267	5476696	0.0141		6477	1982057	0.0051		413	808487	0.0021		6931
NH181	11312	12012278	0.0312		52374	90686612	0.2352		2728	541229	0.0014		1248	1460305	0.0038		67662	104700424	0.2716		18045	13889259	0.036		52836	20725536	0.0538		42715	9672499	0.0251		51958	15530341	0.0403		16036	5332659	0.0138		6368	1996643	0.0052		701	645190	0.0017		6835
NH182	11246	11981584	0.0313		50205	87418919	0.2286		2692	533812	0.0014		1595	1805971	0.0047		65738	101740286	0.266		17807	13622544	0.0356		52303	20430532	0.0534		42863	9751825	0.0255		51258	15576401	0.0407		15972	5334299	0.014		6316	1939495	0.0051		754	799451	0.0021		6818
NH183	11310	12102392	0.0314		50491	88324448	0.2289		2747	541147	0.0014		1309	1603017	0.0042		65857	102571004	0.2659		18665	14863928	0.0385		52213	20578556	0.0533		43026	9811336	0.0254		52216	15553353	0.0403		15981	5391349	0.014		6401	1973901	0.0051		489	987884	0.0026		6836
NH184	11312	12403703	0.032		50604	89000377	0.2296		2770	544257	0.0014		1666	1384610	0.0036		66352	103332947	0.2666		18059	13819680	0.0357		53574	21427813	0.0553		43598	9857815	0.0254		50661	15384128	0.0397		16016	5432474	0.014		6481	1963474	0.0051		523	891378	0.0023		6998
NH186	11386	12274089	0.0321		50559	86835414	0.227		2777	551652	0.0014		1974	1995224	0.0052		66696	101656379	0.2657		18408	14111879	0.0369		53537	20955090	0.0548		43130	9786091	0.0256		49741	15050611	0.0393		15944	5348522	0.014		6317	1936140	0.0051		658	345961	0.0009		6817
NH187	11161	12050721	0.0314		51095	88794150	0.2313		2668	525936	0.0014		1284	1689265	0.0044		66208	103060072	0.2685		17857	13792051	0.0359		52114	20517491	0.0535		42103	9565841	0.0249		51683	15416265	0.0402		15920	5339855	0.0139		6282	1949271	0.0051		572	858120	0.0022		6770
NH189	11493	12873236	0.0346		45200	71306713	0.1916		2824	554249	0.0015		1518	1993863	0.0054		61035	86728061	0.2331		19127	15062715	0.0405		55796	21504604	0.0578		42779	9759442	0.0262		51284	15490371	0.0416		15987	5456806	0.0147		6425	2045890	0.0055		2228	1270473	0.0034		7001
NH190	12327	13247373	0.0325		56074	95219580	0.2335		2836	552898	0.0014		1311	970282	0.0024		72548	109990133	0.2698		19579	15003023	0.0368		57233	23542891	0.0577		44376	10125637	0.0248		53685	15852103	0.0389		16695	5583194	0.0137		6738	2106201	0.0052		1697	706235	0.0017		7116
NH191	12203	13499035	0.0349		48516	76085669	0.1965		2890	565156	0.0015		1643	2049517	0.0053		65252	92199377	0.2382		19615	15477168	0.04		55309	21703536	0.056		44353	10065858	0.026		52473	15693488	0.0405		16666	5662823	0.0146		6752	2135089	0.0055		794	1441645	0.0037		7113
NH192	11595	12251894	0.0311		52659	91170100	0.2312		2765	548007	0.0014		3945	1961140	0.005		70964	105931141	0.2687		18852	14064431	0.0357		57232	22589720	0.0573		43687	9918228	0.0252		51165	15391771	0.039		16357	5409630	0.0137		6502	2024547	0.0051		1313	509052	0.0013		6703
NH193	11519	12768483	0.034		48203	77697921	0.207		2785	548584	0.0015		1311	1591204	0.0042		63818	92606192	0.2467		18953	14854718	0.0396		56831	22158807	0.059		42379	9611188	0.0256		51139	15568919	0.0415		15935	5475238	0.0146		6429	1986410	0.0053		1896	673492	0.0018		6894
NH194	11676	12569628	0.0325		49823	86868239	0.2244		2746	545727	0.0014		1293	1435295	0.0037		65538	101418889	0.262		18326	14083143	0.0364		53478	21088033	0.0545		43621	9861166	0.0255		53083	15689967	0.0405		16037	5418785	0.014		6461	1978193	0.0051		1418	661927	0.0017		6917
NH196	11555	12443922	0.0314		52202	92539444	0.2335		2810	559074	0.0014		1503	1889802	0.0048		68070	107432242	0.2711		18478	14001080	0.0353		54114	22408591	0.0565		43358	9879394	0.0249		53056	16029193	0.0404		16131	5409034	0.0136		6436	2001616	0.0051		499	918646	0.0023		6937
NH197	11378	12188924	0.0313		50660	87695250	0.2254		2713	536086	0.0014		1366	2429069	0.0062		66117	102849329	0.2643		18538	13987595	0.036		54524	22156550	0.057		43608	9859755	0.0253		51747	15346839	0.0395		16080	5403956	0.0139		6381	1949648	0.005		424	858383	0.0022		6925
NH198	11400	12245340	0.0316		51410	89055758	0.2296		2786	552861	0.0014		1381	1677769	0.0043		66977	103531728	0.2669		18310	14066759	0.0363		52949	20806711	0.0536		43146	9847441	0.0254		51274	15571816	0.0401		16132	5360797	0.0138		6401	1935171	0.005		461	950525	0.0025		6963
NH199	11373	12209510	0.031		53917	94441327	0.2398		2710	534786	0.0014		1217	1712632	0.0043		69217	108898255	0.2765		18059	13973706	0.0355		54377	22012545	0.0559		43758	9916673	0.0252		51289	15420082	0.0391		16050	5363388	0.0136		6365	1959909	0.005		505	729832	0.0019		6942
NH201	11702	13111969	0.0355		43807	68879372	0.1862		2812	551753	0.0015		1305	1240259	0.0034		59626	83783353	0.2266		18895	14886281	0.0403		55202	21435677	0.058		43776	9931360	0.0269		51471	15498380	0.0419		16139	5495367	0.0149		6500	2073476	0.0056		1603	1098165	0.003		6939
NH202	11416	12184311	0.0312		52512	90747719	0.2323		2742	538150	0.0014		1331	1657845	0.0042		68001	105128025	0.2691		18546	14174188	0.0363		53244	21624060	0.0553		43608	9843579	0.0252		50583	15329597	0.0392		16410	5470067	0.014		6387	1968850	0.005		453	795589	0.002		6989
NH203	11294	11867960	0.0311		49473	85074682	0.2231		2711	538031	0.0014		1322	2039192	0.0053		64800	99519865	0.2609		18078	13734829	0.036		52516	20541550	0.0539		43152	9782741	0.0257		50712	15330244	0.0402		15924	5313058	0.0139		6356	1979492	0.0052		652	1030846	0.0027		6882
NH204	11469	12779717	0.0346		43462	68482596	0.1856		2814	551033	0.0015		1475	1715491	0.0047		59220	83528837	0.2264		18722	14727304	0.0399		53494	21075377	0.0571		44206	9989960	0.0271		51395	15524286	0.0421		16083	5445773	0.0148		6566	2042752	0.0055		1128	1381904	0.0037		7001
NH205	11528	13092215	0.0346		46461	74261874	0.1965		2853	559829	0.0015		1524	1974083	0.0052		62366	89888001	0.2378		19127	14989916	0.0397		55912	22019775	0.0583		44016	9964836	0.0264		51621	15690777	0.0415		16128	5508870	0.0146		6504	2003815	0.0053		2150	1135858	0.003		7015
NH206	11211	12299435	0.0328		51836	83710187	0.2231		2667	529050	0.0014		1623	2378538	0.0063		67337	98917210	0.2636		18127	13895878	0.037		52193	20632939	0.055		42377	9672968	0.0258		49645	14636563	0.039		15780	5327308	0.0142		6425	1990512	0.0053		243	469432	0.0013		6647
NH207	11385	12357568	0.0321		49493	86240283	0.2241		2781	549965	0.0014		1301	1481869	0.0039		64960	100629685	0.2615		17934	13845718	0.036		53923	21057241	0.0547		43744	9936412	0.0258		50686	15266419	0.0397		15915	5424223	0.0141		6412	1973986	0.0051		790	379868	0.001		6931
NH208	11510	12384737	0.0314		53032	94900829	0.2407		2732	542872	0.0014		1341	1442364	0.0037		68615	109270802	0.2772		18255	13724218	0.0348		55402	21863964	0.0555		43319	9781834	0.0248		50759	15367325	0.039		16108	5414200	0.0137		6428	1979978	0.005		1253	462074	0.0012		6959
NH210	11396	12395887	0.0317		51679	90924977	0.2324		2818	559217	0.0014		1436	2007171	0.0051		67329	105887252	0.2706		18389	14115250	0.0361		54306	21110455	0.054		43503	9887714	0.0253		50167	15353587	0.0392		16275	5442578	0.0139		6411	1977895	0.0051		859	487502	0.0012		6895
NH211	11212	11991681	0.0314		50357	88231263	0.2314		2737	543190	0.0014		1397	1957906	0.0051		65703	102724040	0.2693		17877	13935927	0.0365		52589	20660631	0.0542		42225	9606402	0.0252		50324	15094402	0.0396		15826	5317765	0.0139		6314	1912927	0.005		495	727180	0.0019		6930
NH212	11483	12982248	0.035		45827	74187328	0.2001		2777	547051	0.0015		1329	1504195	0.0041		61416	89220822	0.2407		18614	14441347	0.0389		52817	20758857	0.056		42574	9698063	0.0262		50375	15303844	0.0413		16840	5630156	0.0152		6501	2055516	0.0055		875	1103073	0.003		6836
NH213	11151	12123609	0.0314		50481	87915264	0.2278		2787	550437	0.0014		1471	2688518	0.007		65890	103277828	0.2676		19157	15574447	0.0404		53975	22709540	0.0588		42756	9713224	0.0252		49128	14937887	0.0387		15787	5345766	0.0138		6284	1879867	0.0049		565	888483	0.0023		6778
NH214	11546	12457495	0.032		50472	87891556	0.226		2723	541215	0.0014		3489	1769609	0.0046		68230	102659875	0.264		18666	14250551	0.0367		52975	20665761	0.0531		43998	9986090	0.0257		51047	15333268	0.0394		16284	5467809	0.0141		6441	1984139	0.0051		454	764181	0.002		6768
NH215	11414	12151583	0.0309		51523	90107965	0.2293		2754	551321	0.0014		1420	1506868	0.0038		67111	104317737	0.2654		18879	14384945	0.0366		54651	21931000	0.0558		43999	10035838	0.0255		51681	15404458	0.0392		16282	5494051	0.014		6480	1991262	0.0051		713	726209	0.0018		6856
NH216	11581	12498414	0.0322		50685	87012482	0.224		2770	552187	0.0014		2733	1979834	0.0051		67769	102042917	0.2627		18631	13939708	0.0359		52615	20677492	0.0532		43254	9837524	0.0253		52124	15551240	0.04		16137	5437434	0.014		6416	1987053	0.0051		471	979865	0.0025		6753
NH218	14407	12642164	0.0332		51339	87486586	0.2295		2764	547865	0.0014		1443	1984896	0.0052		69953	102661511	0.2693		18026	13859603	0.0364		51575	20196057	0.053		42550	9665625	0.0254		50944	15141212	0.0397		15964	5388710	0.0141		6291	1914558	0.005		512	976272	0.0026		6593
NH219	11279	12075993	0.0307		53086	92256488	0.2342		2786	551792	0.0014		1202	1737520	0.0044		68353	106621793	0.2707		18514	14266930	0.0362		54331	21688138	0.0551		43688	9937993	0.0252		51253	15580491	0.0396		16354	5495423	0.014		6397	1985949	0.005		450	912223	0.0023		6866
NH220	11268	12271126	0.0315		51807	89623415	0.23		2795	551781	0.0014		1224	1638871	0.0042		67094	104085193	0.2671		18671	14237461	0.0365		53798	21585648	0.0554		43094	9790873	0.0251		49715	15069737	0.0387		16159	5399519	0.0139		6421	1922893	0.0049		644	774224	0.002		6874
NH221	11524	13048608	0.0355		43460	68494659	0.1863		2787	548430	0.0015		1492	1677353	0.0046		59263	83769050	0.2279		18782	14858560	0.0404		54860	21885826	0.0595		43393	9814850	0.0267		50583	15309481	0.0416		16154	5512948	0.015		6516	2049527	0.0056		1618	792643	0.0022		6925
NH222	11196	12158041	0.0313		49734	87666533	0.2257		2665	523971	0.0013		1295	1985370	0.0051		64890	102333915	0.2634		18199	13864026	0.0357		54642	23544582	0.0606		43580	9915966	0.0255		50082	15403416	0.0397		16082	5391296	0.0139		6421	1963734	0.0051		693	760358	0.002		6812
NH223	11705	13410040	0.0361		44161	70242764	0.1892		2840	554968	0.0015		1319	1765425	0.0048		60025	85973197	0.2316		18931	15014065	0.0404		54362	21470600	0.0578		43403	9900389	0.0267		52242	15561707	0.0419		16329	5567710	0.015		6593	2102829	0.0057		792	481564	0.0013		7067
NH224	11287	12323246	0.0324		48789	83417522	0.2196		2753	543625	0.0014		1231	1524122	0.004		64060	97808515	0.2574		18591	14025355	0.0369		53167	20867521	0.0549		43741	9973592	0.0263		49697	15175268	0.04		16013	5393089	0.0142		6480	1959761	0.0052		331	639929	0.0017		6844
NH226	11395	12174942	0.031		51026	88835173	0.2265		2808	556824	0.0014		1341	1469174	0.0037		66570	103036113	0.2626		18546	14350754	0.0366		55662	24153460	0.0616		43505	9881560	0.0252		50220	15277725	0.039		16207	5466793	0.0139		6533	1972850	0.005		554	706524	0.0018		6941
NH227	11045	11931989	0.0321		45772	78218249	0.2103		2736	539405	0.0015		1491	2429930	0.0065		61044	93119573	0.2504		17895	13542379	0.0364		52796	20593237	0.0554		43218	9846450	0.0265		45768	14440495	0.0388		15922	5292503	0.0142		6407	1973975	0.0053		444	867246	0.0023		6728
NH229	11702	12379791	0.0317		54329	85503997	0.2189		2799	552539	0.0014		1382	1498272	0.0038		70212	99934599	0.2558		18983	14695923	0.0376		53658	21125563	0.0541		44528	10109385	0.0259		51414	15552056	0.0398		16352	5519553	0.0141		6541	2028573	0.0052		451	1287548	0.0033		7146
NH231	10781	11645628	0.0314		50402	85810222	0.2314		2685	527983	0.0014		1137	1334883	0.0036		65005	99318716	0.2678		17365	13332693	0.036		50121	19432747	0.0524		41965	9479111	0.0256		47995	14479556	0.039		15276	5091372	0.0137		6192	1871727	0.005		494	849895	0.0023		6550
NH232	11553	12938549	0.0344		46405	73249245	0.1946		2760	535377	0.0014		1375	1506555	0.004		62093	88229726	0.2344		18750	14714696	0.0391		56027	21816459	0.058		43751	9947175	0.0264		50666	15245937	0.0405		16007	5473075	0.0145		6462	2056494	0.0055		1633	643039	0.0017		6869
NH236	11389	12257226	0.0313		54754	94005892	0.24		2725	537978	0.0014		1261	1241487	0.0032		70129	108042583	0.2759		17989	13657996	0.0349		55426	21898115	0.0559		42990	9702254	0.0248		49606	14936662	0.0381		15943	5331354	0.0136		6312	1935622	0.0049		1639	530562	0.0014		6930
NH237	11140	11945305	0.0316		48539	82085243	0.2174		2705	538173	0.0014		3320	2048456	0.0054		65704	96617177	0.2558		17822	13735508	0.0364		54006	20969711	0.0555		43500	9864954	0.0261		49847	15213544	0.0403		15852	5296632	0.014		6426	1978036	0.0052		841	337701	0.0009		6772
NH238	11448	12810889	0.0345		43543	69506913	0.1873		2717	530117	0.0014		1372	1416463	0.0038		59080	84264382	0.227		18540	14708568	0.0396		57557	25449110	0.0686		43371	9865829	0.0266		50572	15059289	0.0406		16014	5413161	0.0146		6519	2059465	0.0055		1476	579950	0.0016		6900
NH239	11381	12107278	0.0312		51603	89217576	0.2301		2750	543367	0.0014		1299	1535297	0.004		67033	103403518	0.2667		18661	13917598	0.0359		53511	21932489	0.0566		43173	9818377	0.0253		50123	15186550	0.0392		16038	5322622	0.0137		6416	1961949	0.0051		525	1065319	0.0027		6811
NH240	11595	13099807	0.0351		43820	68593338	0.1838		2772	544132	0.0015		5459	2275155	0.0061		63646	84512432	0.2265		19195	14913510	0.04		55302	23937644	0.0642		44099	9995875	0.0268		50430	15266880	0.0409		16219	5512509	0.0148		6588	2095984	0.0056		762	1374834	0.0037		6821
NH241	11263	12363170	0.0333		46823	79741338	0.2148		2792	550288	0.0015		1294	1093117	0.0029		62172	93747913	0.2525		18437	13972791	0.0376		51723	20026071	0.054		42937	9821279	0.0265		46839	14835571	0.04		15925	5254350	0.0142		6320	1976516	0.0053		784	1107223	0.003		6781
NH242	11544	12933919	0.035		43461	68088764	0.1844		2800	548653	0.0015		5411	2317247	0.0063		63216	83888583	0.2272		18867	14732823	0.0399		53299	20929502	0.0567		43234	9827305	0.0266		51994	15563775	0.0422		16272	5487213	0.0149		6537	2035216	0.0055		725	1200139	0.0033		6961
NH243	11181	12001466	0.0314		48656	85320937	0.2233		2727	541617	0.0014		1364	2162216	0.0057		63928	100026236	0.2618		17776	13724640	0.0359		54418	21536191	0.0564		42898	9754866	0.0255		50287	15289748	0.04		16105	5393876	0.0141		6316	1906967	0.005		766	295524	0.0008		6736
NH246	11339	12135647	0.0315		50139	86511390	0.2249		2754	546683	0.0014		1536	2408371	0.0063		65768	101602091	0.2641		18342	14263158	0.0371		52815	20783239	0.054		43483	9872529	0.0257		52754	15716340	0.0409		16159	5423294	0.0141		6321	1914040	0.005		451	658882	0.0017		6820
NH247	11367	12411075	0.0323		49433	86631986	0.2257		2758	544584	0.0014		1342	1519827	0.004		64900	101107472	0.2634		18273	14122744	0.0368		53752	21034635	0.0548		42450	9697813	0.0253		52570	15803185	0.0412		17212	5645267	0.0147		6440	2011844	0.0052		649	398438	0.001		6880
CW01	12300	13287247	0.0326		60153	101099936	0.2478		2983	579332	0.0014		1505	1305115	0.0032		76941	116271630	0.285		20496	16206986	0.0397		56002	23111256	0.0566		44425	10030481	0.0246		49399	14653515	0.0359		16929	6106736	0.015		6937	2257832	0.0055		562	359447	0.0009		7070
CW02	12119	13103947	0.0331		57995	95590380	0.2411		2867	561542	0.0014		3417	1770886	0.0045		76398	111026755	0.2801		19500	15791378	0.0398		54577	22453818	0.0566		42366	9631317	0.0243		50836	14771745	0.0373		16898	6066416	0.0153		6630	2117496	0.0053		411	521874	0.0013		6952
CW03	11598	12972751	0.0338		47675	78039130	0.2032		2856	560080	0.0015		1440	2032995	0.0053		63569	93604956	0.2438		18592	14531184	0.0378		54504	21344210	0.0556		44200	9971494	0.026		52398	15635165	0.0407		16342	5462304	0.0142		6506	1967416	0.0051		1006	1522063	0.004		6986
CW05	11669	12813538	0.0333		52219	85023241	0.2212		2875	552231	0.0014		1326	1120066	0.0029		68089	99509076	0.2588		18668	14943820	0.0389		53218	21195175	0.0551		43097	9752022	0.0254		51107	14423224	0.0375		16530	5621671	0.0146		6641	2069585	0.0054		353	658087	0.0017		6717
CW06	11807	12446950	0.0311		52733	85839460	0.2144		2801	550004	0.0014		1308	1263022	0.0032		68649	100099436	0.2501		19732	14802833	0.037		57165	21977238	0.0549		45104	10155444	0.0254		50329	13857461	0.0346		19035	6268881	0.0157		6695	2056966	0.0051		803	307586	0.0008		6898
CW07	12484	13099849	0.0327		58460	93165638	0.2328		2944	575907	0.0014		1388	1351596	0.0034		75276	108192990	0.2703		19747	15533152	0.0388		55593	22333074	0.0558		44552	9962520	0.0249		52138	14452036	0.0361		17265	5999571	0.015		6896	2149809	0.0054		357	638406	0.0016		7144
CW08	11865	12848152	0.0333		53026	85503092	0.2213		2884	556336	0.0014		1189	1206703	0.0031		68964	100114283	0.2591		18943	15176190	0.0393		54437	21610229	0.0559		43916	9897359	0.0256		50635	14115336	0.0365		16661	5728292	0.0148		6580	2036502	0.0053		542	354514	0.0009		6790
CW09	11757	12213695	0.032		52838	85699481	0.2246		2908	561482	0.0015		1296	1315511	0.0034		68799	99790169	0.2615		18873	14655535	0.0384		53397	21404221	0.0561		42401	9634597	0.0252		52738	15027980	0.0394		16706	5813542	0.0152		6540	2061238	0.0054		227	416967	0.0011		6832
CW10	11512	12279011	0.0321		52351	84703877	0.2215		2840	551943	0.0014		1403	1517955	0.004		68106	99052786	0.259		18876	14495152	0.0379		52995	20838645	0.0545		43691	9859190	0.0258		50976	14233000	0.0372		16691	5745488	0.015		6748	2133100	0.0056		289	568037	0.0015		6894
CW11	11681	12390839	0.0322		52715	85673662	0.2229		2927	564583	0.0015		1438	1315037	0.0034		68761	99944121	0.26		18547	14421092	0.0375		54278	21666506	0.0564		44090	9921103	0.0258		50601	14482997	0.0377		16682	5845454	0.0152		6623	2065148	0.0054		297	389474	0.001		6885
CW12	12345	13219122	0.0324		60938	102536248	0.2512		2963	576412	0.0014		1432	1366518	0.0033		77678	117698300	0.2883		20310	16209637	0.0397		54741	22614650	0.0554		43937	9987610	0.0245		52025	15091506	0.037		17109	6112419	0.015		6720	2173405	0.0053		282	485895	0.0012		7033
CW13	12136	12813087	0.0318		58117	97348491	0.2418		3047	593455	0.0015		4175	1923369	0.0048		77475	112678402	0.2799		19898	15800593	0.0392		54397	22558183	0.056		44517	10075537	0.025		51474	15036473	0.0373		17094	6061845	0.0151		6844	2216019	0.0055		324	582576	0.0014		6809
CW14	12472	13314375	0.0324		61020	102482486	0.2493		2995	583509	0.0014		1499	1455939	0.0035		77986	117836309	0.2866		20395	16176337	0.0394		57211	23246162	0.0566		44071	10012786	0.0244		51823	15052997	0.0366		17426	6310056	0.0154		6804	2104505	0.0051		455	330504	0.0008		7171
CW15	11783	13077789	0.0341		51516	86151543	0.2249		2896	561353	0.0015		1294	1336830	0.0035		67489	101127515	0.264		18875	15652972	0.0409		53016	21517438	0.0562		42124	9649344	0.0252		52913	15630064	0.0408		16376	5711886	0.0149		6467	2036712	0.0053		315	526121	0.0014		6749
CW16	12084	12870732	0.0319		60284	97489771	0.2417		3078	601842	0.0015		1792	2116642	0.0052		77238	113078987	0.2803		20062	15915181	0.0395		55146	22705308	0.0563		44518	10079465	0.025		52377	15369746	0.0381		17092	6200467	0.0154		6834	2142707	0.0053		359	470136	0.0012		7044
CW17	12045	13346641	0.0338		53899	90210586	0.2287		2938	567613	0.0014		1527	1543646	0.0039		70409	105668486	0.2678		19690	15697725	0.0398		54649	22447150	0.0569		43128	9835423	0.0249		53801	15785010	0.04		16831	5834383	0.0148		6779	2129229	0.0054		231	417006	0.0011		6875
CW18	12279	13531368	0.034		55579	91655615	0.2301		2950	572541	0.0014		1602	1407425	0.0035		72410	107166949	0.269		20196	16329058	0.041		55029	22393367	0.0562		44255	10051355	0.0252		51637	14956169	0.0375		17157	6084752	0.0153		6701	2156612	0.0054		438	342785	0.0009		6858
CW19	11964	13079050	0.0325		58303	98213486	0.2443		2964	571560	0.0014		1417	1258522	0.0031		74648	113122618	0.2813		20683	17046775	0.0424		54384	22484012	0.0559		43501	9926549	0.0247		50673	14923369	0.0371		16979	6048204	0.015		6751	2102481	0.0052		280	457394	0.0011		6802
CW21	11817	12927876	0.0327		56745	96533852	0.2441		2883	569638	0.0014		1432	1554295	0.0039		72877	111585661	0.2821		19417	16230676	0.041		53523	21857405	0.0553		42718	9763851	0.0247		49302	14584113	0.0369		16611	5901069	0.0149		6653	2070675	0.0052		433	528382	0.0013		6617
CW22	11983	13194440	0.0324		60931	100011323	0.2459		2921	566511	0.0014		1629	1562461	0.0038		77464	115334735	0.2835		20215	16258262	0.04		54992	22260030	0.0547		43793	9929839	0.0244		52203	15138193	0.0372		16784	5899068	0.0145		6743	2185780	0.0054		497	412719	0.001		6834
CW23	12161	12831110	0.0329		55413	93086500	0.2384		2852	556814	0.0014		1432	1591276	0.0041		71858	108065700	0.2768		18735	14630449	0.0375		53756	21849763	0.056		43138	9789418	0.0251		50943	14897135	0.0382		16732	5909861	0.0151		6540	2083518	0.0053		597	357990	0.0009		6877
CW31	11126	12180319	0.0314		51101	90261626	0.2326		2822	553500	0.0014		1509	2834275	0.0073		66558	105829720	0.2727		18846	15778215	0.0407		53033	21414599	0.0552		42325	9669679	0.0249		51150	14741121	0.038		16309	5745640	0.0148		6471	2017294	0.0052		306	552820	0.0014		6830
CW32	11602	12669987	0.0319		53750	93963740	0.2366		2878	557947	0.0014		1484	2180153	0.0055		69714	109371827	0.2754		19673	15458323	0.0389		54245	22328250	0.0562		42949	9738689	0.0245		53191	15683007	0.0395		16902	6065246	0.0153		6670	2134568	0.0054		292	495109	0.0012		6980
CW33	11803	12931066	0.033		51956	90711376	0.2318		2958	571251	0.0015		1763	2439500	0.0062		68480	106653193	0.2725		19414	14853861	0.0379		54860	22928588	0.0586		42748	9779501	0.025		52454	15374990	0.0393		17137	6389276	0.0163		6830	2159570	0.0055		213	393457	0.001		6919
CW34	11562	12691425	0.0322		52601	91438709	0.2319		2900	571478	0.0014		1455	1701022	0.0043		68518	106402634	0.2698		19614	15468864	0.0392		54393	22530870	0.0571		44561	10082832	0.0256		52666	15554468	0.0394		16991	6162831	0.0156		6698	2109120	0.0053		218	484105	0.0012		6974
CW35	12005	13437698	0.0341		54858	92343470	0.2345		2927	571185	0.0015		1548	1988234	0.005		71338	108340587	0.2751		19806	15400126	0.0391		55813	23221357	0.059		43206	9820082	0.0249		52344	15431456	0.0392		17329	6423499	0.0163		6664	2144661	0.0054		263	426330	0.0011		6928
CW36	11725	12324846	0.0319		52450	89718732	0.2319		2840	553552	0.0014		1398	1679794	0.0043		68413	104276924	0.2695		19212	14797959	0.0382		54309	22327999	0.0577		43074	9792921	0.0253		51113	14401572	0.0372		16875	6163136	0.0159		6796	2249522	0.0058		166	316864	0.0008		7011
CW37	11766	12399639	0.0317		53001	90490716	0.2317		2865	556824	0.0014		1389	1984950	0.0051		69021	105432129	0.2699		19042	14406410	0.0369		54744	23021866	0.0589		43765	9904532	0.0254		49120	14671253	0.0376		17332	6392333	0.0164		6735	2068218	0.0053		195	334554	0.0009		6935
NH265	11323	12227750	0.0352		35948	49984183	0.144		2736	537404	0.0015		1541	1636072	0.0047		51548	64385409	0.1854		17661	11722719	0.0338		58445	23131358	0.0666		42796	10107656	0.0291		53628	16130548	0.0465		15874	4967740	0.0143		6429	1865263	0.0054		1890	647624	0.0019		7039
NH266	11200	11956675	0.0352		35577	49348159	0.1452		2715	536211	0.0016		1332	1546384	0.0045		50824	63387429	0.1865		18248	12361397	0.0364		54936	20861793	0.0614		42041	9540029	0.0281		48806	14397716	0.0424		15679	4947020	0.0146		6308	1822307	0.0054		1647	751324	0.0022		6873
NH267	10557	11433238	0.0345		33272	45552703	0.1375		2609	513413	0.0015		1253	1237833	0.0037		47691	58737187	0.1772		16594	10905550	0.0329		52750	20260195	0.0611		42208	9569880	0.0289		49151	14711729	0.0444		15304	4792975	0.0145		6310	1821448	0.0055		1690	1286448	0.0039		6761
NH268	11176	12056507	0.0355		35256	48851206	0.1438		2687	528035	0.0016		1593	1663587	0.0049		50712	63099335	0.1858		17542	11512875	0.0339		53678	18930473	0.0557		43037	9746446	0.0287		48414	13422904	0.0395		15659	4911196	0.0145		6357	1842327	0.0054		1816	1357796	0.004		7091
NH269	11393	12325876	0.0355		36252	50367669	0.1453		2699	530554	0.0015		1508	1378131	0.004		51852	64602230	0.1863		17463	11723062	0.0338		54169	19390617	0.0559		42848	9726391	0.0281		48260	14609891	0.0421		15828	4952379	0.0143		6413	1865367	0.0054		1553	1037115	0.003		7115
NH270	11407	12548774	0.0366		36070	49977526	0.1458		2700	530880	0.0015		1543	1435928	0.0042		51720	64493108	0.1881		17576	11522014	0.0336		55417	19835736	0.0579		42787	9740567	0.0284		47332	14250080	0.0416		15825	4983511	0.0145		6347	1847785	0.0054		2084	662410	0.0019		6961
NH271	11299	12182888	0.0351		36144	50235833	0.1449		2757	545547	0.0016		1611	1491549	0.0043		51811	64455817	0.1859		17318	11640692	0.0336		55420	21120170	0.0609		42338	9674517	0.0279		53053	15840943	0.0457		15818	4984505	0.0144		6458	1870595	0.0054		1692	1232378	0.0036		6971
NH272	11129	12237627	0.036		35146	48525874	0.1428		2668	522139	0.0015		1417	1369273	0.004		50360	62654913	0.1843		17185	11257053	0.0331		54882	19507778	0.0574		43052	9740618	0.0287		46995	14381967	0.0423		15704	4938849	0.0145		6399	1865591	0.0055		2184	754709	0.0022		6948
NH273	11332	12454563	0.0364		36127	49616726	0.1451		2727	534653	0.0016		1571	1519152	0.0044		51757	64125094	0.1875		17359	11493795	0.0336		52151	18526862	0.0542		42599	9680833	0.0283		52331	15896253	0.0465		15737	4970704	0.0145		6512	1899402	0.0056		726	1311416	0.0038		7126
NH274	11410	12576883	0.0368		36317	50284412	0.1469		2763	539978	0.0016		1442	1239619	0.0036		51932	64640892	0.1889		17433	11590883	0.0339		52581	18635999	0.0545		42758	9751032	0.0285		51248	15303359	0.0447		15881	5004560	0.0146		6482	1882147	0.0055		1153	1129715	0.0033		7066
NH275	11370	12312861	0.0356		36033	49699240	0.1436		2743	539779	0.0016		1406	1459841	0.0042		51552	64011721	0.185		17539	11572056	0.0334		60002	22681343	0.0655		42315	9691459	0.028		49933	14659836	0.0424		15810	4954336	0.0143		6490	1861613	0.0054		2287	715358	0.0021		6896
NH277	11122	12218063	0.0371		35125	48845138	0.1483		2652	519386	0.0016		1319	1276471	0.0039		50218	62859058	0.1909		17449	11486840	0.0349		51464	18504783	0.0562		41515	9421046	0.0286		45156	13447354	0.0408		15294	4810231	0.0146		6099	1791555	0.0054		1596	1185909	0.0036		6768
NH278	11266	12359328	0.0356		36254	50353021	0.1449		2699	530388	0.0015		1338	1470280	0.0042		51557	64713017	0.1862		17776	11685393	0.0336		57259	23450488	0.0675		43532	9909145	0.0285		49654	14406832	0.0414		15803	4983209	0.0143		6445	1842508	0.0053		2596	1194647	0.0034		7037
NH279	11159	12015944	0.0354		35013	48810922	0.144		2668	521308	0.0015		1313	1346953	0.004		50153	62695127	0.1849		17195	11317054	0.0334		54534	19467391	0.0574		42409	9593522	0.0283		49661	13993607	0.0413		15356	4855308	0.0143		6274	1821766	0.0054		2802	1634853	0.0048		6908
NH280	11399	12554115	0.0362		36435	50521660	0.1459		2735	537851	0.0016		1560	1710111	0.0049		52129	65323737	0.1886		17391	11663630	0.0337		52053	18541192	0.0535		42758	9785547	0.0283		50451	14535233	0.042		15876	5027566	0.0145		6547	1883050	0.0054		865	1318682	0.0038		7053
NH281	11397	12624335	0.037		36677	52047431	0.1525		2791	548827	0.0016		1570	1371927	0.004		52435	66592520	0.1951		17423	11543396	0.0338		51826	18368080	0.0538		42801	9786795	0.0287		49109	13891877	0.0407		15726	4998108	0.0146		6472	1874221	0.0055		770	772402	0.0023		6802
NH282	11137	12364655	0.0368		34929	48971433	0.1456		2629	516130	0.0015		1416	1340747	0.004		50111	63192965	0.1879		16967	11347105	0.0337		51097	18250580	0.0543		41504	9504645	0.0283		50105	14802657	0.044		15504	4899716	0.0146		6384	1849227	0.0055		733	1199817	0.0036		6883
NH283	11416	12529226	0.0364		36120	49845940	0.1449		2699	527213	0.0015		1377	1362376	0.004		51612	64264755	0.1868		17960	11877412	0.0345		53116	19060814	0.0554		43459	9841879	0.0286		47404	14213546	0.0413		15871	4993944	0.0145		6399	1873861	0.0054		908	1336390	0.0039		7022
NH284	11361	12587893	0.0369		35638	49734609	0.1457		2698	529848	0.0016		1434	1340537	0.0039		51131	64192887	0.1881		17229	11490163	0.0337		54678	19118367	0.056		43100	9795879	0.0287		46080	13836361	0.0405		15704	4938879	0.0145		6534	1875879	0.0055		1551	664754	0.0019		7063
NH285	11391	12610745	0.0369		35640	49254736	0.1441		2702	524538	0.0015		1271	1230178	0.0036		51004	63620197	0.1861		17182	11455231	0.0335		53257	19170193	0.0561		42575	9688155	0.0283		51871	15496588	0.0453		15717	4976012	0.0146		6472	1906280	0.0056		2406	897767	0.0026		6989
NH286	11440	12492302	0.0367		35643	49630050	0.1457		2714	528372	0.0016		1562	1537634	0.0045		51359	64188358	0.1885		17187	11573178	0.034		51692	18360609	0.0539		42344	9616275	0.0282		52669	15788359	0.0464		15557	4897223	0.0144		6427	1869363	0.0055		780	1173014	0.0034		7153
[truncated: 29 more columns]
