# Supplementary material for: A super pan-genomic landscape of rice
Source: Cell Res. 2022 Jul 12;32(10):878–96. doi: 10.1038/s41422-022-00685-z (PMC9525306; doi:10.1038/s41422-022-00685-z)
Supplement: Supplementary file 9 — Table S2 [file 41422_2022_685_MOESM9_ESM.xlsx]

## Sheet: Table S2a
The number of NLRs identified in the accessions
Accessions	All NLRs	Singleton	Pair	Cluster
NH001	464	189	100	175
NH002	459	184	88	187
NH003	465	184	98	183
NH005	454	178	88	188
NH006	465	177	120	168
NH007	439	183	94	162
NH008	464	180	104	180
NH009	472	176	120	176
NH010	433	177	110	146
NH011	433	177	112	144
NH012	463	174	100	189
NH013	450	184	94	172
NH014	454	181	110	163
NH016	441	179	98	164
NH017	454	176	94	184
NH018	465	179	106	180
NH019	457	181	114	162
NH021	456	181	108	167
NH022	444	181	90	173
NH024	464	183	116	165
NH025	434	189	108	137
NH026	460	176	130	154
NH027	419	157	96	166
NH028	468	167	116	185
NH029	460	182	102	176
NH030	441	175	108	158
NH033	449	181	92	176
NH034	427	181	92	154
NH035	452	180	108	164
NH036	447	172	110	165
NH038	441	183	86	172
NH039	462	188	102	172
NH040	436	187	100	149
NH041	429	178	98	153
NH042	457	191	114	152
NH044	468	186	114	168
NH045	452	188	102	162
NH046	448	184	88	176
NH047	415	176	90	149
NH048	432	176	96	160
NH051	451	173	104	174
NH052	463	186	110	167
NH053	462	177	104	181
NH054	475	169	118	188
NH055	451	186	104	161
NH056	442	180	96	166
NH057	458	184	116	158
NH058	461	180	108	173
NH060	449	177	96	176
NH061	434	185	98	151
NH062	435	176	96	163
NH063	464	183	122	159
NH064	468	190	98	180
NH065	443	173	102	168
NH066	443	192	100	151
NH067	455	188	120	147
NH069	458	179	118	161
NH070	461	184	110	167
NH072	452	182	96	174
NH073	461	178	106	177
NH074	452	174	110	168
NH075	433	179	114	140
NH076	459	176	108	175
NH077	445	184	106	155
NH079	453	184	114	155
NH080	416	184	100	132
NH081	408	188	102	118
NH082	436	198	90	148
NH083	439	185	114	140
NH084	453	179	110	164
NH085	476	178	122	176
NH087	455	190	100	165
NH089	448	176	110	162
NH090	451	179	102	170
NH091	458	171	114	173
NH092	466	174	120	172
NH093	441	175	122	144
NH094	458	181	98	179
NH095	478	198	104	176
NH096	462	182	106	174
NH097	449	181	110	158
NH098	457	185	102	170
NH099	430	171	102	157
NH100	454	174	104	176
NH101	471	177	104	190
NH103	470	182	100	188
NH104	462	176	90	196
NH105	464	174	96	194
NH107	491	177	98	216
NH109	446	174	114	158
NH110	449	186	102	161
NH111	455	178	106	171
NH112	457	183	108	166
NH113	474	175	116	183
NH114	437	176	94	167
NH115	437	176	108	153
NH116	462	183	112	167
NH117	460	173	106	181
NH118	443	183	106	154
NH119	452	173	106	173
NH120	432	183	96	153
NH122	460	175	112	173
NH123	413	172	100	141
NH125	462	177	108	177
NH128	460	186	104	170
NH129	435	182	108	145
NH130	466	177	118	171
NH131	459	179	100	180
NH132	473	180	118	175
NH133	433	170	100	163
NH134	462	199	122	141
NH135	447	183	92	172
NH136	448	171	80	197
NH137	455	190	100	165
NH138	471	168	104	199
NH139	437	171	102	164
NH140	446	181	98	167
NH141	440	183	92	165
NH142	462	176	102	184
NH143	453	182	92	179
NH144	448	180	120	148
NH145	445	182	94	169
NH146	431	178	104	149
NH147	442	186	86	170
NH148	445	184	90	171
NH149	435	187	92	156
NH150	440	188	94	158
NH151	401	170	94	137
NH152	439	185	94	160
NH153	433	183	112	138
NH155	449	192	86	171
NH156	439	182	82	175
NH157	464	168	108	188
NH158	470	184	112	174
NH159	453	190	112	151
NH162	467	177	118	172
NH164	457	188	106	163
NH166	461	185	96	180
NH167	469	172	112	185
NH168	411	177	84	150
NH170	447	188	104	155
NH171	445	189	92	164
NH173	469	172	110	187
NH174	437	175	92	170
NH175	460	199	90	171
NH176	454	176	114	164
NH177	469	189	100	180
NH178	449	186	102	161
NH179	481	177	108	196
NH181	455	179	116	160
NH182	461	176	108	177
NH183	454	178	118	158
NH184	486	175	102	209
NH186	476	177	118	181
NH187	457	176	118	163
NH189	445	181	94	170
NH190	453	185	116	152
NH191	458	188	92	178
NH192	461	176	104	181
NH193	422	177	96	149
NH194	450	186	100	164
NH196	454	186	98	170
NH197	454	179	114	161
NH198	460	178	122	160
NH199	458	169	122	167
NH201	448	187	94	167
NH202	482	184	102	196
NH203	451	170	112	169
NH204	446	184	98	164
NH205	447	180	106	161
NH206	417	185	98	134
NH207	463	185	108	170
NH208	456	189	102	165
NH210	451	175	114	162
NH211	464	186	100	178
NH212	444	183	100	161
NH213	454	177	102	175
NH214	482	184	98	200
NH215	482	181	94	207
NH216	471	181	106	184
NH218	454	177	114	163
NH219	461	173	118	170
NH220	464	179	112	173
NH221	444	188	96	160
NH222	473	179	116	178
NH223	474	186	86	202
NH224	428	193	112	123
NH226	469	177	114	178
NH227	466	167	110	189
NH229	443	186	92	165
NH231	408	173	100	135
NH232	446	181	100	165
NH236	469	185	108	176
NH237	458	178	122	158
NH238	442	180	98	164
NH239	445	171	116	158
NH240	445	182	96	167
NH241	452	173	118	161
NH242	457	181	104	172
NH243	450	180	110	160
NH246	479	181	106	192
NH247	455	182	102	171
CW01	484	189	122	173
CW02	460	173	120	167
CW03	448	175	116	157
CW05	430	194	98	138
CW06	461	194	104	163
CW07	497	190	130	177
CW08	433	183	98	152
CW09	460	163	120	177
CW10	481	189	100	192
CW11	486	182	118	186
CW12	468	183	104	181
CW13	476	181	122	173
CW14	476	193	114	169
CW15	437	185	112	140
CW16	493	201	122	170
CW17	463	184	110	169
CW18	449	193	104	152
CW19	471	191	118	162
CW21	472	194	110	168
CW22	494	187	122	185
CW23	460	193	108	159
CW31	448	175	120	153
CW32	452	171	106	175
CW33	475	190	110	175
CW34	439	182	112	145
CW35	486	180	132	174
CW36	467	178	116	173
CW37	453	188	108	157
NH265	457	159	110	188
NH266	437	158	110	169
NH267	425	164	102	159
NH268	405	165	94	146
NH269	451	165	102	184
NH270	445	160	114	171
NH271	457	162	108	187
NH272	452	163	114	175
NH273	454	161	114	179
NH274	442	160	104	178
NH275	448	162	100	186
NH277	443	159	98	186
NH278	444	165	116	163
NH279	433	154	122	157
NH280	464	159	114	191
NH281	457	160	110	187
NH282	436	168	104	164
NH283	457	161	114	182
NH284	425	163	108	154
NH285	457	164	102	191
NH286	425	162	112	151

## Sheet: Table S2b
The diversities among sub-populations and types of NLRs containing integrated domains.
Domain IDs	Pfam_identifier	Pfam_desciption	Size		Frequency behind Z-score						P-value					Q-value					Types				P-value of types				Q-value of types
					Osi	Osj	Or	Og	Ob		Asian-Africa	Osi-Osj	Osi-Or	Osj-Or		Asian-Africa	Osi-Osj	Osi-Or	Osj-Or		Singleton	Pair	Cluster		Singleton	Pair	Cluster		Singleton	Pair	Cluster
PF01419	Jacalin	Jacalin-like lectin domain	979		1.83353	-1.16105	-0.514588	-0.159163	0.00127141		3.57755e-11	1.58879e-19	0.0624102	8.624e-10		3.28167e-10	3.5775e-18	0.128641	8.0166e-08		398	433	148		0.936786	3.21e-18	1		1	3.06e-17	1
PF03106	WRKY	WRKY DNA -binding domain	667		1.99596	-0.511074	-0.525824	-0.575819	-0.383245		0.562807	0.278792	0.557862	0.947552		0.737009	0.448058	0.695605	0.947552		172	33	462		1	1	5.84818e-135		1	1	6.14058e-133
PF00069	Pkinase	Protein kinase domain	495		1.93007	-0.111802	-0.409615	-0.478087	-0.930571		0.0821259	6.90224e-05	0.859691	0.0254524		0.231637	0.0003105	0.904466	0.0946831		245	76	174		0.00143216	1	5.0562e-07		0.00518541	1	2.65451e-06
PF00085	Thioredoxin	Thioredoxin	478		1.97317	-0.809314	-0.390954	-0.392956	-0.379945		0.465246	4.47578e-27	3.08529e-05	6.62125e-08		0.701055	2.016e-25	0.00031209	1.53915e-06		9	383	86		1	5.27e-111	0.999969		1	1.84e-109	1
PF02892	zf-BED	BED zinc finger	398		1.93914	-0.859739	-0.629535	-0.185681	-0.264186		0.000165541	0.0028219	0.815269	0.0671489		0.000910475	0.00846569	0.874696	0.160124		137	118	143		0.999823	0.827884	1.34828e-06		1	1	6.74142e-06
PF01535	PPR	PPR repeat	367		1.99458	-0.378466	-0.582844	-0.467166	-0.566102		0.214179	0.709695	0.0302926	0.0921514		0.413328	0.798406	0.0761986	0.190446		366	1	0		7.06886e-137	1	1		7.4223e-135	1	1
PF13041	PPR_2	PPR repeat family	366		1.99452	-0.377835	-0.583263	-0.466991	-0.566434		0.22825	0.779459	0.035362	0.0921514		0.432888	0.835135	0.081172	0.190446		365	1	0		1.72895e-136	1	1		9.077e-135	1	1
PF00481	PP2C	Protein phosphatase 2C	259		1.86454	0.0357514	-0.351401	-0.458841	-1.09005		0.000203829	1.59623e-08	0.571624	0.00793436		0.00106768	1.2e-07	0.695972	0.0335407		220	31	8		1.40255e-45	1	1		1.47267e-44	1	1
PF07714	PK_Tyr_Ser-Thr	Protein tyrosine kinase	250		1.46402	0.612903	0.141562	-1.10107	-1.11742		0.0916442	1.6419e-18	6.56899e-07	0.130319		0.245875	2.952e-17	1.10595e-05	0.22407		31	87	132		1	0.157999	7.06718e-21		1	0.448374	8.24504e-20
PF01439	Metallothio_2	Metallothionein	246		1.99657	-0.461086	-0.489995	-0.437598	-0.607889		0.320764	0.90602	0.421317	0.570097		0.542832	0.934285	0.591014	0.638784		110	132	4		0.301565	4.41e-13	1		0.719645	3.86e-12	1
PF18791	Transp_inhibit	Transport inhibitor response 1 protein domain	246		1.99933	-0.531858	-0.452735	-0.507368	-0.507368		0.621241	0.471564	0.121217	0.288242		0.760459	0.623366	0.214788	0.400097		2	240	4		1	1.03e-112	1		1	5.38e-111	1
PF18511	F-box_5	F-box	240		1.99927	-0.533239	-0.450667	-0.507681	-0.507681		0.453243	0.157666	0.0773146	0.288242		0.692455	0.315332	0.156176	0.400097		2	236	2		1	1.19e-113	1		1	1.25e-111	1
PF02362	B3 (PF02362)	B3 DNA binding domain	237		1.9943	-0.45548	-0.59782	-0.383386	-0.557613		0.967101	0.455404	0.0079394	0.122082		0.967101	0.623366	0.0334117	0.22407		1	12	224		1	1	7.9528e-118		1	1	4.17522e-116
PF01513	ATP-NAD kinase	ATP-NAD kinase	235		1.99815	-0.572152	-0.43687	-0.494564	-0.494564		0.420653	0.839146	0.0867395	0.162081		0.670607	0.888508	0.165296	0.243122		233	2	0		5.68387e-84	1	1		1.49202e-82	1	1
PF14541	TAXi_C	Xylanase inhibitor C-terminal	233		1.99302	-0.498747	-0.65051	-0.42188	-0.42188		0.195925	0.468012	0.248392	0.122082		0.406637	0.623366	0.385963	0.22407		39	179	15		1	1.74e-46	1		1	3.65e-45	1
PF14543	TAXi_N	Xylanase inhibitor N-terminal	233		1.98126	-0.515332	-0.724657	-0.302956	-0.438317		0.0430037	0.468012	0.0854571	0.0446898		0.13913	0.623366	0.165296	0.112328		39	178	16		1	1.29e-45	1		1	2.25e-44	1
PF00631	G-gamma	GGL domain	232		1.9844	-0.466469	-0.422142	-0.366253	-0.729535		0.613977	0.76879	0.448822	0.595285		0.760459	0.833627	0.612582	0.651312		232	0	0		1.44748e-87	1	1		5.06619e-86	1	1
PF01323	DSBA	DSBA-like thioredoxin domain	213		1.96029	-0.353848	-0.862905	-0.44601	-0.297527		0.212985	0.00772229	0.0526	0.000103229		0.413328	0.0193057	0.110679	0.000738484		213	0	0		2.47423e-80	1	1		5.19588e-79	1	1
PF13639	zf-RING_2	Ring finger domain	211		1.86438	-0.106384	-0.290256	-1.15303	-0.314716		2.44865e-10	0.915637	0.0240175	0.0724064		1.79667e-09	0.934285	0.0638361	0.168345		205	6	0		1.2335e-67	1	1		1.85025e-66	1	1
PF03479	PCC	Plants and Prokaryotes Conserved (PCC) domain	193		1.70027	0.140237	0.163194	-1.16828	-0.835413		1.79846e-12	7.97951e-05	0.00954121	0.786102		1.98e-11	0.000342	0.0359992	0.840316		1	84	108		1	0.000325391	8.40398e-20		1	0.001553	8.82418e-19
PF12740	Chlorophyllase2	Chlorophyllase enzyme	193		1.8331	0.196791	-0.406597	-1.05468	-0.568618		8.90713e-11	0.00582089	0.000565354	3.18858e-07		7.00071e-10	0.0158752	0.00407863	4.9445e-06		193	0	0		9.61866e-73	1	1		1.68327e-71	1	1
PF03107	C1_2	C1 domain	192		1.96078	-0.150949	-0.438899	-0.675353	-0.695576		0.155387	0.000791918	0.548584	0.036109		0.356096	0.0028509	0.695605	0.0987686		58	134	0		0.999902	9.03e-28	1		1	9.48e-27	1
PF05678	VQ	VQ motif	175		1.77994	0.322501	-0.435223	-1.10619	-0.561029		7.15308e-08	1.47626e-05	0.0170952	1.03736e-08		4.36944e-07	9.51429e-05	0.0559485	4.836e-07		0	79	96		1	0.00011683	5.86431e-17		1	0.000613359	5.59775e-16
PF02713	DUF220	Domain of unknown function DUF220	171		1.868	-0.635803	-1.04331	-0.094441	-0.094441		0.00207272	0.0669847	0.571937	0.0869539		0.00814282	0.143539	0.695972	0.188063		2	63	106		1	0.0852135	2.71606e-24		1	0.288626	3.56483e-23
PF04127	DFP	DNA / pantothenate metabolism flavoprotein	163		1.68944	-1.20506	-0.801978	0.158798	0.158798		0.000582075	2.23041e-32	5.59809e-13	7.94349e-05		0.00278384	2.007e-30	5.656e-11	0.00061535		0	163	0		1	2.5e-83	1		1	6.55e-82	1
PF04959	ARS2	Arsenite-resistance protein 2	154		1.87494	-0.436974	-1.08729	-0.33341	-0.0172672		0.0013434	2.93069e-09	0.00962355	0.0404471		0.00547309	2.39727e-08	0.0359992	0.104488		154	0	0		5.16789e-58	1	1		6.78285e-57	1	1
PF12066	SERRATE_Ars2_N	Domain of unknown function (DUF3546)	153		1.92866	-0.342654	-0.988695	-0.23977	-0.357545		0.00589868	2.93069e-09	0.00962355	0.0404471		0.0216285	2.39727e-08	0.0359992	0.104488		153	0	0		1.22972e-57	1	1		1.43468e-56	1	1
PF12442	DUF3681	Protein of unknown function (DUF3681)	141		0.295087	-1.2576	-1.0924	1.143	0.911908		8.22742e-16	0.0223465	0.645059	0.247962		1.29329e-14	0.0502797	0.760468	0.354776		22	67	52		1	5.66e-05	0.00160114		1	0.000329949	0.00672477
PF12253	CAF1A	Chromatin assembly factor 1 subunit A	107		1.29203	0.837727	0.151899	-1.1034	-1.17826		0.139671	6.2225e-17	6.16548e-06	0.0295695		0.326889	9.33e-16	6.92411e-05	0.0987686		1	5	101		1	1	6.29104e-53		1	1	1.10093e-51
PF05627	AvrRpt-cleavage	Cleavage site for pathogenic type III effector avirulence factor Avr	103		1.40474	0.508115	-0.260467	-0.00903313	-1.64335		0.529552	1.06127e-12	0.000492109	0.0869539		0.737009	1.1925e-11	0.00406907	0.188063		1	1	101		1	1	5.60704e-58		1	1	1.47185e-56
PF13837	Myb_DNA-bind_4	Myb/SANT-like DNA-binding domain	102		0.462941	-1.35841	-0.887939	1.42165	0.361755		4.89027e-11	2.97442e-05	0.677645	0.000169372		4.13769e-10	0.000157235	0.760468	0.000984481		0	1	101		1	1	1.44065e-59		1	1	5.04227e-58
PF07762	DUF1618	Protein of unknown function (DUF1618)	97		1.03869	-0.213442	-1.41479	-0.627226	1.21677		0.041039	0.00502281	0.00496116	1.73768e-05		0.136797	0.0141267	0.021786	0.0001798		0	2	95		1	1	2.19051e-54		1	1	4.60007e-53
PF02365	NAM	No apical meristem (NAM) protein	92		1.37854	-1.66855	-0.335675	0.253047	0.372631		0.000475894	0.184579	0.000523742	0.0320769		0.00237947	0.332314	0.00406907	0.0987686		2	1	89		1	1	1.94531e-49		1	1	2.91796e-48
PF00076	RRM_1	RNA recognition motif. (a.k.a. RRM, RBD, or RNP domain)	86		1.58065	0.668533	-0.254191	-0.997496	-0.997496		0.00103121	9.78702e-05	0.533014	0.00346844		0.00453732	0.0004005	0.695605	0.0161283		26	2	58		0.994362	1	2.44516e-16		1	1	2.13952e-15
PF00134	Cyclin_N	Cyclin, N-terminal domain	85		1.90822	-0.670353	0.10284	-0.670353	-0.670353		0.00113427	2.48151e-12	0.0818776	2.54344e-06		0.00479885	2.48e-11	0.16215	2.99925e-05		85	0	0		3.5648e-32	1	1		3.40277e-31	1	1
PF03859	CG-1	CG-1 domain	80		1.71902	0.0576268	-0.541319	0.0843379	-1.31966		0.963713	0.00705416	0.555927	0.229908		0.967101	0.0181393	0.695605	0.334086		1	79	0		1	1.06e-38	1		1	1.59e-37	1
PF01833	TIG	IPT/TIG domain	77		1.68346	0.0939625	-0.53871	0.122178	-1.36089		0.897518	0.00344189	0.448439	0.229908		0.922682	0.00999259	0.612582	0.334086		1	76	0		1	3.37e-37	1		1	3.93e-36	1
PF00612	IQ	IQ calmodulin-binding motif	74		1.67131	0.119727	-0.772203	0.224439	-1.24327		0.797666	0.00693772	0.947711	0.0814818		0.843685	0.0181393	0.947711	0.184825		0	74	0		1	6.5e-38	1		1	8.53e-37	1
PF13456	RVT_3	Reverse transcriptase-like	71		1.77931	-0.0894507	0.200116	-0.944988	-0.944988		0.00548256	0.529152	0.671455	0.418001		0.0207959	0.62606	0.760468	0.518321		37	28	6		0.0735705	0.101601	0.999934		0.223937	0.296336	1
PF00327	Ribosomal_L30	Ribosomal protein L30p/L7e	46		1.86497	-1.01249	0.116356	-0.567795	-0.401033		0.398468	2.6956e-05	0.822734	0.000167825		0.644581	0.000151875	0.874696	0.000984481		45	0	1		6.78144e-16	1	0.999999		5.47731e-15	1	1
PF08079	Ribosomal_L30_N	Ribosomal L30 N-terminal domain	46		1.86497	-1.01249	0.116356	-0.567795	-0.401033		0.398468	2.6956e-05	0.822734	0.000167825		0.644581	0.000151875	0.874696	0.000984481		45	0	1		6.78144e-16	1	0.999999		5.47731e-15	1	1
PF04578	DUF594	Protein of unknown function, DUF594	44		1.83931	-0.661013	0.29872	-0.738506	-0.738506		0.0388287	0.000110562	0.822734	0.00117962		0.133474	0.000414608	0.874696	0.00645322		6	1	37		0.999994	1	4.31568e-16		1	1	3.48575e-15
PF13968	DUF4220	Domain of unknown function (DUF4220)	41		1.95846	-0.564785	-0.101239	-0.646219	-0.646219		0.0484042	0.000110562	0.131891	0.0538696		0.152127	0.000414608	0.22578	0.131839		6	1	34		0.999978	1	1.59573e-14		1	1	1.1968e-13
PF08381	BRX	Transcription factor regulating root and shoot growth via Pin3	40		1.74644	-0.285924	0.321551	-0.593607	-1.18846		0.212985	0.755741	0.350547	0.297554		0.413328	0.829472	0.536443	0.406948		18	22	0		0.453677	0.00186685	1		1	0.00784078	1
PF11835	RRM_8	RRM-like domain	40		0.450512	1.7741	-0.741536	-0.741536	-0.741536		0.0559433	4.46673e-24	NA	1.31394e-07		0.170938	1.341e-22	NA	2.4366e-06		0	11	29		1	0.767362	5.35992e-10		1	1	3.31054e-09
PF07224	Chlorophyllase	Chlorophyllase	36		1.12478	-0.999064	1.26046	-0.999064	-0.38711		0.212985	0.00084325	0.00102869	2.9044e-08		0.413328	0.00291894	0.00646316	8.99e-07		36	0	0		5.39158e-14	1	1		4.04368e-13	1	1
PF00320	GATA	GATA zinc finger	35		1.45115	-0.0589903	0.689896	-0.689435	-1.39262		0.260237	0.247112	0.032441	0.313472		0.46928	0.411853	0.0761986	0.410605		35	0	0		1.26265e-13	1	1		7.79872e-13	1	1
PF06200	tify	tify domain	35		1.45115	-0.0589903	0.689896	-0.689435	-1.39262		0.260237	0.247112	0.032441	0.313472		0.46928	0.411853	0.0761986	0.410605		35	0	0		1.26265e-13	1	1		7.79872e-13	1	1
PF06203	CCT	CCT motif	35		1.45115	-0.0589903	0.689896	-0.689435	-1.39262		0.260237	0.247112	0.032441	0.313472		0.46928	0.411853	0.0761986	0.410605		35	0	0		1.26265e-13	1	1		7.79872e-13	1	1
PF00888	Cullin	Cullin family	34		1.00464	0.795783	0.631914	-1.21617	-1.21617		0.064554	6.0956e-05	0.00316137	0.828688		0.186867	0.000288947	0.0145136	0.865933		2	3	29		1	0.999681	3.43083e-13		1	1	2.25148e-12
PF04818	CID	RNA polymerase II-binding domain.	34		0.018843	0.966922	-0.760348	1.20281	-1.42823		0.0876692	1.66554e-15	7.43696e-05	0.00725015		0.24109	2.14714e-14	0.000683127	0.0321078		34	0	0		2.9566e-13	1	1		1.72468e-12	1	1
PF10557	Cullin_Nedd8	Cullin protein neddylation domain	34		1.00464	0.795783	0.631914	-1.21617	-1.21617		0.064554	6.0956e-05	0.00316137	0.828688		0.186867	0.000288947	0.0145136	0.865933		2	3	29		1	0.999681	3.43083e-13		1	1	2.25148e-12
PF12937	F-box-like	F-box-like	30		1.51882	0.1858	0.493259	-1.09894	-1.09894		0.113107	0.184901	0.123562	0.680207		0.276483	0.332314	0.215168	0.735572		29	1	0		3.65731e-10	0.999989	1		2.02114e-09	1	1
PF04564	U-box	U-box domain	28		1.35794	-0.359292	1.00739	-1.00302	-1.00302		0.105467	0.605536	0.032441	0.028171		0.263668	0.689851	0.0761986	0.0987686		0	7	21		1	0.832294	5.21231e-08		1	1	2.88049e-07
PF13242	Hydrolase_like	HAD-hyrolase-like	27		1.99813	-0.415729	-0.527466	-0.527466	-0.527466		0.105467	0.00133135	0.0149941	0.519716		0.263668	0.00427935	0.0522209	0.619662		26	0	1		4.22449e-09	1	0.99964		2.11225e-08	1	1
PF13344	Hydrolase_6	Haloacid dehalogenase-like hydrolase	27		1.99813	-0.415729	-0.527466	-0.527466	-0.527466		0.105467	0.00133135	0.0149941	0.519716		0.263668	0.00427935	0.0522209	0.619662		26	0	1		4.22449e-09	1	0.99964		2.11225e-08	1	1
PF02271	UCR_14kD	Ubiquinol-cytochrome C reductase complex 14kD subunit	24		1.98774	-0.282884	-0.568287	-0.568287	-0.568287		0.170735	0.0396057	0.0493847	0.350149		0.361171	0.0869393	0.109763	0.452276		7	16	1		0.944195	0.000448485	0.99913		1	0.00204743	1
PF02536	mTERF	mTERF	24		1.9831	-0.366961	-0.335414	-0.640365	-0.640365		0.129718	0.0177139	0.113429	0.940016		0.310195	0.0430879	0.209837	0.947552		15	6	3		0.0419437	0.821265	0.963957		0.133457	1	1
PF13415	Kelch_3	Galactose oxidase, central domain	23		1.73225	0.336429	-0.136003	-0.966339	-0.966339		0.170735	0.393238	0.941796	0.557238		0.361171	0.561768	0.947711	0.638784		22	1	0		1.08052e-07	0.999846	1		4.53818e-07	1	1
PF13418	Kelch_4	Galactose oxidase, central domain	23		1.73225	0.336429	-0.136003	-0.966339	-0.966339		0.170735	0.393238	0.941796	0.557238		0.361171	0.561768	0.947711	0.638784		22	1	0		1.08052e-07	0.999846	1		4.53818e-07	1	1
PF13426	PAS_9	PAS domain	23		1.73225	0.336429	-0.136003	-0.966339	-0.966339		0.170735	0.393238	0.941796	0.557238		0.361171	0.561768	0.947711	0.638784		22	1	0		1.08052e-07	0.999846	1		4.53818e-07	1	1
PF00651	BTB	BTB/POZ domain	22		0.249977	1.04635	0.929418	-0.611933	-1.61381		0.535447	2.87566e-08	3.54955e-07	0.921645		0.737009	1.99385e-07	7.171e-06	0.947552		14	5	3		0.040542	0.873783	0.944435		0.133028	1	1
PF14111	DUF4283	Domain of unknown function (DUF4283)	21		-0.590635	-0.92051	-0.92051	1.21583	1.21583		1.87799e-53	NA	NA	NA		2.068e-51	NA	NA	NA		21	0	0		1.85859e-08	1	1		8.87057e-08	1	1
PF00646	F-box	F-box domain	19		-0.576974	-0.891331	-0.891331	1.56336	0.796272		1.11572e-44	NA	NA	NA		6.16e-43	NA	NA	NA		3	16	0		0.99736	3.39e-06	1		1	2.23e-05	1
PF14291	DUF4371	Domain of unknown function (DUF4371)	17		-0.180914	-1.43503	-0.497889	1.51839	0.595445		1.91834e-07	0.188311	0.0510779	0.00922389		1.11158e-06	0.332314	0.109763	0.0357426		0	17	0		1	3.18e-09	1		1	2.57e-08	1
PF00485	PRK	Phosphoribulokinase / Uridine kinase family	14		1.2205	-0.771092	0.0321904	-1.42376	0.942159		0.814277	0.934285	0.366058	0.40867		0.845004	0.934285	0.543703	0.513599		14	0	0		7.0619e-06	1	1		2.7463e-05	1	1
PF02798	GST_N	Glutathione S-transferase, N-terminal domain	14		-0.623317	-1.17002	-0.598084	1.08306	1.30836		6.38947e-17	0.519471	0.00127983	0.00922389		1.1715e-15	0.623366	0.00646316	0.0357426		11	1	2		0.00739404	0.995199	0.905033		0.0258791	1	1
PF14681	UPRTase	Uracil phosphoribosyltransferase	14		1.2205	-0.771092	0.0321904	-1.42376	0.942159		0.814277	0.934285	0.366058	0.40867		0.845004	0.934285	0.543703	0.513599		14	0	0		7.0619e-06	1	1		2.7463e-05	1	1
PF00223	PsaA_PsaB	Photosystem I psaA/psaB protein	13		2	-0.5	-0.5	-0.5	-0.5		0.298203	0.0195328	0.116345	NA		0.520672	0.0450757	0.209837	NA		13	0	0		1.64902e-05	1	1		6.18384e-05	1	1
PF02891	zf-MIZ	MIZ/SP-RING zinc finger	13		2	-0.5	-0.5	-0.5	-0.5		0.298203	0.0195328	0.116345	NA		0.520672	0.0450757	0.209837	NA		0	13	0		1	3.19e-07	1		1	2.39e-06	1
PF05633	BPS1	Protein BYPASS1-related	13		-0.433583	-0.982874	1.22729	-0.982874	1.17204		0.0271968	NA	2.44073e-12	2.5809e-06		0.0965048	NA	1.2322e-10	2.99925e-05		0	0	13		1	1	1.80536e-08		1	1	1.05313e-07
PF03478	DUF295	Protein of unknown function (DUF295)	12		0.94603	-0.872673	0.630711	-1.51346	0.809392		0.967101	0.75396	0.152265	0.1532		0.967101	0.829472	0.256312	0.233567		2	9	1		0.988002	0.00258581	0.970434		1	0.0104427	1
PF04937	DUF659	Protein of unknown function (DUF 659)	12		0.0287232	-0.564801	1.92691	-0.695415	-0.695415		0.320509	0.542586	6.69603e-11	1.96338e-05		0.542832	0.62606	2.25567e-09	0.00018228		1	11	0		0.998804	2.72e-05	1		1	0.000168194	1
PF12776	Myb_DNA-bind_3	Myb/SANT-like DNA-binding domain	11		-0.630269	-0.951094	-0.798534	0.851889	1.52801		3.61667e-25	NA	0.0237107	0.142152		1.32733e-23	NA	0.0638361	0.22407		0	11	0		1	3.2e-06	1		1	2.23e-05	1
PF03171	2OG-FeII_Oxy	2OG-Fe(II) oxygenase superfamily	10		1.05534	-0.323958	1.30605	-1.01871	-1.01871		0.37149	0.862674	0.0510779	0.1532		0.619149	0.902798	0.109763	0.233567		6	1	3		0.218605	0.97791	0.486904		0.533804	1	1
PF12796	Ank_2	Ankyrin repeats (3 copies)	10		-0.430188	-0.859076	-0.859076	1.79223	0.356107		1.11116e-17	0.356855	0.541459	NA		2.442e-16	0.544356	0.695605	NA		1	9	0		0.996327	0.00022858	1		1	0.0011429	1
PF12313	NPR1_like_C	NPR1/NIM1 like defence protein C terminal	8		-0.537125	-0.819147	-0.819147	1.79597	0.379449		1.99392e-22	NA	NA	NA		5.4725e-21	NA	NA	NA		0	8	0		1	0.000101013	1		1	0.000558229	1
PF13966	zf-RVT	zinc-binding in reverse transcriptase	8		1.85757	-0.703625	0.253305	-0.703625	-0.703625		0.433381	0.104762	0.896523	0.142152		0.671435	0.219269	0.933493	0.22407		0	0	8		1	1	1.72713e-05		1	1	8.24313e-05
PF00072	Response_reg	Response regulator receiver domain	7		-0.498448	-0.809705	-0.577117	1.93906	-0.0537938		1.59234e-14	NA	0.0237107	0.142152		2.18625e-13	NA	0.0638361	0.22407		0	0	7		1	1	6.80926e-05		1	1	0.000310857
PF00098	zf-CCHC	Zinc knuckle	7		-0.121282	-0.613989	1.96325	-0.613989	-0.613989		0.433381	NA	8.3254e-10	4.26568e-05		0.671435	NA	2.10333e-08	0.000361009		2	2	3		0.876191	0.705222	0.252225		1	1	0.827613
PF08423	Rad51	Rad51	6		1.72806	-0.756983	0.542887	-0.756983	-0.756983		0.511011	0.188311	0.818604	0.142152		0.737009	0.332314	0.874696	0.22407		3	0	3		0.515613	1	0.17601		1	1	0.596162
PF13359	DDE_Tnp_4	DDE superfamily endonuclease	6		-0.437393	-0.670198	-0.670198	-0.190477	1.96827		2.01856e-14	NA	NA	NA		2.46889e-13	NA	NA	NA		0	6	0		1	0.00100887	1		1	0.00441382	1
PF14223	Retrotran_gag_2	gag-polypeptide of LTR copia-type	6		1.40881	0.35271	0.525342	-1.14343	-1.14343		0.511011	0.383555	0.421317	0.940016		0.737009	0.561768	0.591014	0.947552		1	1	4		0.965372	0.898433	0.039787		1	1	0.154727
PF01764	Lipase_3	Lipase (class 3)	5		2	-0.5	-0.5	-0.5	-0.5		0.558509	0.188311	0.380197	NA		0.737009	0.332314	0.54857	NA		0	5	0		1	0.00318734	1		1	0.0119525	1
PF03893	Lipase3_N	Lipase 3 N-terminal region	5		2	-0.5	-0.5	-0.5	-0.5		0.558509	0.188311	0.380197	NA		0.737009	0.332314	0.54857	NA		0	5	0		1	0.00318734	1		1	0.0119525	1
PF07847	PCO_ADO	PCO ADO	5		0.302677	1.5323	0.367473	-1.10123	-1.10123		0.511011	0.00214265	0.0237107	0.595285		0.737009	0.00664962	0.0638361	0.651312		0	0	5		1	1	0.00105748		1	1	0.00462646
PF00150	Cellulase	Cellulase (glycosyl hydrolase family 5)	4		-0.121282	-0.613989	1.96325	-0.613989	-0.613989		0.558509	NA	4.38718e-06	0.00244934		0.737009	NA	5.54237e-05	0.0119889		0	4	0		1	0.0100676	1		1	0.0364517	1
PF02902	Peptidase_C48	Ulp1 protease family, C-terminal catalytic domain	4		1.49419	-0.802621	0.913675	-0.802621	-0.802621		0.558509	0.256504	0.633287	0.142152		0.737009	0.419734	0.760468	0.22407		3	1	0		0.214131	0.782272	1		0.533804	1	1
PF03000	NPH3	NPH3 family	4		0.458305	-0.742897	1.77039	-0.742897	-0.742897		0.614719	0.519471	0.0171723	0.0351387		0.760459	0.623366	0.0559485	0.0987686		3	1	0		0.214131	0.782272	1		0.533804	1	1
PF13365	Trypsin_2	Trypsin-like peptidase domain	4		-0.121282	-0.613989	1.96325	-0.613989	-0.613989		0.558509	NA	4.38718e-06	0.00244934		0.737009	NA	5.54237e-05	0.0119889		4	0	0		0.0338379	1	1		0.114612	1	1
PF17900	Peptidase_M1_N	Peptidase M1 N-terminal domain	4		-0.605316	-0.888656	-0.888656	0.862898	1.51973		8.75144e-12	NA	NA	NA		8.75e-11	NA	NA	NA		0	0	4		1	1	0.00416551		1	1	0.0168222
PF00010	HLH	Helix-loop-helix DNA-binding domain	3		-0.589073	-0.886312	-0.886312	1.56366	0.798041		3.71589e-09	NA	NA	NA		2.40706e-08	NA	NA	NA		0	1	2		1	0.681238	0.160927		1	1	0.563245
PF01426	BAH	BAH domain	3		-0.533265	-0.766039	-0.766039	0.193273	1.87207		3.71589e-09	NA	NA	NA		2.40706e-08	NA	NA	NA		3	0	0		0.0789111	1	1		0.223937	1	1
PF01985	CRS1_YhbY	CRS1 / YhbY (CRM) domain	3		0.938773	-0.804663	1.47521	-0.804663	-0.804663		0.684413	0.519471	0.195992	0.142152		0.760459	0.623366	0.309301	0.22407		3	0	0		0.0789111	1	1		0.223937	1	1
PF12819	Malectin_like	Malectin-like domain	3		0.0758862	-0.664004	1.91613	-0.664004	-0.664004		0.684413	NA	0.00127895	0.0351387		0.760459	NA	0.00646316	0.0987686		0	3	0		1	0.0317931	1		1	0.111276	1
PF14432	DYW_deaminase	DYW family of nucleic acid deaminases	3		0.938773	-0.804663	1.47521	-0.804663	-0.804663		0.684413	0.519471	0.195992	0.142152		0.760459	0.623366	0.309301	0.22407		3	0	0		0.0789111	1	1		0.223937	1	1
PF00249	Myb_DNA-binding	Myb-like DNA-binding domain	2		0.633832	-0.770682	1.67821	-0.770682	-0.770682		0.684413	0.519471	0.195992	0.142152		0.760459	0.623366	0.309301	0.22407		0	0	2		1	1	0.0645781		1	1	0.233817
PF00490	ALAD	Delta-aminolevulinic acid dehydratase	2		0.633832	-0.770682	1.67821	-0.770682	-0.770682		0.684413	0.519471	0.195992	0.142152		0.760459	0.623366	0.309301	0.22407		2	0	0		0.183999	1	1		0.482998	1	1
PF03140	DUF247	Plant protein of unknown function	2		2	-0.5	-0.5	-0.5	-0.5		0.684413	0.356855	0.541459	NA		0.760459	0.544356	0.695605	NA		0	0	2		1	1	0.0645781		1	1	0.233817
PF03248	Rer1	Rer1 family	2		-0.121282	-0.613989	1.96325	-0.613989	-0.613989		0.684413	NA	0.00127895	0.0351387		0.760459	NA	0.00646316	0.0987686		2	0	0		0.183999	1	1		0.482998	1	1
PF03514	GRAS	GRAS domain family	2		-0.121282	-0.613989	1.96325	-0.613989	-0.613989		0.684413	NA	0.00127895	0.0351387		0.760459	NA	0.00646316	0.0987686		0	2	0		1	0.10038	1		1	0.296336	1
PF07992	Pyr_redox_2	Pyridine nucleotide-disulphide oxidoreductase	2		1.45683	0.96255	-0.806461	-0.806461	-0.806461		0.684413	0.542586	0.673044	0.519716		0.760459	0.62606	0.760468	0.619662		2	0	0		0.183999	1	1		0.482998	1	1
PF09747	#N/A	#N/A	2		-0.121282	-0.613989	1.96325	-0.613989	-0.613989		0.684413	NA	0.00127895	0.0351387		0.760459	NA	0.00646316	0.0987686		0	2	0		1	0.10038	1		1	0.296336	1
PF10358	NT-C2	N-terminal C2 in EEIG1 and EHBP1 proteins	2		0.0441026	0.223269	1.72276	-0.995065	-0.995065		0.684413	0.129939	0.0237107	0.570097		0.760459	0.265785	0.0638361	0.638784		0	2	0		1	0.10038	1		1	0.296336	1
PF13962	PGG	Domain of unknown function	2		2	-0.5	-0.5	-0.5	-0.5		0.684413	0.356855	0.541459	NA		0.760459	0.544356	0.695605	NA		0	2	0		1	0.10038	1		1	0.296336	1
Note：The significant analysis between sub-population was finished with wilcoxon test and the Q-value was obtained after FDR correction. The frequency of sub-population was normalized by Z-score. The significant analysis between types used one-tailed Fisher's exact test and the Q-value were also obtained after Benjamini-Hochberg correction.

## Sheet: Table S2c
The distribution of non-redundant NLRs in each accessions.
Non-redundant genes	NH001	NH002	NH003	NH005	NH006	NH007	NH008	NH009	NH010	NH011	NH012	NH013	NH014	NH016	NH017	NH018	NH019	NH021	NH022	NH024	NH025	NH026	NH027	NH028	NH029	NH030	NH033	NH034	NH035	NH036	NH038	NH039	NH040	NH041	NH042	NH044	NH045	NH046	NH047	NH048	NH051	NH052	NH053	NH054	NH055	NH056	NH057	NH058	NH060
OG0000008	P	P	P	P	P	P	P	P	P	P	P	P	P	P	P	P	P	P	P	P	P	P	P	P	P	P	P	P	P	P	P	P	P	P	P	P	P	P	P	P	P	P	P	P	P	P	P	P	P
OG0000011	A	A	A	A	A	A	A	A	A	A	A	A	A	A	A	A	A	A	A	A	A	A	A	A	A	A	A	A	A	A	A	A	A	A	A	A	A	A	A	A	A	A	A	A	A	A	A	A	A
OG0000023	P	P	P	P	P	P	P	P	P	P	P	P	P	P	P	P	P	P	P	P	P	P	P	P	P	P	P	P	P	P	P	P	A	P	P	P	P	P	P	P	P	P	P	P	P	P	P	P	P
OG0000045	P	P	P	P	P	P	P	P	P	P	P	P	P	P	P	P	P	P	P	P	P	P	A	P	P	P	P	P	P	P	P	P	P	P	P	P	P	P	P	P	P	P	P	P	P	P	P	P	P
OG0000053	A	A	A	A	A	A	A	A	A	A	A	A	A	A	A	A	A	A	A	A	A	A	A	A	A	A	A	A	A	A	A	A	A	A	A	A	A	A	A	A	A	A	A	A	A	A	A	A	A
OG0000062	P	P	P	P	P	P	P	P	P	P	P	P	P	P	P	P	P	P	P	P	P	P	A	P	P	P	P	P	P	P	P	P	P	P	P	P	P	P	P	P	P	P	P	P	P	P	P	P	P
OG0000073	P	P	P	P	P	P	P	P	P	P	P	P	P	P	P	P	P	P	P	P	P	P	P	P	P	P	P	P	P	P	P	P	P	P	P	P	P	P	P	P	P	P	P	P	P	P	P	P	P
OG0000107	P	P	P	P	P	P	P	P	P	P	P	P	P	P	P	P	P	P	P	P	P	P	P	P	P	P	P	P	P	P	P	P	P	P	P	P	P	P	P	P	P	P	P	P	P	P	P	P	P
OG0000128	P	P	P	P	P	P	P	P	P	P	P	P	P	P	A	P	P	P	P	P	P	P	P	P	A	P	P	P	P	P	P	P	P	P	P	P	P	P	P	P	P	P	P	P	P	P	P	P	P
OG0000141	A	A	A	A	A	A	A	A	A	A	A	A	A	A	A	A	A	A	A	A	A	A	A	A	A	A	A	A	A	A	A	A	A	A	A	A	A	A	A	A	A	A	A	A	A	A	A	A	A
OG0000152	P	P	P	P	P	P	P	P	P	P	P	P	P	P	P	P	P	P	P	P	P	P	P	P	P	P	P	P	P	P	P	P	P	P	P	P	P	P	A	P	P	P	P	P	P	A	P	P	P
OG0000171	P	P	P	P	P	P	P	P	P	P	P	P	P	P	P	P	P	P	P	P	P	P	P	P	P	P	P	P	P	P	P	P	P	P	P	P	P	P	P	P	P	P	P	P	P	P	P	P	P
OG0000178	P	P	P	P	P	P	P	P	P	P	P	P	P	P	P	P	P	P	P	P	P	P	P	P	P	P	P	P	P	P	P	P	A	P	P	P	P	P	P	P	P	P	P	P	P	P	P	P	P
OG0000205	P	P	P	P	P	P	P	P	P	P	P	P	P	P	P	P	P	P	P	P	P	P	P	A	P	P	P	P	P	P	P	P	P	P	P	P	P	P	P	P	A	P	P	P	P	P	P	P	P
OG0000212	P	P	P	P	P	P	P	P	P	P	P	P	P	P	P	P	P	P	P	P	P	P	P	P	P	P	P	P	P	P	P	P	A	P	P	P	P	P	P	P	P	P	P	P	P	P	P	P	P
OG0000217	P	P	P	P	P	P	P	P	P	P	P	P	P	P	P	P	P	P	P	P	P	P	P	P	P	P	P	P	P	P	A	P	P	P	P	P	P	P	P	A	P	P	P	P	P	P	P	P	P
OG0000223	A	A	A	A	A	A	A	A	A	A	A	A	A	A	A	A	A	A	A	A	A	A	A	A	A	A	A	A	A	A	A	A	A	A	A	A	A	A	A	A	A	A	A	A	A	A	A	A	A
OG0000226	P	P	P	P	P	P	P	P	P	P	P	P	P	P	P	P	P	P	P	P	P	P	P	P	P	P	A	P	P	P	P	P	P	P	P	P	P	P	P	P	P	P	P	P	P	P	P	P	P
OG0000351	P	P	P	P	P	P	A	P	P	P	P	P	A	P	P	A	P	A	A	P	P	P	P	P	P	A	P	P	P	P	P	P	P	P	P	P	P	P	P	A	P	P	A	P	P	P	P	P	P
OG0000376	P	A	P	P	P	P	P	P	P	P	P	P	P	P	P	P	P	P	P	P	P	P	P	P	P	P	P	P	P	P	P	P	A	A	P	P	P	P	A	P	P	P	P	P	P	A	P	P	P
OG0000397	P	P	P	P	P	P	P	P	P	P	P	P	P	P	P	P	P	P	P	P	P	P	P	P	P	P	P	P	P	P	P	P	P	P	P	P	P	P	P	P	P	P	P	P	P	P	P	P	P
OG0000429	P	P	P	P	P	P	P	P	P	P	P	P	P	P	P	P	P	P	P	P	P	P	P	P	P	P	P	P	P	P	P	P	P	P	P	P	P	P	P	P	P	P	P	P	P	P	P	P	P
OG0000445	P	P	P	P	P	P	P	P	P	P	P	P	P	P	P	P	P	P	P	P	P	P	P	P	P	P	P	A	P	P	P	P	A	P	P	P	P	P	A	P	P	P	P	P	P	P	P	P	P
OG0000493	P	P	P	P	P	P	P	P	P	P	P	P	P	P	P	P	P	P	P	P	P	P	P	P	P	P	P	P	P	P	P	P	P	P	P	A	P	P	P	P	P	P	P	P	P	P	P	P	P
OG0000722	P	P	P	P	P	P	P	P	P	P	P	P	P	P	P	P	P	P	P	P	P	P	P	P	P	P	P	P	P	P	P	P	P	P	P	P	P	P	P	P	P	P	P	P	P	P	P	P	P
OG0000725	P	P	P	P	P	A	P	P	P	P	P	P	P	P	P	P	P	P	P	P	P	P	A	P	P	P	P	P	P	P	P	P	P	P	P	P	P	P	P	P	P	P	P	P	P	P	P	P	P
OG0000728	A	P	P	P	A	A	A	P	A	P	P	P	P	P	P	P	P	P	A	A	A	P	P	P	P	P	P	P	P	A	P	P	P	P	A	P	A	P	A	P	P	P	P	P	P	A	P	P	A
OG0000739	A	A	A	A	A	A	A	A	A	A	A	A	A	A	P	A	A	A	A	A	A	A	A	A	A	A	A	A	A	A	A	A	A	A	A	A	A	A	A	A	A	A	A	A	A	A	A	A	A
OG0000746	P	P	P	P	P	P	P	P	P	P	P	A	P	P	P	P	P	P	P	P	P	P	P	P	P	P	P	P	P	P	P	P	P	P	P	P	P	P	P	P	P	P	P	P	P	P	P	P	P
OG0000769	A	A	A	A	A	A	A	A	A	A	A	A	A	A	A	A	A	A	A	A	A	A	A	A	A	A	A	A	A	A	A	A	A	A	A	A	A	A	A	A	A	A	A	A	A	A	A	A	A
OG0000773	P	P	P	P	A	A	A	A	A	A	A	P	A	P	P	A	A	A	P	A	A	P	A	A	A	P	P	P	A	A	P	P	P	P	P	A	A	P	P	P	A	A	A	A	A	A	A	A	P
OG0000801	A	A	A	A	A	A	A	A	A	A	A	A	A	A	A	A	A	A	A	A	A	A	A	A	A	A	A	A	A	A	A	A	A	A	A	A	A	A	A	A	A	A	A	A	A	A	A	A	A
OG0000805	A	A	A	A	A	A	A	A	A	A	A	A	A	A	A	A	A	A	A	A	A	A	A	A	A	A	A	A	A	A	A	A	A	A	A	A	A	A	A	A	A	A	A	A	A	A	A	A	A
OG0000841	P	P	P	P	P	P	P	P	P	P	P	P	P	P	P	P	P	P	P	P	P	P	P	P	P	A	P	P	P	A	P	P	P	P	P	P	P	P	P	P	P	P	P	P	P	P	P	P	P
OG0000887	P	P	P	A	P	A	P	P	A	A	A	A	P	P	A	A	A	A	P	P	P	A	A	A	P	A	P	A	P	A	P	P	P	A	A	A	A	P	P	A	A	P	A	A	P	A	P	A	P
OG0000913	P	P	P	P	P	P	P	P	P	P	P	P	P	P	P	P	P	P	P	P	P	P	P	P	P	P	P	P	P	P	P	P	P	P	A	P	P	P	P	P	P	A	P	P	P	P	P	P	P
OG0000933	P	P	P	P	P	P	A	P	A	A	P	P	P	P	P	P	A	P	P	A	A	P	A	A	A	P	P	A	A	P	P	P	P	P	P	P	A	P	P	P	P	P	P	P	P	A	P	P	P
OG0000944	P	A	P	P	P	P	P	P	P	P	P	A	P	A	A	P	P	P	A	A	P	P	P	P	P	A	A	A	P	P	A	P	A	P	P	P	P	A	A	P	P	P	P	P	A	P	P	P	P
OG0000956	P	P	P	P	P	A	A	P	P	A	P	P	P	P	P	P	P	P	P	P	P	P	P	A	A	P	P	P	A	P	P	P	P	P	A	P	P	P	P	P	P	P	P	P	P	P	P	P	P
OG0000983	P	P	P	P	A	P	P	P	P	P	P	P	P	P	P	P	P	P	P	P	P	P	P	P	P	P	P	P	A	P	P	P	P	P	P	P	P	P	P	P	P	P	P	A	P	P	P	P	P
OG0001008	P	A	A	A	A	A	A	A	A	A	A	A	A	A	A	A	A	A	P	A	A	A	A	A	P	A	A	A	P	A	A	A	A	A	P	A	A	A	A	A	A	A	A	A	A	A	A	A	A
OG0001017	P	P	A	P	A	P	P	P	P	P	P	P	A	P	P	P	P	P	P	A	A	A	A	P	P	P	P	P	P	A	P	P	P	P	A	P	A	P	P	P	A	A	A	P	A	A	P	P	P
OG0001080	P	P	P	P	P	P	P	P	P	P	P	P	P	P	P	P	P	P	P	P	P	P	P	P	P	P	P	P	P	P	P	P	P	P	P	P	P	P	P	A	P	P	P	P	P	P	P	P	P
OG0001104	P	P	P	P	P	A	A	P	P	P	P	P	P	P	P	P	P	P	P	P	A	P	P	P	P	P	P	P	P	A	P	P	P	P	P	A	P	P	P	A	P	P	A	P	P	P	P	A	P
OG0001111	P	P	P	P	P	A	P	P	A	A	A	P	A	P	P	A	A	A	P	A	A	P	A	P	A	P	P	P	A	A	P	P	P	P	A	A	A	P	P	P	P	A	P	P	P	A	A	P	P
OG0001116	P	P	P	P	A	P	P	P	P	P	P	P	P	A	P	P	P	A	A	P	P	A	A	P	A	P	P	P	P	A	P	P	P	P	P	P	P	P	P	P	P	P	P	P	P	P	P	P	P
OG0001117	P	P	P	P	P	A	A	P	A	A	A	P	A	P	P	A	A	A	P	A	A	A	A	A	A	P	P	P	P	A	P	P	P	P	A	A	A	P	P	A	A	A	A	A	A	A	A	A	P
OG0001132	A	A	A	A	P	P	P	P	A	P	P	A	P	A	A	P	P	P	A	P	P	A	P	P	P	A	A	A	P	P	A	A	A	A	P	A	P	A	A	A	P	P	P	P	P	P	P	P	A
OG0001147	P	P	P	P	P	P	P	P	P	P	P	P	P	A	P	P	P	P	P	P	P	P	P	P	P	P	P	P	P	P	P	P	P	P	P	P	P	P	P	P	A	A	P	P	P	P	P	P	P
OG0001196	P	A	P	A	P	P	P	P	P	P	P	P	P	A	P	P	P	P	P	P	P	P	P	P	P	A	A	A	P	P	A	A	A	A	P	P	P	P	P	A	P	P	P	P	P	P	P	P	P
OG0001202	A	A	A	A	P	A	A	A	A	A	A	A	P	A	A	A	A	P	A	A	A	A	P	P	P	A	A	A	P	P	A	A	A	A	P	P	A	A	A	A	P	P	P	P	A	P	A	P	A
OG0001203	P	P	P	P	P	A	P	A	A	A	P	P	P	P	P	P	P	P	P	P	P	P	A	P	P	P	P	P	P	P	P	P	P	P	P	A	P	P	P	P	P	P	P	P	P	A	P	P	P
OG0001220	P	P	P	P	P	P	P	P	P	P	P	P	P	P	P	P	P	P	P	P	P	P	P	P	P	P	P	P	A	P	P	P	P	P	P	P	P	P	P	P	P	P	P	P	A	A	P	P	P
OG0001303	P	P	P	P	A	P	P	A	A	A	P	P	A	P	P	P	P	A	P	A	P	A	P	P	P	A	P	P	A	P	P	P	P	P	P	A	P	P	P	P	A	P	A	P	P	P	A	A	P
OG0001357	A	A	A	A	A	A	A	A	A	A	A	A	A	A	A	A	A	A	A	A	A	A	A	A	A	A	A	A	A	A	A	A	A	A	A	A	A	A	A	A	A	A	A	A	A	A	A	A	A
OG0001524	A	A	A	A	A	A	A	A	A	A	A	A	A	A	A	A	A	A	A	A	A	A	A	A	A	A	A	A	A	A	A	A	A	A	A	A	A	A	A	A	A	A	A	A	A	A	A	A	A
OG0001782	P	P	P	P	P	A	P	P	A	P	P	P	P	P	P	P	P	P	P	A	P	P	P	P	A	P	P	P	P	P	P	P	P	P	P	P	P	P	P	P	P	P	P	P	P	P	P	P	P
OG0001846	A	A	A	A	A	A	A	A	A	A	A	A	A	A	A	A	A	A	A	A	A	A	A	A	A	A	A	A	A	A	A	A	A	A	A	A	A	A	A	A	A	A	A	A	A	A	A	A	A
OG0001875	A	P	P	P	A	A	P	A	P	P	A	P	P	A	A	A	A	P	A	A	P	P	A	P	P	A	P	P	P	P	P	P	P	P	A	P	P	A	A	P	A	P	P	P	P	A	A	A	A
OG0002505	P	P	P	P	P	P	P	P	P	A	P	P	P	P	P	A	P	P	P	A	A	P	P	P	P	P	A	P	P	P	A	P	P	P	P	A	A	P	P	P	P	P	A	P	P	A	P	P	P
OG0002515	P	P	P	P	P	P	P	P	P	P	P	P	P	P	P	P	P	P	P	P	P	P	P	P	P	P	P	P	P	P	P	P	P	P	P	P	P	P	P	P	P	P	P	P	P	P	P	P	P
OG0002738	P	P	P	A	P	P	P	P	P	P	P	P	P	P	P	P	P	P	P	P	P	P	P	P	P	P	P	P	P	P	P	P	P	P	P	P	P	P	P	P	A	P	P	P	P	P	P	P	P
OG0002810	P	P	P	P	P	P	P	P	A	P	P	A	P	P	P	P	P	P	P	P	P	P	P	P	P	P	P	P	P	P	P	P	P	P	P	P	P	P	P	P	P	P	P	P	P	P	P	P	P
OG0002829	P	P	P	P	P	P	P	P	P	P	P	P	P	P	P	P	P	P	P	P	A	P	P	P	P	P	P	P	P	P	P	P	P	A	P	P	P	P	P	P	P	P	P	P	P	P	P	P	P
OG0002992	A	A	A	A	A	A	P	P	P	P	P	A	P	A	A	P	P	P	A	P	P	A	P	P	A	A	A	A	P	P	P	A	A	P	P	P	P	A	A	A	P	P	P	P	P	P	P	P	A
OG0003061	P	P	P	P	P	A	P	P	P	P	P	P	P	P	P	P	A	P	P	P	P	P	A	P	A	P	P	P	A	P	P	P	P	A	P	P	A	P	P	P	P	P	A	P	P	P	P	P	P
OG0003123	A	A	A	A	P	P	A	A	P	A	A	A	P	A	A	P	P	P	A	A	A	P	P	A	A	A	A	A	A	A	A	A	A	A	A	A	P	A	A	A	P	A	A	A	A	A	A	A	A
OG0003156	P	P	P	P	P	P	P	P	P	P	P	A	P	P	P	P	P	P	P	P	P	P	P	P	A	P	P	A	A	P	P	P	P	P	P	P	A	P	P	P	P	P	P	P	P	A	P	P	P
OG0003212	P	A	P	A	P	P	P	P	P	P	P	P	P	A	A	P	P	P	A	P	P	A	P	P	P	A	A	A	P	A	A	A	A	A	P	P	P	A	A	A	P	P	P	P	P	P	P	P	A
OG0003239	P	P	P	P	P	P	P	P	P	A	A	P	P	P	P	P	P	P	P	P	P	P	P	P	A	P	P	P	P	P	A	P	P	P	P	P	P	P	P	P	P	P	P	A	A	P	P	A	P
OG0003345	P	A	P	A	A	A	P	A	P	P	A	A	P	P	P	A	P	A	A	A	P	P	P	P	P	P	P	A	A	P	P	P	P	P	A	A	P	A	P	P	P	A	P	P	P	P	P	A	A
OG0003346	A	A	A	A	A	A	A	A	A	A	A	A	A	A	A	A	A	A	A	A	A	A	A	A	A	A	A	A	A	A	A	A	A	A	A	A	A	A	A	A	A	A	A	A	A	A	A	A	A
OG0003348	P	P	A	P	P	P	P	P	A	A	P	P	P	A	A	A	A	P	P	P	P	P	P	P	P	P	A	P	P	P	P	A	P	P	P	P	P	A	P	P	P	P	P	P	P	P	P	P	A
OG0003389	A	A	A	A	P	P	P	P	P	P	P	A	P	A	A	P	P	P	A	A	P	P	P	P	P	A	A	A	P	P	A	A	A	A	P	P	P	A	A	A	P	P	P	P	P	P	P	P	A
OG0003410	P	P	P	P	A	A	P	P	A	A	P	P	P	P	P	P	A	P	P	P	P	P	P	P	P	P	P	P	P	A	P	P	P	P	P	P	A	P	P	P	A	P	P	P	P	A	P	P	P
OG0003441	A	P	A	P	P	P	P	P	P	P	P	A	P	P	A	P	P	P	A	P	P	P	P	P	P	P	A	P	P	P	A	P	A	A	A	P	P	A	A	P	P	P	P	P	P	P	P	P	A
OG0003451	P	P	P	P	P	A	P	P	A	A	P	P	P	P	A	P	P	P	P	A	P	A	A	P	A	P	P	P	A	A	P	P	P	P	P	A	A	A	A	P	P	P	P	P	P	A	A	P	P
OG0003483	P	P	P	P	P	P	P	P	P	A	P	P	A	P	P	P	P	P	P	P	P	A	A	P	P	P	P	P	P	P	A	P	P	P	P	A	P	P	P	A	A	P	P	P	P	P	P	P	P
OG0003499	P	P	P	P	A	A	P	P	P	A	P	P	A	P	A	P	A	P	P	A	P	P	A	P	P	P	P	P	P	P	P	P	P	P	P	P	P	A	A	A	P	P	P	P	A	P	A	P	P
OG0003501	A	A	P	P	P	P	P	P	A	A	P	A	P	P	P	P	P	P	P	P	P	A	P	P	P	A	A	A	P	A	P	A	A	P	A	P	P	A	A	A	P	P	P	P	P	P	A	P	A
OG0003510	A	A	A	A	A	A	A	A	A	A	A	A	A	A	A	A	A	A	A	A	A	A	A	A	A	A	A	A	A	A	A	A	A	A	A	A	A	A	A	A	A	A	A	A	A	A	A	A	A
OG0003539	P	P	P	P	P	P	P	P	P	P	P	P	A	P	P	P	P	P	P	P	A	P	P	A	A	P	P	P	P	P	P	P	P	P	P	P	A	P	P	P	P	A	A	P	A	P	A	A	P
OG0003616	P	P	P	P	P	A	P	A	A	A	A	P	P	P	P	P	P	A	P	A	A	P	A	A	P	P	P	P	P	P	P	P	P	P	A	A	A	P	P	P	A	A	A	P	P	A	P	A	P
OG0003673	A	A	A	A	P	A	A	P	P	P	A	A	A	A	A	A	A	A	A	A	A	A	A	A	A	A	A	A	A	P	A	A	A	A	A	P	A	A	A	A	P	A	A	A	A	P	A	A	A
OG0003676	P	P	P	P	P	P	A	P	A	A	P	P	P	P	P	P	P	P	P	P	P	P	P	P	A	P	P	P	P	A	P	P	P	P	A	P	A	P	P	P	A	P	A	P	P	P	P	A	P
OG0003706	P	A	A	P	P	P	A	A	P	P	P	P	P	P	P	A	P	A	P	P	A	P	A	P	P	P	P	P	P	P	A	A	A	P	P	P	P	P	P	P	A	A	A	A	P	P	P	A	P
OG0003753	A	A	A	A	A	A	A	A	A	P	A	A	P	A	A	A	A	A	A	A	P	P	A	A	P	A	A	A	P	P	A	A	A	A	P	P	P	A	A	A	P	P	A	A	P	P	P	A	A
OG0003778	A	A	A	A	A	A	P	P	A	A	A	P	A	A	A	A	A	A	A	A	A	A	A	P	A	A	A	P	A	P	P	P	P	A	A	A	A	A	A	A	P	P	A	A	A	A	P	A	A
OG0003813	P	P	P	P	A	A	A	A	P	P	P	P	A	P	P	A	A	A	A	A	A	A	A	A	A	P	P	P	P	P	P	P	P	P	A	A	A	P	P	P	A	A	A	A	A	P	P	A	P
OG0003846	A	A	P	P	A	A	A	A	A	A	A	P	A	P	A	A	A	P	A	A	A	A	P	P	A	A	A	A	A	A	P	P	P	A	P	P	P	A	A	A	A	A	A	A	P	A	P	P	P
OG0003848	A	A	A	A	A	A	A	A	A	A	A	A	A	A	A	A	A	A	A	A	A	A	A	A	A	A	A	A	A	A	A	A	A	A	A	A	A	A	A	A	A	A	A	A	A	A	A	A	A
OG0003864	A	A	A	A	A	A	A	A	A	A	A	A	A	A	A	A	A	A	A	A	A	A	A	A	A	A	A	A	A	A	A	A	A	A	A	A	A	A	A	A	A	A	A	A	A	A	A	A	A
OG0003867	A	A	A	A	A	A	A	A	A	A	A	A	A	A	A	A	A	A	A	A	A	A	A	A	A	A	A	A	A	A	A	A	A	A	A	A	A	A	A	A	A	A	A	A	A	A	A	A	A
OG0003916	A	P	P	P	A	A	P	A	A	A	A	P	A	P	A	P	A	P	A	A	P	P	A	P	A	P	A	P	P	P	P	P	P	P	P	P	A	A	A	A	P	P	P	P	A	A	A	P	A
OG0003985	P	P	P	P	P	P	P	A	A	A	A	P	A	P	P	P	A	P	P	P	A	A	P	P	P	P	A	P	A	P	P	P	P	P	A	A	A	P	P	P	A	A	A	P	P	P	P	A	P
OG0004006	P	P	P	P	A	A	P	A	A	A	A	P	A	P	P	P	A	A	A	A	A	A	P	A	P	P	P	P	A	A	P	P	P	A	A	P	A	P	P	P	P	P	P	A	P	P	A	P	P
OG0004030	P	A	A	P	P	A	A	A	P	P	A	P	A	P	P	A	P	A	P	A	A	P	A	P	A	P	P	P	A	P	A	A	A	P	P	P	P	P	P	P	A	A	A	A	A	P	A	A	P
OG0004033	P	P	P	P	P	P	P	P	P	P	A	P	A	P	P	A	A	P	P	A	A	A	A	A	A	P	P	P	A	P	A	P	P	P	P	P	A	P	P	P	P	P	P	P	A	A	A	P	P
OG0004082	A	A	A	A	A	A	A	A	A	A	A	A	A	A	A	A	A	A	A	A	A	A	A	A	A	A	A	A	A	A	A	A	A	A	A	A	A	A	A	A	A	A	A	A	A	A	A	A	A
OG0004108	A	A	A	A	A	A	A	A	A	A	A	A	A	A	A	A	A	A	A	A	A	A	A	A	A	A	A	A	A	A	A	A	A	A	A	A	A	A	A	A	A	A	A	A	A	A	A	A	A
OG0004164	A	A	A	A	A	A	A	A	A	A	A	A	A	A	A	A	A	A	A	A	A	A	A	A	A	A	A	A	A	A	A	A	A	A	A	A	A	A	A	A	A	A	A	A	A	A	A	A	A
OG0004168	A	P	P	P	A	A	A	A	A	A	A	P	A	A	P	P	A	P	A	P	A	A	P	A	A	P	P	P	A	A	P	P	P	P	A	A	P	P	P	P	A	A	A	A	A	A	A	A	A
OG0004194	P	P	A	P	A	P	P	P	P	P	P	P	P	A	A	A	A	P	P	A	A	A	A	P	P	P	P	A	A	A	A	A	A	A	A	P	P	A	A	P	P	P	P	P	P	A	A	P	A
OG0004201	A	P	A	A	A	A	P	P	A	A	P	A	P	A	A	A	A	P	P	A	A	A	P	A	A	P	P	P	A	A	P	P	P	A	A	A	P	P	P	P	P	P	P	A	P	A	A	P	A
OG0004204	A	A	A	A	A	A	A	A	A	A	A	A	A	A	A	A	A	A	A	A	A	A	A	A	A	A	A	A	A	A	A	A	A	A	A	A	A	A	A	A	A	A	A	A	A	A	A	A	A
OG0004220	A	A	A	A	A	A	A	A	A	A	A	A	A	A	A	A	A	A	A	A	A	A	A	A	A	A	A	A	A	A	A	A	A	A	A	A	A	A	A	A	A	A	A	A	A	A	A	A	A
OG0004283	A	A	A	A	A	A	A	A	A	A	P	A	A	A	A	A	A	A	A	A	A	A	A	A	P	A	A	A	P	A	A	A	A	A	A	A	A	A	A	A	A	A	A	A	A	A	A	A	A
OG0004325	P	A	A	A	A	A	P	P	P	P	A	A	A	A	P	A	P	A	P	P	P	A	P	P	P	A	A	A	P	P	A	A	A	A	A	A	P	P	A	P	P	A	P	P	A	P	A	P	A
OG0004353	A	A	A	A	A	P	A	A	P	A	P	A	A	A	A	P	A	A	A	A	A	A	P	P	A	A	A	A	A	P	A	A	P	P	P	P	A	A	A	A	A	A	A	A	A	A	A	A	A
OG0004357	A	A	A	A	A	A	A	A	A	A	A	A	A	A	A	A	A	A	A	A	A	A	A	A	A	A	A	A	A	A	A	A	A	A	A	A	A	A	A	A	A	A	A	A	A	A	A	A	A
OG0004372	A	A	A	A	A	A	A	A	A	A	A	A	A	A	A	A	A	A	A	A	A	A	A	A	A	A	A	A	A	A	A	A	A	A	A	A	A	A	A	A	A	A	A	A	A	A	A	A	A
OG0004446	A	P	P	P	A	A	A	P	A	A	P	P	A	P	P	A	A	A	P	P	A	P	P	A	P	P	A	A	P	A	A	A	A	P	P	A	A	P	A	P	P	A	P	P	A	P	A	A	A
OG0004498	A	A	A	A	P	P	A	P	A	A	A	A	A	A	A	P	P	A	A	P	A	A	A	P	P	A	A	A	P	P	A	A	A	A	A	P	P	A	A	A	A	A	P	P	A	A	A	P	A
OG0004513	A	A	A	A	A	A	A	A	A	A	A	A	A	A	A	A	A	A	A	A	A	A	A	A	A	A	A	A	A	A	A	A	A	A	A	A	A	A	A	A	A	A	A	A	A	A	A	A	A
OG0004534	A	A	A	A	A	A	A	A	A	A	A	A	A	A	A	A	A	P	A	P	A	A	P	A	A	A	A	A	A	A	A	A	A	A	A	A	A	A	A	A	A	A	A	P	A	A	A	A	A
OG0004596	A	P	A	A	P	A	P	A	A	A	A	P	A	P	A	A	P	A	A	P	P	A	P	A	A	A	P	P	A	A	P	P	A	P	A	A	A	A	P	A	A	A	P	A	A	A	A	A	A
OG0004679	A	A	A	A	P	P	P	P	P	P	A	A	A	A	P	P	A	A	A	P	P	A	P	P	A	A	P	A	A	P	A	A	A	A	A	A	A	A	A	A	A	P	A	A	A	A	P	P	A
OG0004695	A	A	A	A	A	A	P	P	A	A	A	A	P	P	A	A	A	P	A	P	A	A	P	A	A	P	A	A	P	A	A	A	A	A	A	P	A	A	A	A	P	P	P	A	A	A	P	A	A
OG0004743	A	A	A	A	A	A	A	A	A	A	A	A	A	A	A	A	A	A	A	A	A	A	A	A	A	A	A	A	A	A	A	A	A	A	A	A	A	A	A	A	A	A	A	A	A	A	A	A	A
OG0004750	A	A	A	A	A	A	A	A	A	A	A	A	A	A	A	A	A	A	A	A	A	A	A	A	A	A	A	A	A	A	A	A	A	A	A	A	A	A	A	A	A	A	A	A	A	A	A	A	A
OG0004763	P	P	P	P	A	A	A	A	A	A	A	P	A	P	P	A	A	A	P	A	A	A	A	P	A	P	P	P	P	A	P	P	P	P	P	A	P	P	P	P	A	A	A	A	A	A	A	A	P
OG0004781	A	A	A	A	A	A	A	A	A	A	A	A	A	A	A	A	A	A	A	A	A	A	A	A	A	A	A	A	A	A	A	A	A	A	A	A	A	A	A	A	A	A	A	A	A	A	A	A	A
OG0004805	A	A	A	A	A	A	A	A	A	A	A	A	A	A	A	A	A	A	A	A	A	A	A	A	A	A	A	A	A	A	A	A	A	A	A	A	A	A	A	A	A	A	A	A	A	A	A	A	A
OG0004857	A	A	A	A	A	A	A	A	A	A	A	A	A	A	A	A	A	A	A	A	A	A	A	A	A	A	A	A	A	A	A	A	A	A	A	A	A	A	A	A	A	A	A	A	A	A	A	A	A
OG0004899	P	A	P	A	A	A	A	P	P	A	A	A	A	A	A	A	A	A	A	P	P	A	A	A	A	A	A	A	A	A	A	A	A	A	A	A	A	A	A	A	P	P	A	A	A	A	A	A	P
OG0004923	A	A	A	A	A	A	A	A	A	A	A	A	A	A	A	A	A	A	A	A	A	A	A	A	A	A	A	A	A	A	A	A	A	A	A	A	A	A	A	A	A	A	A	A	A	A	A	A	A
OG0004924	A	A	A	A	A	A	A	A	A	A	A	A	A	A	A	A	A	A	P	P	A	A	P	A	A	A	A	A	A	A	A	A	A	A	A	A	A	A	A	A	A	A	A	A	A	A	A	A	A
OG0004927	A	A	A	A	A	A	A	A	A	A	A	A	A	P	A	A	A	A	P	A	A	A	A	A	A	A	P	A	P	A	A	A	A	A	P	A	P	A	A	A	A	A	A	A	A	P	A	A	A
OG0004938	A	A	A	A	A	A	A	P	A	A	A	A	P	A	A	A	A	A	A	A	A	A	A	A	A	A	A	A	A	A	A	A	A	A	A	A	A	A	A	A	A	P	P	A	P	A	A	P	A
OG0004942	A	A	A	A	A	A	A	A	A	A	A	A	A	A	A	A	A	A	A	A	A	A	A	A	A	A	A	A	A	A	A	A	A	A	A	A	A	A	A	A	A	A	A	A	A	A	A	A	A
OG0004947	P	P	P	P	A	A	A	A	A	A	A	P	A	P	P	A	A	A	P	A	A	A	A	A	A	P	P	P	A	A	P	P	P	P	A	A	A	P	P	A	A	A	A	A	A	A	A	A	P
OG0004952	A	P	P	P	A	A	A	A	A	A	A	P	A	A	A	A	A	A	A	A	A	A	A	A	A	A	P	A	A	A	A	P	P	P	A	A	A	A	A	A	A	A	A	A	A	A	A	A	P
OG0004976	A	A	A	A	A	A	A	A	A	A	A	A	A	A	A	A	A	A	A	A	A	A	A	A	A	A	A	A	A	A	A	A	A	A	A	A	A	A	A	P	A	A	A	A	A	A	A	A	A
OG0004980	A	A	A	A	A	P	A	A	A	A	A	A	A	A	A	A	A	A	A	A	A	A	A	A	A	A	A	A	A	A	A	A	A	A	A	A	A	A	A	A	A	A	A	A	A	A	A	A	A
OG0005020	A	A	A	A	A	A	A	A	A	A	P	A	A	A	A	A	A	A	A	A	A	A	A	A	P	A	A	A	P	A	A	A	A	A	A	A	A	A	A	A	A	A	A	A	A	P	A	A	A
OG0005044	A	P	P	P	P	P	A	A	A	A	P	A	A	P	A	P	P	A	A	A	A	P	A	P	P	P	A	P	P	A	A	P	P	P	A	A	A	A	A	P	A	A	A	A	A	A	A	A	P
OG0005107	A	A	A	A	P	A	A	A	A	A	A	A	A	A	A	A	P	A	A	A	A	A	A	A	P	A	A	A	P	A	A	A	A	A	A	P	P	A	A	A	A	A	A	A	P	A	A	A	A
OG0005137	A	A	A	A	A	A	A	A	A	A	A	A	A	A	A	A	A	A	A	A	A	A	A	A	A	A	A	A	A	A	A	A	A	A	A	A	A	A	A	A	A	A	A	A	A	A	A	A	A
OG0005158	A	A	A	A	A	A	A	A	A	A	A	A	A	P	A	A	A	A	A	A	A	A	A	A	A	A	P	A	A	A	A	A	A	A	A	A	A	A	A	A	A	A	A	A	A	A	A	A	A
OG0005173	A	A	A	A	A	A	A	A	A	A	A	A	A	A	A	A	A	A	A	A	A	A	A	A	A	A	A	A	A	A	A	A	A	A	A	A	A	A	A	A	A	A	A	A	A	A	A	A	A
OG0005253	A	A	A	P	A	A	A	A	A	A	A	A	A	A	A	A	A	A	A	A	A	A	A	A	A	A	P	A	A	A	A	A	A	A	A	A	A	A	A	P	A	A	A	A	A	A	A	A	A
OG0005264	A	A	A	A	A	A	A	A	A	A	A	A	A	A	A	A	A	A	A	A	A	A	A	A	A	A	A	A	A	A	A	A	A	A	A	A	A	A	A	A	A	A	A	A	A	A	A	A	A
OG0005266	A	A	A	A	A	A	A	A	A	A	A	A	P	A	A	A	A	A	A	A	A	A	A	P	A	A	P	A	A	A	A	A	A	A	A	A	A	A	A	A	A	A	A	A	A	A	A	P	A
OG0005321	A	A	A	A	A	A	A	A	A	A	P	A	A	A	A	A	A	A	A	A	A	P	A	A	A	A	A	A	A	A	A	A	A	A	A	P	P	A	A	A	A	A	A	A	A	A	A	A	A
OG0005343	A	A	A	A	A	A	P	A	A	A	A	A	A	A	A	A	A	A	A	A	A	A	A	A	A	A	A	A	A	A	A	A	A	A	A	A	A	A	A	A	A	A	A	A	A	A	A	A	A
OG0005353	A	A	A	A	A	A	A	A	A	A	A	A	A	A	A	A	A	A	A	A	A	A	A	A	A	A	A	A	A	A	A	A	A	A	A	A	A	A	A	A	A	A	A	A	A	A	A	A	A
OG0005407	A	A	A	A	A	A	A	A	A	A	A	A	A	A	A	A	A	A	A	A	A	A	A	A	A	A	A	A	A	A	A	A	A	A	A	A	A	A	A	A	A	A	A	A	A	A	A	A	A
OG0005409	A	A	A	A	A	A	A	A	A	A	A	A	A	A	A	A	A	A	A	A	A	A	A	A	A	A	A	A	A	A	A	A	A	A	A	A	A	A	A	A	A	A	A	A	A	A	A	A	A
OG0005424	A	A	A	A	A	A	A	A	A	A	A	A	A	A	A	A	A	A	A	A	A	A	A	A	A	A	A	A	A	A	A	A	A	A	A	A	A	A	A	A	A	A	A	A	A	A	A	A	A
OG0005448	A	A	P	P	A	A	P	A	A	A	A	A	A	A	A	A	A	A	A	A	A	A	A	A	A	A	A	A	A	A	A	P	A	A	A	A	A	A	A	A	A	A	A	A	A	A	A	A	A
OG0005462	A	A	A	A	A	A	A	A	A	A	A	A	A	A	A	A	A	A	A	A	A	A	A	A	A	A	A	A	A	A	A	A	A	A	A	A	A	A	A	A	A	A	A	A	A	A	A	A	A
OG0005474	A	A	A	A	A	A	A	A	A	A	A	A	A	A	A	A	A	A	A	A	A	A	A	A	A	A	A	A	A	A	A	A	A	A	A	A	A	A	A	A	A	A	A	A	A	A	A	A	A
OG0005479	A	A	A	A	A	A	A	A	A	P	A	A	A	A	P	A	A	A	A	A	A	A	A	A	P	A	A	A	A	A	A	A	A	A	A	A	A	A	A	A	A	A	A	A	A	A	A	A	A
OG0005495	A	A	A	A	A	A	A	A	A	A	A	A	A	A	A	A	A	A	A	A	A	A	A	A	A	A	A	A	A	A	A	A	A	A	A	A	A	A	A	A	A	A	A	A	A	A	A	A	A
OG0005538	A	A	A	A	A	A	A	A	A	A	A	A	A	A	A	A	A	A	A	A	A	A	A	P	A	A	A	A	A	A	A	A	A	A	A	A	A	A	A	A	A	A	A	A	A	A	A	A	A
OG0005543	A	A	A	A	A	A	A	A	A	A	A	A	A	A	A	A	A	A	A	A	A	A	A	A	A	A	A	A	A	A	A	A	A	A	A	A	A	A	A	A	A	A	A	A	A	A	A	A	A
OG0005547	A	A	A	A	A	A	A	A	A	A	A	A	A	A	A	A	A	A	A	A	A	A	A	A	A	A	A	A	A	A	A	A	A	A	A	A	A	A	A	A	A	A	A	A	A	A	A	A	A
OG0005550	A	A	A	A	A	A	A	A	A	A	P	A	A	A	A	A	A	A	A	A	A	A	P	A	A	A	A	A	A	P	A	A	A	A	A	A	A	A	A	A	A	A	A	A	P	A	A	A	A
OG0005589	A	A	A	A	A	A	A	A	A	A	A	A	A	A	A	A	A	A	A	A	A	A	A	A	A	A	A	A	A	A	A	A	A	A	A	A	A	A	A	A	A	A	A	A	A	A	A	A	A
OG0005627	A	A	A	A	A	A	A	A	A	A	A	A	A	A	A	A	A	A	A	A	A	A	A	A	A	A	A	A	A	A	A	A	A	A	A	A	A	A	A	A	A	A	A	A	A	A	A	A	A
OG0005636	A	A	A	A	A	A	A	A	A	A	A	A	A	A	A	A	A	A	A	A	A	A	A	A	A	A	A	A	A	A	A	A	A	A	A	A	A	A	A	A	A	A	A	A	A	A	A	A	A
OG0005643	A	A	A	A	A	A	A	A	A	A	A	A	A	A	A	A	A	A	A	A	A	A	A	A	A	A	A	A	A	A	A	A	A	A	A	A	A	A	A	A	A	A	A	A	A	A	A	A	A
OG0005651	A	A	A	A	A	A	A	A	A	A	A	A	A	A	A	A	A	A	A	A	A	A	A	A	A	A	A	A	A	A	A	A	A	A	A	A	A	A	A	A	A	A	A	A	A	A	A	A	A
OG0005706	A	A	A	A	A	A	A	A	A	A	A	A	A	A	A	A	A	A	A	A	A	A	A	A	A	A	A	A	A	A	A	A	A	A	A	A	A	A	A	A	A	A	A	A	A	A	A	A	A
OG0005719	A	A	A	A	A	A	A	A	A	A	A	A	A	A	A	A	A	A	A	A	A	A	A	A	A	A	A	A	A	A	A	A	A	A	A	A	A	A	A	A	A	A	A	A	A	A	A	A	A
OG0005786	A	A	A	A	A	A	A	A	A	A	A	A	A	A	A	A	A	A	A	P	A	A	A	A	A	A	A	A	A	A	A	A	A	A	A	A	A	A	A	A	A	A	A	A	A	A	A	A	A
OG0005791	A	A	A	A	A	A	A	A	A	A	A	A	A	A	A	A	A	A	A	A	A	A	A	A	A	A	A	A	A	A	A	A	A	A	A	A	A	A	A	A	A	A	A	A	A	A	A	A	A
OG0005792	A	A	A	A	A	A	A	A	A	A	A	A	A	A	A	A	A	A	A	A	A	A	A	A	A	A	A	A	A	A	A	A	A	A	A	A	A	A	A	A	A	A	A	A	A	A	A	A	A
OG0005825	A	A	A	A	A	P	A	A	A	A	A	A	A	A	A	A	A	A	A	A	A	A	A	A	A	A	A	A	A	A	A	A	A	A	A	A	A	A	A	A	A	A	A	A	A	A	A	A	A
OG0005830	A	A	A	A	A	A	A	A	A	A	A	A	A	A	P	A	A	A	A	A	A	A	P	A	A	A	A	A	A	A	A	A	A	A	A	A	A	P	P	A	A	A	A	A	A	A	A	A	A
OG0005833	A	A	A	A	A	A	A	A	A	A	A	A	A	A	A	A	A	A	A	A	A	A	A	A	A	A	A	A	A	A	A	A	A	A	A	A	A	A	A	A	A	A	A	A	A	A	A	A	A
OG0005888	A	A	A	A	A	A	A	A	A	A	A	A	A	A	A	A	A	A	A	A	A	A	A	A	A	A	A	A	A	A	A	A	A	A	P	A	A	A	A	A	A	A	A	A	A	A	A	A	A
OG0005936	A	A	A	A	A	A	A	A	A	A	A	A	P	A	A	A	A	A	A	A	A	A	A	A	A	A	A	A	A	A	A	A	A	A	A	A	A	A	A	A	A	A	A	A	A	A	A	A	A
OG0005949	A	A	A	A	A	A	A	A	A	A	A	A	A	A	A	A	A	A	A	A	A	A	A	A	A	A	A	A	A	A	A	A	A	A	A	A	A	A	A	A	A	A	A	A	A	A	A	A	A
OG0006006	A	A	A	A	A	A	A	A	A	A	A	A	A	A	A	A	A	A	A	A	A	A	A	A	A	A	A	A	A	A	A	A	A	A	A	A	A	A	A	A	A	A	A	A	A	A	A	A	A
OG0006021	A	A	A	A	A	A	A	A	A	A	A	A	A	A	A	A	A	A	A	A	A	A	A	A	A	A	A	A	A	A	A	A	A	A	A	A	A	A	A	A	A	A	A	A	A	A	A	A	A
OG0006028	A	A	A	A	A	A	A	A	A	A	A	A	A	A	A	A	A	A	A	A	A	A	A	A	A	A	A	A	A	A	A	A	A	A	A	A	A	A	A	A	A	A	A	A	A	A	A	A	A
OG0006124	A	A	A	A	A	A	A	A	A	A	A	A	A	A	A	A	A	A	A	A	A	A	A	A	A	A	A	A	A	A	A	A	A	A	A	A	A	A	A	A	A	A	A	A	A	A	A	A	A
OG0006140	A	A	A	A	A	A	A	A	A	A	A	A	A	A	A	A	A	A	A	A	A	A	A	A	A	A	A	A	A	A	A	A	A	A	A	A	A	A	A	A	A	A	A	A	A	A	A	A	A
OG0006146	A	A	A	A	A	A	A	A	A	A	A	A	A	A	A	A	A	A	A	A	A	A	A	A	A	A	A	A	A	A	A	A	A	A	A	A	A	A	A	A	A	A	A	A	A	A	A	A	A
OG0006286	A	A	A	A	A	A	A	A	A	A	A	A	A	A	A	A	A	A	A	A	A	A	A	A	A	A	A	A	A	A	A	A	A	A	P	A	A	A	A	A	A	A	A	A	A	A	A	A	A
OG0006454	A	A	A	A	A	A	A	A	A	A	A	A	A	A	A	A	A	A	A	A	A	A	A	A	A	A	A	A	A	A	A	A	A	A	A	A	A	A	A	A	A	A	A	A	A	A	A	A	A
OG0006485	A	A	A	A	A	A	A	A	A	A	A	A	A	A	A	A	A	A	A	A	A	A	A	A	A	A	A	A	A	A	A	A	A	A	A	A	A	A	A	A	A	A	A	A	A	A	A	A	A
OG0006513	A	A	A	A	A	A	A	A	A	A	A	A	A	A	A	A	A	A	A	A	A	A	A	A	A	A	A	A	A	A	A	A	A	A	A	A	A	A	A	A	A	A	A	A	A	A	A	A	A
OG0006515	A	A	A	A	A	A	A	A	A	A	A	A	A	A	A	A	A	A	A	A	A	A	A	A	A	A	A	A	A	A	A	A	A	A	A	A	A	A	A	A	A	A	A	A	A	A	A	A	A
OG0006534	A	A	A	A	A	A	A	A	A	A	A	A	A	A	A	A	A	A	A	A	A	A	A	A	A	A	A	A	A	A	A	A	A	A	A	A	A	A	A	A	A	A	A	A	A	A	A	A	A
OG0007115	A	A	A	A	A	A	A	A	A	A	A	A	A	A	A	A	A	A	A	A	A	A	A	A	A	A	A	A	A	A	A	A	A	A	A	A	A	A	A	A	A	A	A	A	A	A	A	A	A
OG0007146	A	A	A	A	A	A	A	A	A	A	A	A	A	A	A	A	A	A	A	A	A	A	A	A	A	A	A	A	A	A	A	A	A	A	A	A	A	A	A	A	A	A	A	A	A	A	A	A	A
OG0007147	A	A	A	A	A	A	A	A	A	A	A	A	A	A	A	A	A	A	A	A	A	A	A	A	A	A	A	A	A	A	A	A	A	A	A	A	A	A	A	A	A	A	A	A	A	A	A	A	A
OG0007321	A	A	A	A	A	A	A	A	A	A	A	A	A	A	A	A	A	A	A	A	A	A	A	A	A	A	A	A	A	A	A	A	A	A	A	A	A	A	A	A	A	A	A	A	A	A	A	A	A
OG0007791	A	A	A	A	A	A	A	A	A	A	A	A	A	A	A	A	A	A	A	A	A	A	A	A	A	A	A	A	A	A	A	A	A	A	A	A	A	A	A	A	A	A	A	A	A	A	A	A	A
OG0007792	A	A	A	A	A	A	A	A	A	A	A	A	A	A	A	A	A	A	A	A	A	A	A	A	A	A	A	A	A	A	A	A	A	A	A	A	A	A	A	A	A	A	A	A	A	A	A	A	A
OG0007901	A	A	A	A	A	A	A	A	A	A	A	A	A	A	A	A	A	A	A	A	A	A	A	A	A	A	A	A	A	A	A	A	A	A	A	A	A	A	A	A	A	A	A	A	A	A	A	A	A
OG0007910	A	A	A	A	A	A	A	A	A	A	A	A	A	A	A	A	A	A	A	A	A	A	A	A	A	A	A	A	A	A	A	A	A	A	A	A	A	A	A	A	A	A	A	A	A	A	A	A	A
OG0007919	A	A	A	A	A	A	A	A	A	A	A	A	A	A	A	A	A	A	A	A	A	A	A	A	A	A	A	A	A	A	A	A	A	A	A	A	A	A	A	A	A	A	A	A	A	A	A	A	A
OG0007941	A	A	A	A	A	A	A	A	A	A	A	A	A	A	A	A	A	A	A	A	A	A	A	A	A	A	A	A	A	A	A	A	A	A	A	A	A	A	A	A	A	A	A	A	A	A	A	A	A
OG0008988	A	A	A	A	A	A	A	A	A	A	A	A	A	A	A	A	A	A	A	A	A	A	A	A	A	A	A	A	A	A	A	A	A	A	A	A	A	A	A	A	A	A	A	A	A	A	A	A	A
OG0008991	A	A	A	A	A	A	A	A	A	A	A	A	A	A	A	A	A	A	A	A	A	A	A	A	A	A	A	A	A	A	A	A	A	A	A	A	A	A	A	A	A	A	A	A	A	A	A	A	A
OG0009052	A	A	A	A	A	A	A	A	A	A	A	A	A	A	A	A	A	A	A	A	A	A	A	A	A	A	A	A	A	A	A	A	A	A	A	A	A	A	A	A	A	A	A	A	A	A	A	A	A
OG0009212	A	A	A	A	A	A	A	A	A	A	A	A	A	A	A	A	A	A	A	A	A	A	A	A	A	A	A	A	A	A	A	A	A	A	A	A	A	A	A	A	A	A	A	A	A	A	A	A	A
OG0009380	A	A	A	A	A	A	A	A	A	A	A	A	A	A	A	A	A	A	A	A	A	A	A	A	A	A	A	A	A	A	A	A	A	A	A	A	A	A	A	A	A	A	A	A	A	A	A	A	A
OG0009390	A	A	A	A	A	A	A	A	A	A	A	A	A	A	A	A	A	A	A	A	A	A	A	A	A	A	A	A	A	A	A	A	A	A	A	A	A	A	A	A	A	A	A	A	A	A	A	A	A
OG0009405	A	A	A	A	A	A	A	A	A	A	A	A	A	A	A	A	A	A	A	A	A	A	A	A	A	A	A	A	A	A	A	A	A	A	A	A	A	A	A	A	A	A	A	A	A	A	A	A	A
OG0009431	A	A	A	A	A	A	A	A	A	A	A	A	A	A	A	A	A	A	A	A	A	A	A	A	A	A	A	A	A	A	A	A	A	A	A	A	A	A	A	A	A	A	A	A	A	A	A	A	A
OG0010132	A	A	A	A	A	A	A	A	A	A	A	A	A	A	A	A	A	A	A	A	A	A	A	A	A	A	A	A	A	A	A	A	A	A	A	A	A	A	A	A	A	A	A	A	A	A	A	A	A
OG0010792	A	A	A	A	A	A	A	A	A	A	A	A	A	A	A	A	A	A	A	A	A	A	A	A	A	A	A	A	A	A	A	A	A	A	A	A	A	A	A	A	A	A	A	A	A	A	A	A	A
OG0011096	A	A	A	A	A	A	A	A	A	A	A	A	A	A	A	A	A	A	A	A	A	A	A	A	A	A	A	A	A	A	A	A	A	A	P	A	A	A	A	A	A	A	A	A	A	A	A	A	A
OG0011196	A	A	A	A	A	A	A	A	A	A	A	A	A	A	A	A	A	A	A	A	A	A	A	A	A	A	A	A	A	A	A	A	A	A	A	A	A	A	A	A	A	A	A	A	A	A	A	A	A
OG0011257	A	A	A	A	A	A	A	A	A	A	A	A	A	A	A	A	A	A	A	A	A	A	A	A	A	A	A	A	A	A	A	A	A	A	A	A	A	A	A	A	A	A	A	A	A	A	A	A	A
OG0011261	A	A	A	A	A	A	A	A	A	A	A	A	A	A	A	A	A	A	A	A	A	A	A	A	A	A	A	A	A	A	A	A	A	A	A	A	A	A	A	A	A	A	A	A	A	A	A	A	A
OG0011283	A	A	A	A	A	A	A	A	A	A	A	A	A	A	A	A	A	A	A	A	A	A	A	A	A	A	A	A	A	A	A	A	A	A	A	A	A	A	A	A	A	A	A	A	A	A	A	A	A
OG0011301	A	A	A	A	A	A	A	A	A	A	A	A	A	A	A	A	A	A	A	A	A	A	A	A	A	A	A	A	A	A	A	A	A	A	A	A	A	A	A	A	A	A	A	A	A	A	A	A	A
OG0011336	A	A	A	A	A	A	A	A	A	A	A	A	A	A	A	A	A	A	A	A	A	A	A	A	A	A	A	A	A	A	A	A	A	A	A	A	A	A	A	A	A	A	A	A	A	A	A	A	A
OG0011418	A	A	A	A	A	A	A	A	A	A	A	A	A	A	A	A	A	A	A	A	A	A	A	A	A	A	A	A	A	A	A	A	A	A	A	A	A	A	A	A	A	A	A	A	A	A	A	A	A
OG0011429	A	A	A	A	A	A	A	A	A	A	A	A	A	A	A	A	A	A	A	A	A	A	A	A	A	A	A	A	A	A	A	A	A	A	A	A	A	A	A	A	A	A	A	A	A	A	A	A	A
OG0011442	A	A	A	A	A	A	A	A	A	A	A	A	A	A	A	A	A	A	A	A	A	A	A	A	A	A	A	A	A	A	A	A	A	A	A	A	A	A	A	A	A	A	A	A	A	A	A	A	A
OG0011901	A	A	A	A	A	A	A	A	A	A	A	A	A	A	A	A	A	A	A	A	A	A	A	A	A	A	A	A	A	A	A	A	A	A	A	A	A	A	A	A	A	A	A	A	A	A	A	A	A
OG0012123	A	A	A	A	A	A	A	A	A	A	A	A	A	A	A	A	A	A	A	A	A	A	A	A	A	A	A	A	A	A	A	A	A	A	A	A	A	A	A	A	A	A	A	A	A	A	A	A	A
OG0012405	A	A	A	A	A	A	A	A	A	A	A	A	A	A	A	A	A	A	A	A	A	A	A	A	A	A	A	A	A	A	A	A	A	A	A	A	A	A	A	A	A	A	A	A	A	A	A	A	A
OG0012664	A	A	A	A	A	A	A	A	A	A	A	A	A	A	A	A	A	A	A	A	A	A	A	A	A	A	A	A	A	A	A	A	A	A	A	A	A	A	A	A	A	A	A	A	A	A	A	A	A
OG0012686	A	A	A	A	A	A	A	A	A	A	A	A	A	A	A	A	A	A	A	A	A	A	A	A	A	A	A	A	A	A	A	A	A	A	A	A	A	A	A	A	A	A	A	A	A	A	A	A	A
OG0012757	A	A	A	A	A	A	A	A	A	A	A	A	A	A	A	A	A	A	A	A	A	A	A	A	A	A	A	A	A	A	A	A	A	A	A	A	A	A	A	A	A	A	A	A	A	A	A	A	A
OG0012771	A	A	A	A	A	A	A	A	A	A	A	A	A	A	A	A	A	A	A	A	A	A	A	A	A	A	A	A	A	A	A	A	A	A	A	A	A	A	A	A	A	A	A	A	A	A	A	A	A
OG0012800	A	A	A	A	A	A	A	A	A	P	A	A	A	A	A	A	A	A	A	A	A	A	A	A	A	A	A	A	A	A	A	A	A	A	A	A	A	A	A	A	A	A	A	A	A	A	A	A	A
OG0012981	A	A	A	A	A	A	A	A	A	A	A	A	A	A	A	A	A	A	A	A	A	A	A	A	A	A	A	A	A	A	A	A	A	A	A	A	A	A	A	A	A	A	A	A	A	A	A	A	A
OG0013000	A	A	A	A	A	A	A	A	A	A	A	A	A	A	A	A	A	A	A	A	A	A	A	A	A	A	A	A	A	A	A	A	A	A	A	A	A	A	A	A	A	A	A	A	A	A	A	A	A
OG0013129	A	A	A	A	A	A	A	A	A	A	A	A	A	A	A	A	A	A	A	A	A	A	A	A	A	A	A	A	A	A	A	A	A	A	A	A	A	A	A	A	A	A	A	A	A	A	A	A	A
OG0013300	A	A	A	A	A	A	A	A	A	A	A	A	A	A	A	A	A	A	A	A	A	A	A	A	A	A	A	A	A	A	A	A	A	A	A	A	A	A	A	A	A	A	A	A	A	A	A	A	A
OG0013306	A	A	A	A	A	A	A	A	A	A	A	A	A	A	A	A	A	A	A	A	A	A	A	A	A	A	A	A	A	A	A	A	A	A	A	A	A	A	A	A	A	A	A	A	A	A	A	A	A
OG0013378	A	A	A	A	A	A	A	A	A	A	A	A	A	A	A	A	P	A	A	A	A	A	A	A	P	A	A	A	A	A	A	A	A	A	A	A	A	A	A	A	A	A	A	A	A	A	A	A	A
OG0013390	A	A	A	A	A	A	A	A	A	A	A	A	A	A	A	A	A	A	A	A	A	A	A	A	A	A	A	A	A	A	A	A	A	A	A	A	A	A	A	A	A	A	A	A	A	A	A	A	A
OG0013401	A	A	A	A	A	A	A	A	A	A	A	A	A	A	A	A	A	A	A	A	A	A	A	A	A	A	A	A	A	A	A	A	A	A	A	A	A	A	A	A	A	A	A	A	A	A	A	A	A
OG0013402	A	A	A	A	A	A	A	A	A	A	A	A	A	A	A	A	A	A	A	A	A	A	A	A	A	A	A	A	A	A	A	A	A	A	A	A	A	A	A	A	A	A	A	A	A	A	A	A	A
OG0013408	A	A	A	A	A	A	A	A	A	A	A	A	A	A	A	A	A	A	A	A	A	A	A	A	A	A	A	A	A	A	A	A	A	A	A	A	A	A	A	A	A	A	A	A	A	A	A	A	A
OG0013483	A	A	A	A	A	A	A	A	A	A	A	A	A	A	A	A	A	A	A	A	A	A	A	A	A	A	A	A	A	A	A	A	A	A	A	A	A	A	A	A	A	A	A	A	A	A	A	A	A
OG0013494	A	A	A	A	A	A	A	A	A	A	A	A	A	A	A	A	A	A	A	A	A	A	A	A	A	A	A	A	A	A	A	A	A	A	A	A	A	A	A	A	A	A	A	A	A	A	A	A	A
OG0014649	A	A	A	A	A	A	A	A	A	A	A	A	A	A	A	A	A	A	A	A	A	A	A	A	A	A	A	A	A	A	A	A	A	A	A	A	A	A	A	A	A	A	A	A	A	A	A	A	A
OG0015399	A	A	A	A	A	A	A	A	A	A	A	A	A	A	A	A	A	A	A	A	A	A	A	A	A	A	A	A	A	A	A	A	A	A	A	A	A	A	A	A	A	A	A	A	A	A	A	A	A
OG0015412	A	A	A	A	A	A	A	A	A	A	A	A	A	A	A	A	A	A	P	A	A	A	A	A	A	A	A	A	A	A	A	A	A	A	A	A	A	A	A	A	A	A	A	A	A	A	A	A	A
OG0015413	A	A	A	A	A	A	A	A	A	A	A	A	A	A	A	A	A	A	A	A	A	A	A	A	A	A	A	A	A	A	A	A	A	A	A	A	A	A	A	A	A	A	A	A	A	A	A	A	A
OG0015461	A	A	A	A	A	A	A	A	A	A	A	A	A	A	A	A	A	A	A	A	A	A	A	A	A	A	A	A	A	A	A	A	A	A	A	A	A	A	A	A	A	A	A	A	A	A	A	A	A
OG0015465	A	A	A	A	A	A	A	A	A	A	A	A	A	A	A	A	A	A	A	A	A	A	A	A	A	A	A	A	A	A	A	A	A	A	A	A	A	A	A	A	A	A	A	A	A	A	A	A	A
OG0015534	A	A	A	A	A	A	A	A	A	A	A	A	A	A	A	A	A	A	A	A	A	A	A	A	A	A	A	A	A	A	A	A	A	A	A	A	A	A	A	A	A	A	A	A	A	A	A	A	A
OG0015573	A	A	A	A	A	A	A	A	A	A	A	A	A	A	A	A	A	A	A	A	A	A	A	A	A	A	A	A	A	A	A	A	A	A	A	A	A	A	A	A	A	A	A	A	A	A	A	A	A
OG0015611	A	A	A	A	A	A	A	A	A	A	A	A	A	A	A	A	A	A	A	A	A	A	A	A	A	A	A	A	A	A	A	A	A	A	A	A	A	A	A	A	A	A	A	A	A	A	A	A	A
OG0016475	A	A	A	A	A	A	A	A	A	A	A	A	A	A	A	A	A	A	A	A	A	A	A	A	A	A	A	A	A	A	A	A	A	A	A	A	A	A	A	A	A	A	A	A	A	A	A	A	A
OG0016587	A	A	A	A	A	A	A	A	A	A	A	A	A	A	A	A	A	A	A	A	A	A	A	A	A	A	A	A	A	A	A	A	A	A	A	A	A	A	A	A	A	A	A	A	A	A	A	A	A
OG0016714	A	A	A	A	A	A	A	A	A	A	A	A	A	A	A	A	A	A	A	A	A	A	A	A	A	A	A	A	A	A	A	A	A	A	A	A	A	A	A	A	A	A	A	A	A	A	A	A	A
OG0016872	A	A	A	A	A	A	A	A	A	A	A	A	A	A	A	A	A	A	A	A	A	A	A	A	A	A	A	A	A	A	A	A	A	A	A	A	A	A	A	A	A	A	A	A	A	A	A	A	A
OG0017018	A	A	A	A	A	A	A	A	A	A	A	A	A	A	A	A	A	A	A	A	A	A	A	A	A	A	A	A	A	A	A	A	A	A	A	A	A	A	A	A	A	A	A	A	A	A	A	A	A
OG0017280	A	A	A	A	A	A	A	A	A	A	A	A	A	A	A	A	A	A	A	A	A	A	A	A	A	A	A	A	A	A	A	A	A	A	A	A	A	A	A	A	A	A	A	A	A	A	A	A	A
OG0017294	A	A	A	A	A	A	A	A	A	A	A	A	A	A	A	A	A	A	A	A	A	A	A	A	A	A	A	A	A	A	A	A	A	A	A	A	A	A	A	A	A	A	A	A	A	A	A	A	A
OG0017435	A	A	A	A	A	A	A	A	A	A	A	A	A	A	A	A	A	A	A	A	A	A	A	A	A	A	A	A	A	A	A	A	A	A	A	A	A	A	A	A	A	A	A	A	A	A	A	A	A
OG0017551	A	A	A	A	A	A	A	A	A	A	A	A	A	A	A	A	A	A	A	A	A	A	A	A	A	A	A	A	A	A	A	A	A	A	A	A	A	A	A	A	A	A	A	A	A	A	A	A	A
OG0017553	A	A	A	A	A	A	A	A	A	A	A	A	A	A	A	A	A	A	A	A	A	A	A	A	A	A	A	A	A	A	A	A	A	A	A	A	A	A	A	A	A	A	A	A	A	A	A	A	A
OG0017583	A	A	A	A	A	A	A	A	A	A	A	A	A	A	A	A	A	A	A	A	A	A	A	A	A	A	A	A	A	A	A	A	A	A	A	A	A	A	A	A	A	A	A	A	A	A	A	A	A
OG0017606	A	A	A	A	A	A	A	A	A	A	A	A	A	A	A	A	A	A	A	A	A	A	A	A	A	A	A	A	A	A	A	A	A	A	A	A	A	A	A	A	A	A	A	A	A	A	A	A	A
OG0018055	A	A	A	A	A	A	A	A	A	A	A	A	A	A	A	A	A	A	A	A	A	A	A	A	A	A	A	A	A	A	A	A	A	A	A	A	A	A	A	A	A	A	A	A	A	A	A	A	A
OG0018309	A	A	A	A	A	A	A	A	A	A	A	A	A	A	A	A	A	A	A	A	A	A	A	A	A	A	A	A	A	A	A	A	A	A	A	A	A	A	A	A	A	A	A	A	A	A	A	A	A
OG0018375	A	A	A	A	A	A	A	A	A	A	A	A	A	A	A	A	A	A	A	A	A	A	A	A	A	A	A	A	A	A	A	A	A	A	A	A	A	A	A	A	A	A	A	A	A	A	A	A	A
OG0018719	A	A	A	A	A	A	A	A	A	A	A	A	A	A	A	A	A	A	A	A	A	A	A	A	A	A	A	A	A	A	A	A	A	A	A	A	A	A	A	A	A	A	A	A	A	A	A	A	A
OG0018740	A	A	A	A	A	A	A	A	A	A	A	A	A	A	A	A	A	A	A	A	A	A	A	A	A	A	A	A	A	A	A	A	A	A	A	A	A	A	A	A	A	A	A	A	A	A	A	A	A
OG0018773	A	A	A	A	A	A	A	A	A	A	A	A	A	A	A	A	A	A	A	A	A	A	A	A	A	A	A	A	A	A	A	A	A	A	A	A	A	A	A	A	A	A	A	A	A	A	A	A	A
OG0018793	A	A	A	A	A	A	A	A	A	A	A	A	A	A	A	A	A	A	A	A	A	A	A	A	A	A	A	A	A	A	A	A	A	A	A	A	A	A	A	A	A	A	A	A	A	A	A	A	A
OG0018809	A	A	A	A	A	A	A	A	A	A	A	A	A	A	A	A	A	A	A	A	A	A	A	A	A	A	A	A	A	A	A	A	A	A	A	A	A	A	A	A	A	A	A	A	A	A	A	A	A
OG0018856	A	A	A	A	A	A	A	A	A	A	A	A	A	A	A	A	A	A	A	A	A	A	A	A	A	A	A	A	A	A	A	A	A	A	A	A	A	A	A	A	A	A	A	A	A	A	A	A	A
OG0018868	A	A	A	A	A	A	A	A	A	A	A	A	A	A	A	A	A	A	A	A	A	A	A	A	A	A	A	A	A	A	A	A	A	A	A	A	A	A	A	A	A	A	A	A	A	A	A	A	A
OG0019003	A	A	A	A	A	A	A	A	A	A	A	A	A	A	A	A	A	A	A	A	A	A	A	A	A	A	A	A	A	A	A	A	A	A	A	A	A	A	A	A	A	A	A	A	A	A	A	A	A
OG0019085	A	A	A	A	A	A	A	A	A	A	A	A	A	A	A	A	A	A	A	A	A	A	A	A	A	A	A	A	A	A	A	A	A	A	A	A	A	A	A	A	A	A	A	A	A	A	A	A	A
OG0019118	A	A	A	A	A	A	A	A	A	A	A	A	A	A	A	A	A	A	A	A	A	A	A	A	A	A	A	A	A	A	A	A	A	A	A	A	A	A	A	A	A	A	A	A	A	A	A	A	A
OG0019124	A	A	A	A	A	A	A	A	A	A	A	A	A	A	A	A	A	A	A	A	A	A	A	A	A	A	A	A	A	A	A	A	A	A	A	A	A	A	A	A	A	A	A	A	A	A	A	A	A
OG0019281	A	A	A	A	A	A	A	A	A	A	A	A	A	A	A	A	A	A	A	A	A	A	A	A	A	A	A	A	A	A	A	A	A	A	A	A	A	A	A	A	A	A	A	A	A	A	A	A	A
OG0019518	A	A	A	A	A	A	A	A	A	A	A	A	A	A	A	A	A	A	A	A	A	A	A	A	A	A	A	A	A	A	A	A	A	A	A	A	A	A	A	A	A	A	A	A	A	A	A	A	A
OG0019590	A	A	A	A	A	A	A	A	A	A	A	A	A	A	A	A	A	A	A	A	A	A	A	A	A	A	A	A	A	A	A	A	A	A	A	A	A	A	A	A	A	A	A	A	A	A	A	A	A
OG0019605	A	A	A	A	A	A	A	A	A	A	A	A	A	A	A	A	A	A	A	A	A	A	A	A	A	A	A	A	A	A	A	A	A	A	A	A	A	A	A	A	A	A	A	A	A	A	A	A	A
OG0019691	A	A	A	A	A	A	A	A	A	A	A	A	A	A	A	A	A	A	A	A	A	A	A	A	A	A	A	A	A	A	A	A	A	A	A	A	A	A	A	A	A	A	A	A	A	A	A	A	A
OG0019696	A	A	A	A	A	A	A	A	A	A	A	A	A	A	A	A	A	A	A	A	A	A	A	A	A	A	A	A	A	A	A	A	A	A	A	A	A	A	A	A	A	A	A	A	A	A	A	A	A
OG0019903	A	A	A	A	A	A	A	A	A	A	A	A	A	A	A	A	A	A	A	A	A	A	A	A	A	A	A	A	A	A	A	A	A	A	A	A	A	A	A	A	A	A	A	A	A	A	A	A	A
OG0019952	A	A	A	A	A	A	A	A	A	A	A	A	A	A	A	A	A	A	A	A	A	A	A	A	A	A	A	A	A	A	A	A	A	A	A	A	A	A	A	A	A	A	A	A	A	A	A	A	A
OG0020004	A	A	A	A	A	A	A	A	A	A	A	A	A	A	A	A	A	A	A	A	A	A	A	A	A	A	A	A	A	A	A	A	A	A	A	A	A	A	A	A	A	A	A	A	A	A	A	A	A
OG0020039	A	A	A	A	A	A	A	A	A	A	A	A	A	A	A	A	A	A	A	A	A	A	A	A	A	A	A	A	A	A	A	A	A	A	A	A	A	A	A	A	A	A	A	A	A	A	A	A	A
OG0020091	A	A	A	A	A	A	A	A	A	A	A	A	A	A	A	A	A	A	A	A	A	A	A	A	A	A	A	A	A	A	A	A	A	A	A	A	A	A	A	A	A	A	A	A	A	A	A	A	A
OG0020104	A	A	A	A	A	A	A	A	A	A	A	A	A	A	A	A	A	A	A	A	A	A	A	A	A	A	A	A	A	A	A	A	A	A	A	A	A	A	A	A	A	A	A	A	A	A	A	A	A
OG0020123	A	A	A	A	A	A	A	A	A	A	A	A	A	A	A	A	A	A	A	A	A	A	A	A	A	A	A	A	A	A	A	A	A	A	A	A	A	A	A	A	A	A	A	A	A	A	A	A	A
OG0020161	A	A	A	A	A	A	A	A	A	A	A	A	A	A	A	A	A	A	A	A	A	A	A	A	A	A	A	A	A	A	A	A	A	A	A	A	A	A	A	A	A	A	A	A	A	A	A	A	A
OG0020303	A	A	A	A	A	A	A	A	A	A	A	A	A	A	A	A	A	A	A	A	A	A	A	A	A	A	A	A	A	A	A	A	A	A	A	A	A	A	A	A	A	A	A	A	A	A	A	A	A
OG0020457	A	A	A	A	A	A	A	A	A	A	A	A	A	A	A	A	A	A	A	A	A	A	A	A	A	A	A	A	A	A	A	A	A	A	A	A	A	A	A	A	A	A	A	A	A	A	A	A	A
OG0020550	A	A	A	A	A	A	A	A	A	A	A	A	A	A	A	A	A	A	A	A	A	A	A	P	A	A	A	A	A	A	A	A	A	A	A	A	A	A	A	A	A	A	A	A	A	A	A	A	A
OG0020569	A	A	A	A	A	A	A	A	A	A	A	A	A	A	A	A	A	A	A	A	A	A	A	A	A	A	A	A	A	A	A	A	A	A	A	A	A	A	A	A	A	A	A	A	A	A	A	A	A
OG0020573	A	A	A	A	P	A	A	P	A	A	P	A	P	A	A	P	P	A	A	A	P	A	A	P	A	A	A	A	P	A	A	A	A	A	A	A	P	A	A	A	A	A	A	P	A	P	P	A	A
OG0020593	A	A	A	A	A	A	A	A	A	A	A	A	A	A	A	A	A	A	A	A	A	A	A	A	A	A	A	A	A	A	A	A	A	A	A	A	A	A	A	A	A	A	A	A	A	A	A	A	A
OG0020632	A	A	A	A	A	A	A	A	A	A	A	A	A	A	A	A	A	A	A	A	A	A	A	A	A	A	A	A	A	A	A	A	A	A	A	A	A	A	A	A	A	A	A	A	A	A	A	A	A
OG0020697	A	A	A	A	A	A	A	A	A	A	A	A	A	A	A	A	A	A	A	A	A	A	A	A	A	A	A	A	A	A	A	A	A	A	A	A	A	A	A	A	A	A	A	A	A	A	A	A	A
OG0020794	A	A	A	A	A	A	A	A	A	A	A	A	A	A	A	A	A	A	A	A	A	A	A	A	A	A	A	A	A	A	A	A	A	A	A	A	A	A	A	A	A	A	A	A	A	A	A	A	A
OG0020810	A	A	A	A	A	A	A	A	A	A	A	A	A	A	A	A	A	A	A	A	A	A	A	A	A	A	A	A	A	A	A	A	A	A	A	A	A	A	A	A	A	A	A	A	A	A	A	A	A
OG0020825	A	A	A	A	A	A	A	A	A	A	A	A	A	A	A	A	A	A	A	A	A	A	A	A	A	A	A	A	A	A	A	A	A	A	A	A	A	A	A	A	A	A	A	A	A	A	A	A	A
OG0020905	A	A	A	A	A	A	A	A	A	A	A	A	A	A	A	A	A	A	A	A	A	A	A	A	A	A	A	A	A	A	A	A	A	A	A	A	A	A	A	A	A	A	A	A	A	A	A	A	A
OG0020911	A	A	A	A	A	A	A	A	A	A	A	A	A	A	A	A	A	A	A	A	A	A	A	A	A	A	A	A	A	A	A	A	A	A	A	A	A	A	A	A	A	A	A	A	A	A	A	A	A
OG0020959	A	A	A	A	A	A	A	A	A	A	A	A	A	A	A	A	A	A	A	A	A	A	A	A	A	A	A	A	A	A	A	A	A	A	A	A	A	A	A	A	A	A	A	A	A	A	A	A	A
OG0020984	A	A	A	A	A	A	A	A	A	A	A	A	A	A	A	A	A	A	A	A	A	A	A	A	A	A	A	A	A	A	A	A	A	A	A	A	A	A	A	A	A	A	A	A	A	A	A	A	A
OG0020998	A	A	A	A	A	A	A	A	A	A	A	A	A	A	A	A	A	A	A	A	A	A	A	A	A	A	A	A	A	A	A	A	A	A	A	A	A	A	A	A	A	A	A	A	A	A	A	A	A
OG0021004	A	A	A	A	A	A	A	A	A	A	A	A	A	A	A	A	A	A	A	A	A	A	A	A	A	A	A	A	A	A	A	A	A	A	A	A	A	A	A	A	A	A	A	A	A	A	A	A	A
OG0021008	A	A	A	A	A	A	A	A	A	A	A	A	A	A	A	A	A	A	A	A	A	A	A	A	A	A	A	A	A	A	A	A	A	A	A	A	A	A	A	A	A	A	A	A	A	A	A	A	A
OG0021230	A	A	A	A	A	A	A	A	A	A	A	A	A	A	A	A	A	A	A	A	A	A	A	A	A	A	A	A	A	A	A	A	A	A	A	A	A	A	A	A	A	A	A	A	A	A	A	A	A
OG0021420	A	A	A	A	A	A	A	A	A	A	A	A	A	A	A	A	A	A	A	A	A	A	A	A	A	A	A	A	A	A	A	A	A	A	A	A	A	A	A	A	A	A	A	A	A	A	A	A	A
OG0021439	A	A	A	A	A	A	A	A	A	A	A	A	A	A	A	A	A	A	A	A	A	A	A	A	A	A	A	A	A	A	A	A	A	A	A	A	A	A	A	A	A	A	A	A	A	A	A	A	A
OG0021616	A	A	A	A	A	A	A	A	A	A	A	A	A	A	A	A	A	A	A	A	A	A	A	A	A	A	A	A	A	A	A	A	A	A	A	A	A	A	A	A	A	A	A	A	A	A	A	A	A
OG0021643	A	A	A	A	A	A	A	A	A	A	A	A	A	A	A	A	A	A	A	A	A	A	A	A	A	A	A	A	A	A	A	A	A	A	A	A	A	A	A	A	A	A	A	A	A	A	A	A	A
OG0022043	A	A	A	A	A	A	A	A	A	A	A	A	A	A	A	A	A	A	A	A	A	A	A	A	A	A	A	A	A	A	A	A	A	A	A	A	A	A	A	A	A	A	A	A	A	A	A	A	A
OG0022085	A	A	A	A	A	A	A	A	A	A	A	A	A	A	A	A	A	A	A	A	A	A	A	A	A	A	A	A	A	A	A	A	A	A	A	A	A	A	A	A	A	A	A	A	A	A	A	A	A
OG0022382	A	A	A	A	A	A	A	A	A	A	A	A	A	A	A	A	A	A	A	A	A	A	A	A	A	A	A	A	A	A	A	A	A	A	A	A	A	A	A	A	A	A	A	A	A	A	A	A	A
OG0022406	A	A	A	A	A	A	A	A	A	A	A	A	A	A	A	A	A	A	A	A	A	A	A	A	A	A	A	A	A	A	A	A	A	A	A	A	A	A	A	A	A	A	A	A	A	A	A	A	A
OG0022608	A	A	A	A	A	A	A	A	A	A	A	A	A	A	A	A	A	A	A	A	A	A	A	A	A	A	A	A	A	A	A	A	A	A	A	A	A	A	A	A	A	A	A	A	A	A	A	A	A
OG0022653	A	A	A	A	A	A	A	A	A	A	A	A	A	A	A	A	A	A	A	A	A	A	A	A	A	A	A	A	A	A	A	A	A	A	A	A	A	A	A	A	A	A	A	A	A	A	A	A	A
OG0022837	A	A	A	A	A	A	A	A	A	A	A	A	A	A	A	A	A	A	A	A	A	A	A	A	A	A	A	A	A	A	A	A	A	A	A	A	A	A	A	A	A	A	A	A	A	A	A	A	A
OG0022895	A	A	A	A	A	A	A	A	A	A	A	A	A	A	A	A	A	A	A	A	A	A	A	A	A	A	A	A	A	A	A	A	A	A	A	A	A	A	A	A	A	A	A	A	A	A	A	A	A
OG0022936	A	A	A	A	A	A	A	A	A	A	A	A	A	A	A	A	A	A	A	A	A	A	A	A	A	A	A	A	A	A	A	A	A	A	A	A	A	A	A	A	A	A	A	A	A	A	A	A	A
OG0022949	A	A	A	A	A	A	A	A	A	A	A	A	A	A	A	A	A	A	A	A	A	A	A	A	A	A	A	A	A	A	A	A	A	A	A	A	A	A	A	A	A	A	A	A	A	A	A	A	A
OG0022950	A	A	A	A	A	A	A	A	A	A	A	A	A	A	A	A	A	A	A	A	A	A	A	A	A	A	A	A	A	A	A	A	A	A	A	A	A	A	A	A	A	A	A	A	A	A	A	A	A
OG0023072	A	A	A	A	A	A	A	A	A	A	A	A	A	A	A	A	A	A	A	A	A	A	A	A	A	A	A	A	A	A	A	A	A	A	A	A	A	A	A	A	A	A	A	A	A	A	A	A	A
OG0023077	A	A	A	A	A	A	A	A	A	A	A	A	A	A	A	A	A	A	A	A	A	A	A	A	A	A	A	A	A	A	A	A	A	A	A	A	A	A	A	A	A	A	A	A	A	A	A	A	A
OG0023125	A	A	A	A	A	A	A	A	A	A	A	A	A	A	A	A	A	A	A	A	A	A	A	A	A	A	A	A	A	A	A	A	A	A	A	A	A	A	A	A	A	A	A	A	A	A	A	A	A
OG0023142	A	A	A	A	A	A	A	A	A	A	A	A	A	A	A	A	A	A	A	A	A	A	A	A	A	A	A	A	A	A	A	A	A	A	A	A	A	A	A	A	A	A	A	A	A	A	A	A	A
OG0023301	A	A	A	A	A	A	A	A	A	A	A	A	A	A	A	A	A	A	A	A	A	A	A	A	A	A	A	A	A	A	A	A	A	A	A	A	A	A	A	A	A	A	A	A	A	A	A	A	A
OG0023322	A	A	A	A	A	A	A	A	A	A	A	A	A	A	A	A	A	A	A	A	A	A	A	A	A	A	A	A	A	A	A	A	A	A	A	A	A	A	A	A	A	A	A	A	A	A	A	A	A
OG0023394	A	A	A	A	A	A	A	A	A	A	A	A	A	A	A	A	A	A	A	A	A	A	A	A	A	A	A	A	A	A	A	A	A	A	P	A	A	A	A	A	A	A	A	A	A	A	A	A	A
OG0023577	A	A	A	A	A	A	A	A	A	A	A	A	A	A	A	A	A	A	A	A	A	A	A	A	A	A	A	A	A	A	A	A	A	A	A	A	A	A	A	A	A	A	A	A	A	A	A	A	A
OG0023635	A	A	A	A	A	A	A	A	A	A	A	A	A	A	A	A	A	A	A	A	A	A	A	A	A	A	A	A	A	A	A	A	A	A	A	A	A	A	A	A	A	A	A	A	A	A	A	A	A
OG0023676	A	A	A	A	A	A	A	A	A	A	A	A	A	A	A	A	A	A	A	A	A	A	A	A	A	A	A	A	A	A	A	A	A	A	A	A	A	A	A	A	A	A	A	A	A	A	A	A	A
OG0023760	A	A	A	A	A	A	A	A	A	A	A	A	A	A	A	A	A	A	A	A	A	A	A	A	A	A	A	A	A	A	A	A	A	A	A	A	A	A	A	A	A	A	A	A	A	A	A	A	A
OG0023784	A	A	A	A	A	A	A	A	A	A	A	A	A	A	A	A	A	A	A	A	A	A	A	A	A	A	A	A	A	A	A	A	A	A	A	A	A	A	A	A	A	A	A	A	A	A	A	A	A
OG0023922	A	A	A	A	A	A	A	A	A	A	A	A	A	A	A	A	A	A	A	A	A	A	A	A	A	A	A	A	A	A	A	A	A	A	A	A	A	A	A	A	A	A	A	A	A	A	A	A	A
OG0023952	A	A	A	A	A	A	A	A	A	A	A	A	A	A	A	A	A	A	A	A	A	A	A	A	A	A	A	A	A	A	A	A	A	A	A	A	A	A	A	A	A	A	A	A	A	A	A	A	A
OG0024155	A	A	A	A	A	A	A	A	A	A	A	A	A	A	A	A	A	A	A	A	A	A	A	A	A	A	A	A	A	A	A	A	A	A	A	A	A	A	A	A	A	A	A	A	A	A	A	A	A
OG0024223	A	A	A	A	A	A	A	A	A	A	A	A	A	A	A	A	A	A	A	A	A	A	A	A	A	A	A	A	A	A	A	A	A	A	A	A	A	A	A	A	A	A	A	A	A	A	A	A	A
OG0024259	A	A	A	A	P	P	P	A	P	P	A	A	P	A	A	A	P	A	A	A	A	P	A	A	A	A	A	A	P	P	A	A	A	A	A	P	P	A	A	A	P	P	P	A	A	A	P	P	A
OG0024345	A	A	A	A	A	A	A	A	A	A	A	A	A	A	A	A	A	A	A	A	A	A	A	A	A	A	A	A	A	A	A	A	A	A	A	A	A	A	A	A	A	A	A	A	A	A	A	A	A
OG0024373	A	A	A	A	A	A	A	A	A	A	A	A	A	A	A	A	A	A	A	A	A	A	A	A	A	A	A	A	A	A	A	A	A	A	A	A	A	A	A	A	A	A	A	A	A	A	A	A	A
OG0024402	A	A	A	A	A	A	A	A	A	A	A	A	A	A	A	A	A	A	A	A	A	A	A	A	A	A	A	A	A	A	A	A	A	A	A	A	A	A	A	A	A	A	A	A	A	A	A	A	A
OG0024404	A	A	A	A	A	A	A	A	A	A	A	A	A	A	A	A	A	A	A	A	A	A	A	A	A	A	A	A	A	A	A	A	A	A	A	A	A	A	A	A	A	A	A	A	A	A	A	A	A
OG0024425	A	A	A	A	A	A	A	A	A	A	A	A	A	A	A	A	A	A	A	A	A	A	A	A	A	A	A	A	A	A	A	A	A	A	A	A	A	A	A	A	A	A	A	A	A	A	A	A	A
OG0024559	A	A	A	A	A	A	A	A	A	A	A	A	A	A	A	A	A	A	A	A	A	A	A	A	A	A	A	A	A	A	A	A	A	A	A	A	A	A	A	A	A	A	A	A	A	A	A	A	A
OG0024601	A	A	A	A	A	A	A	A	A	A	A	A	A	A	A	A	A	A	A	A	A	A	A	A	A	A	A	A	A	A	A	A	A	A	A	A	A	A	A	A	A	A	A	A	A	A	A	A	A
OG0024617	A	A	A	A	A	A	A	A	A	A	A	A	A	A	A	A	A	A	A	A	A	A	A	A	A	A	A	A	A	A	A	A	A	A	A	A	A	A	A	A	A	A	A	A	A	A	A	A	A
OG0024653	A	A	A	A	A	A	A	A	A	A	A	A	A	A	A	A	A	A	A	A	A	A	A	A	A	P	A	A	A	A	A	A	A	A	A	A	A	A	A	A	A	A	A	A	A	A	A	A	A
OG0024796	A	A	A	A	A	A	A	A	A	A	A	A	A	A	A	A	A	A	A	A	A	A	A	A	A	A	A	A	A	A	A	A	A	A	P	A	A	A	A	A	A	A	A	A	A	A	A	A	A
OG0024801	A	A	A	A	A	A	A	A	A	A	A	A	A	A	A	A	A	A	A	A	A	A	A	A	A	A	A	A	A	A	A	A	A	A	A	A	A	A	A	A	A	A	A	A	A	A	A	A	A
OG0024906	A	A	A	A	A	A	A	A	A	A	A	A	A	A	A	A	A	A	A	A	A	A	A	A	A	A	A	A	A	A	A	A	A	A	A	A	A	A	A	A	A	A	A	A	A	A	A	A	A
OG0024925	A	A	A	A	A	A	A	A	A	A	A	A	A	A	A	A	A	A	A	A	A	A	A	A	A	A	A	A	A	A	A	A	A	A	A	A	A	A	A	A	A	A	A	A	A	A	A	A	A
OG0024962	A	A	A	A	A	A	A	A	A	A	A	A	A	A	A	A	A	A	A	A	A	A	A	A	A	A	A	A	A	A	A	A	A	A	A	A	A	A	A	A	A	A	A	A	A	A	A	A	A
OG0025018	A	A	A	A	A	A	A	A	A	A	A	A	A	A	A	A	A	A	A	A	A	A	A	A	A	A	A	A	A	A	A	A	A	A	A	A	A	A	A	A	A	A	A	A	A	A	A	A	A
OG0025083	A	A	A	A	A	A	A	A	A	A	A	A	A	A	A	A	A	A	A	A	A	A	A	A	A	A	A	A	A	A	A	A	A	A	A	A	A	A	A	A	A	A	A	A	A	A	A	A	A
OG0025297	A	A	A	A	A	A	A	A	A	A	A	A	A	A	A	A	A	A	A	A	A	A	A	A	A	A	A	A	A	A	A	A	A	A	A	A	A	A	A	A	A	A	A	A	A	A	A	A	A
OG0025418	A	A	A	A	A	A	A	A	A	A	A	A	A	A	A	A	A	A	A	A	A	A	A	A	A	A	A	A	A	A	A	A	A	A	A	A	A	A	A	A	A	A	A	A	A	A	A	A	A
OG0025672	A	A	A	A	A	A	A	A	A	A	A	A	A	A	A	A	A	A	A	A	A	A	A	A	A	A	A	A	A	A	A	A	A	A	A	A	A	A	A	A	A	A	A	A	A	A	A	A	A
OG0025718	A	A	A	A	A	A	A	A	A	A	A	A	A	A	A	A	A	A	A	A	A	A	A	A	A	A	A	A	A	A	A	A	A	A	A	A	A	A	A	A	A	A	A	A	A	A	A	A	A
OG0025739	A	A	A	A	A	A	A	A	A	A	A	A	A	A	A	A	A	A	A	A	A	A	A	A	A	A	A	A	A	A	A	A	A	A	A	A	A	A	A	A	A	A	A	A	A	A	A	A	A
OG0025790	A	A	A	A	A	A	A	A	A	A	A	A	A	A	A	A	A	A	A	A	A	A	A	A	A	A	A	A	A	A	A	A	A	A	A	A	A	A	A	A	A	A	A	A	A	A	A	A	A
OG0025821	A	A	A	A	A	A	A	A	A	A	A	A	A	A	A	A	A	A	A	A	A	A	A	A	A	A	A	A	A	A	A	A	A	A	A	A	A	A	A	A	A	A	A	A	A	A	A	A	A
OG0025904	A	A	A	A	A	A	A	A	A	A	A	A	A	A	A	A	A	A	A	A	A	A	A	A	A	A	A	A	A	A	A	A	A	A	A	A	A	A	A	A	A	A	A	A	A	A	A	A	A
OG0025978	A	A	A	A	A	P	A	P	P	A	P	A	A	A	A	P	P	A	A	P	A	A	A	P	A	A	A	A	A	A	A	A	A	A	A	A	A	A	A	A	A	A	A	P	A	A	A	A	A
OG0026067	A	A	A	A	A	A	A	A	A	A	A	A	A	A	A	A	A	A	A	A	A	A	A	A	A	A	A	A	A	A	A	A	A	A	A	A	A	A	A	A	A	A	A	A	A	A	A	A	A
OG0026261	A	A	A	A	A	A	A	A	A	A	A	A	A	A	A	A	A	A	A	A	A	A	A	A	A	A	A	A	A	A	A	A	P	A	A	A	A	A	A	A	A	A	A	A	A	A	A	A	A
OG0026288	A	A	A	A	A	A	A	A	A	A	A	A	A	A	A	A	A	A	A	A	A	A	A	A	A	A	A	A	A	A	A	A	A	A	A	A	A	A	A	A	A	A	A	A	A	A	A	A	A
OG0026302	A	A	A	A	A	A	A	A	A	A	A	A	A	A	A	A	A	A	A	A	A	A	A	A	A	A	A	A	A	A	A	A	A	A	A	A	A	A	A	A	A	A	A	A	A	A	A	A	A
OG0026361	A	A	A	A	A	A	A	A	A	A	A	A	A	A	A	A	A	A	A	A	A	A	A	A	A	A	A	A	A	A	A	A	A	A	A	A	A	A	A	A	A	A	A	A	A	A	A	A	A
OG0026457	A	A	A	A	A	A	A	A	A	A	A	A	A	A	A	A	A	A	A	A	A	A	A	A	A	A	A	A	A	A	A	A	A	A	A	A	A	A	A	A	A	A	A	A	A	A	A	A	A
OG0026502	A	A	A	A	A	A	A	A	A	A	A	A	A	A	A	A	A	A	A	A	A	A	A	A	A	A	A	A	A	A	A	A	A	A	A	A	A	A	A	A	A	A	A	A	A	A	A	A	A
OG0026592	A	A	A	A	A	A	A	A	A	A	A	A	A	A	A	A	A	A	A	A	A	A	A	A	A	A	A	A	A	A	A	A	A	A	A	A	A	A	A	A	A	A	A	A	A	A	A	A	A
OG0026600	A	A	A	A	A	A	A	A	A	A	A	A	A	A	A	A	A	A	A	A	A	A	A	A	A	A	A	A	A	A	A	A	A	A	A	A	A	A	A	A	A	A	A	A	A	A	A	A	A
OG0026682	A	A	A	A	A	A	A	A	A	A	A	A	A	A	A	A	A	A	A	A	A	A	A	A	A	A	A	A	A	A	A	A	A	A	A	A	A	A	A	A	A	A	A	A	A	A	A	A	A
OG0026859	A	A	A	A	A	A	A	A	A	A	A	A	A	A	A	A	A	A	A	A	A	A	A	A	A	A	A	A	A	A	A	A	A	A	A	A	A	A	A	A	A	A	A	A	A	A	A	A	A
OG0026872	A	A	A	A	A	A	A	A	A	A	A	A	A	A	A	A	A	A	A	A	A	A	A	A	A	A	A	A	A	A	A	A	A	A	A	A	A	A	A	A	A	A	A	A	A	A	A	A	A
OG0026874	P	P	P	P	A	A	A	A	A	A	A	P	A	P	P	A	A	A	P	A	A	A	A	A	A	P	P	P	A	A	P	P	P	P	A	A	A	P	P	P	A	A	A	A	A	A	A	A	P
OG0026947	A	A	A	A	A	A	A	A	A	A	A	A	A	A	A	A	A	A	A	A	A	A	A	A	A	A	A	A	A	A	A	A	A	A	A	A	A	A	A	A	A	A	A	A	A	A	A	A	A
OG0026977	A	A	A	A	A	A	A	A	A	A	A	A	A	A	A	A	A	A	A	A	A	A	A	A	A	A	A	A	A	A	A	A	A	A	A	A	A	A	A	A	A	A	A	A	A	A	A	A	A
OG0027070	A	A	A	A	A	A	A	A	A	A	A	A	A	A	A	A	A	A	A	A	A	A	A	A	A	A	A	A	A	A	A	A	A	A	A	A	A	A	A	A	A	A	A	A	A	A	A	A	A
OG0027098	A	A	A	A	A	A	A	A	A	A	A	A	A	A	A	A	A	A	A	A	A	A	A	A	A	A	A	A	A	A	A	A	A	A	A	A	A	A	A	A	A	A	A	A	A	A	A	A	A
OG0027102	A	A	A	A	A	A	A	A	A	A	A	A	A	A	A	A	A	A	A	A	A	A	A	A	A	A	A	A	A	A	A	A	A	A	A	A	A	A	A	A	A	A	A	A	A	A	A	A	A
OG0027184	A	A	A	A	A	A	A	A	A	A	A	A	A	A	A	A	A	A	A	A	A	A	A	A	A	A	A	A	A	A	A	A	A	A	A	A	A	A	A	A	A	A	A	A	A	A	A	A	A
OG0027291	A	A	A	A	A	A	A	A	A	A	A	A	A	A	A	P	A	A	A	P	A	A	P	P	A	A	A	A	P	P	A	A	A	A	A	P	P	A	A	A	A	P	P	A	A	P	A	P	A
OG0027307	A	A	A	A	A	A	A	A	A	A	A	A	A	A	A	A	A	A	A	A	A	A	A	A	A	A	A	A	A	A	A	A	A	A	A	A	A	A	A	A	A	A	A	A	A	A	A	A	A
OG0027331	A	A	A	A	A	A	P	A	A	A	A	A	A	A	A	A	A	P	A	A	A	A	A	A	A	A	A	A	A	A	A	A	A	A	A	A	A	A	A	A	A	A	A	A	A	A	A	A	A
OG0027436	A	A	A	A	A	A	A	A	A	A	A	A	A	A	A	A	A	A	A	A	A	A	A	A	A	A	A	A	A	A	A	A	A	A	A	A	A	A	A	A	A	A	A	A	A	A	A	A	A
OG0027585	A	A	A	A	A	A	A	A	A	A	A	A	A	A	A	A	A	A	A	A	A	A	A	A	A	A	A	A	A	A	A	A	A	A	A	A	A	A	A	A	A	A	A	A	A	A	A	A	A
OG0027614	A	A	A	A	A	A	P	A	A	A	A	A	A	A	A	A	A	A	A	A	A	A	A	A	A	A	A	A	A	A	A	A	A	A	A	A	A	A	A	A	A	A	A	A	A	A	A	A	A
OG0027652	A	A	A	A	A	A	A	A	A	A	A	A	A	A	A	A	A	A	A	A	A	A	A	A	A	A	A	A	A	A	A	A	A	A	A	A	A	A	A	A	A	A	A	A	A	A	A	A	A
OG0027707	A	A	A	A	A	A	A	A	A	A	A	A	A	A	A	A	A	A	A	A	A	A	A	A	A	A	A	A	A	A	A	A	A	A	A	A	A	A	A	A	A	A	A	A	A	A	A	A	A
OG0027847	A	A	A	A	A	A	A	A	A	A	A	A	A	A	A	A	A	A	A	A	A	A	A	A	A	A	A	A	A	A	A	A	A	A	A	A	A	A	A	A	A	A	A	A	A	A	A	A	A
OG0027880	P	A	A	A	A	A	A	A	A	A	A	P	A	A	P	A	A	A	A	P	A	P	P	A	A	A	P	A	A	A	A	A	A	A	A	A	A	A	A	A	A	A	A	A	A	A	A	A	P
OG0027916	A	A	A	A	A	A	A	A	A	A	A	A	A	A	A	A	A	A	A	A	A	A	A	A	A	A	A	A	A	A	A	A	A	A	A	A	A	A	A	A	A	A	A	A	A	A	A	A	A
OG0027959	A	A	A	A	A	A	A	A	A	A	A	A	A	A	A	A	A	A	P	A	A	A	A	A	A	A	A	A	A	A	A	A	A	A	A	A	A	A	A	A	A	A	A	A	A	A	A	A	A
OG0027995	A	A	A	A	A	A	A	A	A	A	A	A	A	A	A	A	A	A	A	A	A	A	A	A	A	A	A	A	A	A	A	A	A	A	A	A	A	A	A	A	A	A	A	A	A	A	A	A	A
OG0028062	A	A	A	A	A	A	A	A	A	A	A	A	A	A	A	A	A	A	A	A	A	A	A	A	A	A	A	A	A	A	A	A	A	A	A	A	A	A	A	A	A	A	A	A	A	A	A	A	A
OG0028082	A	A	A	A	A	A	A	A	A	A	A	A	A	A	A	A	A	A	A	A	A	A	A	A	A	A	A	A	A	A	A	A	A	A	A	A	P	A	A	A	A	A	A	A	A	A	A	A	A
OG0028286	A	A	A	A	A	A	A	A	A	A	A	A	A	A	A	A	A	A	A	A	A	A	A	A	A	A	A	A	A	A	A	A	A	A	A	A	A	A	A	A	A	A	A	A	A	A	A	A	A
OG0028456	A	A	A	A	A	A	A	A	A	A	A	A	A	A	A	A	A	A	A	A	A	A	A	A	A	A	A	A	A	A	A	A	A	A	A	A	A	A	A	A	A	A	A	A	A	A	A	A	A
OG0028736	A	A	A	A	A	A	A	A	A	A	A	A	A	A	A	A	A	A	A	A	A	A	A	A	A	A	A	A	A	A	A	A	A	A	A	A	A	A	A	A	A	A	A	A	A	A	A	A	A
OG0028739	A	A	A	A	A	A	A	A	A	A	A	A	A	A	A	A	A	A	A	A	A	A	A	A	A	A	A	A	A	A	A	A	A	A	A	A	A	A	A	A	A	A	A	A	A	A	A	A	A
OG0028775	A	A	A	A	A	A	A	A	A	A	A	A	A	A	A	A	A	A	A	A	A	A	A	A	A	A	A	A	A	A	A	A	A	A	A	A	A	A	A	A	A	A	A	A	A	A	A	A	A
OG0028840	A	A	A	A	A	A	A	A	A	A	A	A	A	A	A	A	A	A	A	A	A	A	A	A	A	A	A	A	A	A	A	A	A	A	P	A	A	A	A	A	A	A	A	A	A	A	A	A	A
OG0028904	A	A	A	A	A	A	A	A	A	A	A	A	A	P	A	A	A	A	A	A	A	A	A	A	A	A	A	A	A	A	A	A	A	A	A	A	A	A	A	A	A	A	A	A	A	A	A	A	A
OG0028940	A	A	A	A	A	A	A	A	A	A	A	A	A	A	A	A	A	A	A	A	A	A	A	A	A	A	A	A	A	A	A	A	A	A	A	A	A	A	A	A	A	A	A	A	A	A	A	A	A
OG0029129	A	A	A	A	A	A	A	A	A	A	A	A	A	A	A	A	A	A	A	A	A	A	A	A	A	A	A	A	A	A	A	A	A	A	A	A	A	A	A	A	A	A	A	A	A	A	A	A	A
OG0029231	A	A	A	A	A	A	A	A	A	A	A	A	A	A	A	A	A	A	A	A	A	A	A	A	A	A	A	A	A	A	A	A	A	A	A	A	A	A	A	A	A	A	A	A	A	A	A	A	A
OG0029328	A	A	A	A	A	A	A	A	A	A	A	A	A	A	A	A	A	A	A	A	A	A	A	A	A	A	A	A	A	A	A	A	A	A	A	A	A	A	A	A	A	A	A	A	A	A	A	A	A
OG0029424	A	A	A	A	A	A	A	A	A	A	A	A	A	A	A	A	A	A	A	A	A	A	A	A	A	A	A	A	A	A	A	A	A	A	A	A	A	A	A	A	A	A	A	A	A	A	A	A	A
OG0029574	A	A	A	A	A	A	A	A	A	A	A	A	A	A	A	A	A	A	A	A	A	A	A	A	A	A	A	A	A	A	A	A	A	A	A	A	A	A	A	A	A	A	A	A	A	A	A	A	A
OG0029595	A	A	A	A	A	A	A	A	A	A	A	A	A	A	A	A	A	A	A	A	A	A	A	A	A	A	A	A	A	A	A	A	A	A	A	A	A	A	A	A	A	A	A	A	A	A	A	A	A
OG0029893	A	A	A	A	A	A	A	A	A	A	A	A	A	A	A	A	A	A	A	A	A	A	A	A	A	A	A	A	A	A	A	A	A	A	A	A	A	A	A	A	A	A	A	A	A	A	A	A	A
OG0029895	A	A	A	A	A	A	A	A	A	A	A	A	A	A	A	A	A	A	A	A	A	A	A	A	A	A	A	A	A	A	A	A	A	A	A	A	A	A	A	A	A	A	A	A	A	A	A	A	A
OG0030273	A	A	A	A	A	A	A	A	A	A	A	A	A	A	A	A	A	A	A	A	A	A	A	A	A	A	A	A	A	A	A	A	A	A	A	A	A	A	A	A	A	A	A	A	A	A	A	A	A
OG0030280	A	A	A	A	A	A	A	A	A	A	A	A	A	A	A	A	A	A	A	A	A	A	A	A	A	A	A	A	A	A	A	A	A	A	A	A	A	A	A	A	A	A	A	A	A	A	A	A	A
OG0030303	A	A	A	A	A	A	A	A	A	A	A	A	A	A	A	A	A	A	A	A	A	A	A	A	A	A	A	A	A	A	A	A	A	A	A	A	A	A	A	A	A	A	A	A	A	A	A	A	A
OG0030354	A	A	A	A	A	A	A	A	A	A	A	A	A	A	A	A	A	A	A	A	A	A	A	A	A	A	A	A	A	A	A	A	A	A	A	A	A	A	A	A	A	A	A	A	A	A	A	A	A
OG0030438	A	A	A	A	A	A	A	A	A	A	A	A	A	A	A	A	A	A	A	A	A	A	A	A	A	A	A	A	A	A	A	A	A	A	A	A	A	A	A	A	A	A	A	A	A	A	A	A	A
OG0030558	A	A	A	A	A	A	A	A	A	A	A	A	A	A	A	A	A	A	A	A	A	A	A	A	A	A	A	A	A	A	A	A	A	A	A	A	A	A	A	A	A	A	A	A	A	A	A	A	A
OG0030679	A	A	A	A	A	A	A	A	A	A	A	A	A	A	A	A	A	A	A	A	A	A	A	A	A	A	A	A	A	A	A	A	A	A	A	A	A	A	A	A	A	A	A	A	A	A	A	A	A
OG0030723	A	A	A	A	A	A	A	A	A	A	A	A	A	A	A	A	A	A	A	A	A	A	A	A	A	A	A	A	A	A	A	A	A	A	A	A	A	A	A	A	A	A	A	A	A	A	A	A	A
OG0030832	A	A	A	A	A	A	A	A	A	A	A	A	A	A	A	A	A	A	A	A	A	A	A	A	A	A	A	A	A	A	A	A	A	A	A	A	A	A	A	A	A	A	A	A	A	A	A	A	A
OG0030926	A	A	A	A	A	A	A	A	A	A	A	A	A	A	A	A	A	A	A	A	A	A	A	A	A	A	A	A	A	A	A	A	A	A	A	A	A	A	A	A	A	A	A	A	A	A	A	A	A
OG0031134	A	A	A	A	A	A	A	A	A	A	A	A	A	A	A	A	A	A	A	A	A	A	A	A	A	A	A	A	A	A	A	A	A	A	A	A	A	A	A	A	A	A	A	A	A	A	A	A	A
OG0031211	A	A	A	A	A	A	A	A	A	A	A	A	A	A	A	A	A	A	A	A	A	A	A	A	A	A	A	A	A	A	A	A	A	A	A	A	A	A	A	A	A	A	A	A	A	A	A	A	A
OG0031461	A	A	A	A	A	A	A	A	A	A	A	A	A	A	A	A	A	A	A	A	A	A	A	A	A	A	A	A	A	A	A	A	A	A	A	A	A	A	A	A	A	A	A	A	A	A	A	A	A
OG0031571	A	A	A	A	A	A	A	A	A	A	A	A	A	A	A	A	A	A	A	A	A	A	A	A	A	A	A	A	A	A	A	A	A	A	A	A	A	A	A	A	A	A	A	A	A	A	A	A	A
OG0031600	A	A	A	A	A	A	A	A	A	A	A	A	A	A	A	A	A	A	A	A	A	A	A	A	A	A	A	A	A	A	A	A	A	A	A	A	A	A	A	A	A	A	A	A	A	A	A	A	A
OG0031623	A	A	A	A	A	A	A	A	A	A	A	A	A	A	A	A	A	A	A	A	A	A	A	A	A	A	A	A	A	A	A	A	A	A	A	A	A	A	A	A	A	A	A	A	A	A	A	A	A
OG0031783	A	A	A	A	A	A	A	A	A	A	A	A	A	A	A	A	A	A	A	A	A	A	A	A	A	A	A	A	A	A	A	A	A	A	A	A	A	A	A	A	A	A	A	A	A	A	A	A	A
OG0032005	A	A	A	A	A	A	A	A	A	A	A	A	A	A	A	A	A	A	A	A	A	A	A	A	A	A	A	A	A	A	A	A	A	A	A	A	A	A	A	A	A	A	A	A	A	A	A	A	A
OG0032268	A	A	A	A	A	A	A	A	A	A	A	A	A	A	A	A	A	A	A	A	A	A	A	A	A	A	A	A	A	A	A	A	A	A	A	A	A	A	A	A	A	A	A	A	A	A	A	A	A
OG0032418	A	A	A	A	A	A	A	A	A	A	A	A	A	A	A	A	A	A	A	A	A	A	A	A	A	A	A	A	A	A	A	A	A	A	A	A	A	A	A	A	A	A	A	A	A	A	A	A	A
OG0032601	A	A	A	A	A	A	A	A	A	A	A	A	A	A	A	A	A	A	A	A	A	A	A	A	A	A	A	A	A	A	A	A	A	A	A	A	A	A	A	A	A	A	A	A	A	A	A	A	A
OG0032602	A	A	A	A	A	A	A	A	A	A	A	A	A	A	A	A	A	A	A	A	A	A	A	A	A	A	A	A	A	A	A	A	A	A	A	A	A	A	A	A	A	A	A	A	A	A	A	A	A
OG0032717	A	A	A	A	A	A	A	A	A	A	A	A	A	A	A	A	A	A	A	A	A	A	A	A	A	A	A	A	A	A	A	A	A	A	A	A	A	A	A	A	A	A	A	A	A	A	A	A	A
OG0032946	A	A	A	A	A	A	A	A	A	A	A	A	A	A	A	A	A	A	A	A	A	A	A	A	A	A	A	A	A	A	A	A	A	A	A	A	A	A	A	A	A	A	A	A	A	A	A	A	A
OG0033008	A	A	A	A	A	A	A	A	A	A	A	A	A	A	A	A	A	A	A	A	A	A	A	A	A	A	A	A	A	A	A	A	A	A	A	A	A	A	A	A	A	A	A	A	A	A	A	A	A
OG0033028	A	A	A	A	A	A	A	A	A	A	A	A	A	A	A	A	A	A	A	A	A	A	A	A	A	A	A	A	A	A	A	A	A	A	A	A	A	A	A	A	A	A	A	A	A	A	A	A	A
OG0033233	A	A	A	A	A	A	A	A	A	A	A	A	A	A	A	A	A	A	A	A	A	A	A	A	A	A	A	A	A	A	A	A	A	A	A	A	A	A	A	A	A	A	A	A	A	A	A	A	A
OG0033286	A	A	A	A	A	A	A	A	A	A	A	A	A	A	A	A	A	A	A	A	A	A	A	A	A	A	A	A	A	A	A	A	A	A	A	A	A	A	A	A	A	A	A	A	A	A	A	A	A
OG0033315	A	A	A	A	A	A	A	A	A	A	A	A	A	A	A	A	A	A	A	A	A	A	A	A	A	A	A	A	A	A	A	A	A	A	A	A	A	A	A	A	A	A	A	A	A	A	A	A	A
OG0033560	A	A	A	A	A	A	A	A	A	A	A	A	A	A	A	A	A	A	A	A	A	A	A	A	A	A	A	A	A	A	A	A	A	A	A	A	A	A	A	A	A	A	A	A	A	A	A	A	A
OG0033649	A	A	A	A	A	A	A	A	A	A	A	A	A	A	A	A	A	A	A	A	A	A	A	A	A	A	A	A	A	A	A	A	A	A	A	A	A	A	A	A	A	A	A	A	A	A	A	A	A
OG0033847	A	A	A	A	A	A	A	A	A	A	A	A	A	A	A	A	A	A	A	A	A	A	A	A	A	A	A	A	A	A	A	A	A	A	A	A	A	A	A	A	A	A	A	A	A	A	A	A	A
OG0033876	A	A	A	A	A	A	A	A	A	A	A	A	A	A	A	A	A	A	A	A	A	A	A	A	A	A	A	A	A	A	A	A	A	A	A	A	A	A	A	A	A	A	A	A	A	A	A	A	A
OG0033913	A	A	A	A	A	A	A	A	A	A	A	A	A	A	A	A	A	A	A	A	A	A	A	A	A	A	A	A	A	A	A	A	A	A	A	A	A	A	A	A	A	A	A	A	A	A	A	A	A
OG0033947	A	A	A	A	A	A	A	A	A	A	A	A	A	A	A	A	A	A	A	A	A	A	A	A	A	A	A	A	A	A	A	A	A	A	A	A	A	A	A	A	A	A	A	A	A	A	A	A	A
OG0034317	A	A	A	A	A	A	A	A	A	A	A	A	A	A	A	A	A	A	A	A	A	A	A	A	A	A	A	A	A	A	A	A	A	A	A	A	A	A	A	A	A	A	A	A	A	A	A	A	A
OG0034588	A	A	A	A	A	A	A	A	A	A	A	A	A	A	A	A	A	A	A	A	A	A	A	A	A	A	A	A	A	A	A	A	A	A	A	A	A	A	A	A	A	A	A	A	A	A	A	A	A
OG0034618	A	A	A	A	A	A	A	A	A	A	A	A	A	A	A	A	A	A	A	A	A	A	A	A	A	A	A	A	A	A	A	A	A	A	A	A	A	A	A	A	A	A	A	A	A	A	A	A	A
OG0034756	A	A	A	A	A	A	A	A	A	A	A	A	A	A	A	A	A	A	A	A	A	A	A	A	A	A	A	A	A	A	A	A	A	A	A	A	A	A	A	A	A	A	A	A	A	A	A	A	A
OG0034983	A	A	A	A	A	A	A	A	A	A	A	A	A	A	A	A	A	A	A	A	A	A	A	A	A	A	A	A	A	A	A	A	A	A	A	A	A	A	A	A	A	A	A	A	A	A	A	A	A
OG0035269	A	A	A	A	A	A	A	A	A	A	A	A	A	A	A	A	A	A	A	A	A	A	A	A	A	A	A	A	A	A	A	A	A	A	A	A	A	A	A	A	A	A	A	A	A	A	A	A	A
OG0035337	A	A	A	A	A	A	A	A	A	A	A	A	A	A	A	A	A	A	A	A	A	A	A	A	A	A	A	A	A	A	A	A	A	A	A	A	A	A	A	A	A	A	A	A	A	A	A	A	A
OG0035338	A	A	A	A	A	A	A	A	A	A	A	A	A	A	A	A	A	A	A	A	A	A	A	A	A	A	A	A	A	A	A	A	A	A	A	A	A	A	A	A	A	A	A	A	A	A	A	A	A
OG0035421	A	A	A	A	A	A	A	A	A	A	A	A	A	A	A	A	A	A	A	A	A	A	A	A	A	A	A	A	A	A	A	A	A	A	A	A	A	A	A	A	A	A	A	A	A	A	A	A	A
OG0035434	A	A	A	A	A	A	A	A	A	A	A	A	A	A	A	A	A	A	A	A	A	A	A	A	A	A	A	A	A	A	A	A	A	A	A	A	A	A	A	A	A	A	A	A	A	A	A	A	A
OG0035455	A	A	A	A	A	A	A	A	A	A	A	A	A	A	A	A	A	A	A	A	A	A	A	A	A	A	A	A	A	A	A	A	A	A	A	A	A	A	A	A	A	A	A	A	A	A	A	A	A
OG0035597	A	A	A	A	A	A	A	A	A	A	A	A	A	A	A	A	A	A	A	A	A	A	A	A	A	A	A	A	A	A	A	A	A	A	A	A	A	A	A	A	A	A	A	A	A	A	A	A	A
OG0035788	A	A	A	A	A	A	A	A	A	A	A	A	A	A	A	A	A	A	A	A	A	A	A	A	A	A	A	A	A	A	A	A	A	A	A	A	A	A	A	A	A	A	A	A	A	A	A	A	A
OG0035948	A	A	A	A	A	A	A	A	A	A	A	A	A	A	A	A	A	A	A	A	A	A	A	A	A	A	A	A	A	A	A	A	A	A	A	A	A	A	A	A	A	A	A	A	A	A	A	A	A
OG0035984	A	A	A	A	A	A	A	A	A	A	A	A	A	A	A	A	A	A	A	A	A	A	A	A	A	A	A	A	A	A	A	A	A	A	A	A	A	A	A	A	A	A	A	A	A	A	A	A	A
OG0036127	A	A	A	A	A	A	A	A	A	A	A	A	A	A	A	A	A	A	A	A	A	A	A	A	A	A	A	A	A	A	A	A	A	A	A	A	A	A	A	A	A	A	A	A	A	A	A	A	A
OG0036180	A	A	A	A	A	A	A	A	A	A	A	A	A	A	A	A	A	A	A	A	A	A	A	A	A	A	A	A	A	A	A	A	A	A	A	A	A	A	A	A	A	A	A	A	A	A	A	A	A
OG0036330	A	A	A	A	A	A	A	A	A	A	A	A	A	A	A	A	A	A	A	A	A	A	A	A	A	A	A	A	A	A	A	A	A	A	A	A	A	A	A	A	A	A	A	A	A	A	A	A	A
OG0036684	A	A	A	A	A	A	A	A	A	A	A	A	A	A	A	A	A	A	A	A	A	A	A	A	A	A	A	A	A	A	A	A	A	A	A	A	A	A	A	A	A	A	A	A	A	A	A	A	A
OG0036791	A	A	A	A	A	A	A	A	A	A	A	A	A	A	A	A	A	A	A	A	A	A	A	A	A	A	A	A	A	A	A	A	A	A	A	A	A	A	A	A	A	A	A	A	A	A	A	A	A
OG0038019	A	A	A	A	A	A	A	A	A	A	A	A	A	A	A	A	A	A	A	A	A	A	A	A	A	A	A	A	A	A	A	A	A	A	A	A	A	A	A	A	A	A	A	A	A	A	A	A	A
OG0038625	A	A	A	A	A	A	A	A	A	A	A	A	A	A	A	A	A	A	A	A	A	A	A	A	A	A	A	A	A	A	A	A	A	A	A	A	A	A	A	A	A	A	A	A	A	A	A	A	A
OG0038775	A	A	A	A	A	A	A	A	A	A	A	A	A	A	A	A	A	A	A	A	A	A	A	A	A	A	A	A	A	A	A	A	A	A	A	A	A	A	A	A	A	A	A	A	A	A	A	A	A
OG0038786	A	A	A	A	A	A	A	A	A	A	A	A	A	A	A	A	A	A	A	A	A	A	A	A	A	A	A	A	A	A	A	A	A	A	A	A	A	A	A	A	A	A	A	A	A	A	A	A	A
OG0039059	A	A	A	A	A	A	A	A	A	A	A	A	A	A	A	A	A	A	A	A	A	A	A	A	A	A	A	A	A	A	A	A	A	A	A	A	A	A	A	A	A	A	A	A	A	A	A	A	A
OG0039682	A	A	A	A	A	A	A	A	A	A	A	A	A	A	A	A	A	A	A	A	A	A	A	A	A	A	A	A	A	A	A	A	A	A	A	A	A	A	A	A	A	A	A	A	A	A	A	A	A
OG0040290	A	A	A	A	A	A	A	A	A	A	A	A	A	A	A	A	A	A	A	A	A	A	A	A	A	A	A	A	A	A	A	A	A	A	A	A	A	A	A	A	A	A	A	A	A	A	A	A	A
OG0040400	A	A	A	A	A	A	A	A	A	A	A	A	A	A	A	A	A	A	A	A	A	A	A	A	A	A	A	A	A	A	A	A	A	A	A	A	A	A	A	A	A	A	A	A	A	A	A	A	A
OG0040605	A	A	A	A	A	A	A	A	A	A	A	A	A	A	A	A	A	A	A	A	A	A	A	A	A	A	A	A	A	A	A	A	A	A	A	A	A	A	A	A	A	A	A	A	A	A	A	A	A
OG0040729	A	A	A	A	A	A	A	A	A	A	A	A	A	A	A	A	A	A	A	A	A	A	A	A	A	A	A	A	A	A	A	A	A	A	A	A	A	A	A	A	A	A	A	A	A	A	A	A	A
OG0040782	A	A	A	A	A	A	A	A	A	A	A	A	A	A	A	A	A	A	A	A	A	A	A	A	A	A	A	A	A	A	A	A	A	A	A	A	A	A	A	A	A	A	A	A	A	A	A	A	A
OG0041177	A	A	A	A	A	A	A	A	A	A	A	A	A	A	A	A	A	A	A	A	A	A	A	A	A	A	A	A	A	A	A	A	A	A	A	A	A	A	A	A	A	A	A	A	A	A	A	A	A
OG0041438	A	A	A	A	A	A	A	A	A	A	A	A	A	A	A	A	A	A	A	A	A	A	A	A	A	A	A	A	A	A	A	A	A	A	A	A	A	A	A	A	A	A	A	A	A	A	A	A	A
OG0042411	A	A	A	A	A	A	A	A	A	A	A	A	A	A	A	A	A	A	A	A	A	A	A	A	A	A	A	A	A	A	A	A	A	A	A	A	A	A	A	A	A	A	A	A	A	A	A	A	A
OG0042474	A	A	A	A	A	A	A	A	A	A	A	A	A	A	A	A	A	A	A	A	A	A	A	A	A	A	A	A	A	A	A	A	A	A	A	A	A	A	A	A	A	A	A	A	A	A	A	A	A
OG0044918	A	A	A	A	A	A	A	A	A	A	A	A	A	A	A	A	A	A	A	A	A	A	A	A	A	A	A	A	A	A	A	A	A	A	A	A	A	A	A	A	A	A	A	A	A	A	A	A	A
OG0045046	A	A	A	A	A	A	A	A	A	A	A	A	A	A	A	A	A	A	A	A	A	A	A	A	A	A	A	A	A	A	A	A	A	A	A	A	A	A	A	A	A	A	A	A	A	A	A	A	A
OG0045148	A	A	A	A	A	A	A	A	A	A	A	A	A	A	A	A	A	A	A	A	A	A	A	A	A	A	A	A	A	A	A	A	A	A	A	A	A	A	A	A	A	A	A	A	A	A	A	A	A
OG0045268	A	A	A	A	A	A	A	A	A	A	A	A	A	A	A	A	A	A	A	A	A	A	A	A	A	A	A	A	A	A	A	A	A	A	A	A	A	A	A	A	A	A	A	A	A	A	A	A	A
OG0045646	A	A	A	A	A	A	A	A	A	A	A	A	A	A	A	A	A	A	A	A	A	A	A	A	A	A	A	A	A	A	A	A	A	A	A	A	A	A	A	A	A	A	A	A	A	A	A	A	A
OG0045647	A	A	A	A	A	A	A	A	A	A	A	A	A	A	A	A	A	A	A	A	A	A	A	A	A	A	A	A	A	A	A	A	A	A	A	A	A	A	A	A	A	A	A	A	A	A	A	A	A
OG0046641	A	A	A	A	A	A	A	A	A	A	A	A	A	A	A	A	A	A	A	A	A	A	A	A	A	A	A	A	A	A	A	A	A	A	A	A	A	A	A	A	A	A	A	A	A	A	A	A	A
OG0048902	A	A	A	A	A	A	A	A	A	A	A	A	A	A	A	A	A	A	A	A	A	A	A	A	A	A	A	A	A	A	A	A	A	A	A	A	A	A	A	A	A	A	A	A	A	A	A	A	A
OG0048942	A	A	A	A	A	A	A	A	A	A	A	A	A	A	A	A	A	A	A	A	A	A	A	A	A	A	A	A	A	A	A	A	A	A	A	A	A	A	A	A	A	A	A	A	A	A	A	A	A
OG0050237	A	A	A	A	A	A	A	A	A	A	A	A	A	A	A	A	A	A	A	A	A	A	A	A	A	A	A	A	A	A	A	A	A	A	A	A	A	A	A	A	A	A	A	A	A	A	A	A	A
OG0050345	A	A	A	A	A	A	A	A	A	A	A	A	A	A	A	A	A	A	A	A	A	A	A	A	A	A	A	A	A	A	A	A	A	A	A	A	A	A	A	A	A	A	A	A	A	A	A	A	A
OG0050734	A	A	A	A	A	A	A	A	A	A	A	A	A	A	A	A	A	A	A	A	A	A	A	A	A	A	A	A	A	A	A	A	A	A	A	A	A	A	A	A	A	A	A	A	A	A	A	A	A
OG0051509	A	A	A	A	A	A	A	A	A	A	A	A	A	A	A	A	A	A	A	A	A	A	A	A	A	A	A	A	A	A	A	A	A	A	A	A	A	A	A	A	A	A	A	A	A	A	A	A	A
OG0051716	A	A	A	A	A	A	A	A	A	A	A	A	A	A	A	A	A	A	A	A	A	A	A	A	A	A	A	A	A	A	A	A	A	A	A	A	A	A	A	A	A	A	A	A	A	A	A	A	A
OG0051730	A	A	A	A	A	A	A	A	A	A	A	A	A	A	A	A	A	A	A	A	A	A	A	A	A	A	A	A	A	A	A	A	A	A	A	A	A	A	A	A	A	A	A	A	A	A	A	A	A
Note:The letter P indicates that the non-redundant gene is present in the corresponding material, while the letter A means that it is absent.
[truncated: 202 more columns]

## Sheet: Table S2d
NLRs Identified in Nipponbare.
Known NLRs	Chr	Start	End	Locus	References
LOC_Os01g05620	Chr1	2682019	2684988	Pit	Hayashi, K., Yoshida, H. & Ashikawa, I. Development of PCR-based allele-specific and InDel marker sets for nine rice blast resistance genes. Theor. Appl. Genet. 113, 251-260 (2006).
LOC_Os01g57280	Chr1	33098082	33103904	Pi35(t)	Nguyen, T.T.T. et al. Pi35(t), a new gene conferring partial resistance to leaf blast in the rice cultivar Hokkai 188. Theor. Appl. Genet. 113, 697-704 (2006).
LOC_Os01g57310	Chr1	33116117	33124371
LOC_Os01g57340	Chr1	33141127	33145609
LOC_Os04g52970	Chr4	31553065	31558406	Pikur1	Goto, I. Genetic studies on resistance of rice plant to blast fungus (VII). Blast resistance genes of Kuroka. Ann. Phytopathol. Soc. Jpn. 54, 460-465 (1988).
LOC_Os04g53030	Chr4	31577881	31583871	Xa38	Kant, R. et al. Virus-induced gene silencing of Xa38 compromises the resistance towards bacterial blight disease of rice. Physiol. Mol. Plant P. 113, 101583 (2021).
LOC_Os04g53050	Chr4	31600121	31604201		Bhasin, H. et al. New PCR-based sequence-tagged site marker for bacterial blight resistance gene Xa38 of rice. Mol. Breeding 30, 607-611 (2012).
LOC_Os04g53120	Chr4	31638099	31644795	Xa1	Yoshimura, S. et al. Expression of Xa1, a bacterial blight-resistance gene in rice, is induced by bacterial inoculation. P. Natl. Acad. Sci. USA. 95, 1663-1668 (1998).
LOC_Os05g30220	Chr5	17512760	17517933	Pi23(t)	Ahn, S.N. et al. Mapping of genes conferring resistance to Korean isolates of rice blast fungus using DNA markers. Kor. J. Breed. 29, 416-423 (1997).
LOC_Os06g17880	Chr6	10375846	10380263	Piz	Ahn, S.N. et al. Molecular mapping of a gene for resistance to a Korean isolate of rice blast. Rice Genet. Newslett. 13, 74-76 (1996).
LOC_Os06g17900	Chr6	10387509	10390465
LOC_Os06g17920	Chr6	10405659	10415295
LOC_Os06g17930	Chr6	10420703	10427557
LOC_Os06g22460	Chr6	13055162	13058027	Pid3	Xu, X. et al. Excavation of Pid3 Orthologs with Differential Resistance Spectra to Magnaporthe oryzae in Rice Resource. Plos One 9, e93275 (2014).
LOC_Os08g05440	Chr8	2878953	2890634	Pi36	Liu, X.Q., Lin, F., Wang, L. & Pan, Q.H. The in silico map-based cloning of Pi36, a rice coiled-coil-nucleotide-binding site-leucine-rich repeat gene that confers race-specific resistance to the blast fungus. Genetics 176, 2541-2549 (2007)
LOC_Os08g10260	Chr8	5964410	5967847	Pi33	Berruyer, R. et al. Identification and fine mapping of Pi33, the rice resistance gene corresponding to the Magnaporthe grisea avirulence gene ACE1. Theor. Appl. Genet. 107, 1139-1147 (2003).
LOC_Os08g10430	Chr8	6127418	6131390
LOC_Os08g10440	Chr8	6137622	6141505
LOC_Os09g15840	Chr9	9674000	9674695	Pi15	Pan, Q.H., Wang, L., Ikehashi, H. & Tanisaka, T. Identification of a new blast resistance gene in the indica rice cultivar Kasalath using Japanese differential cultivars and isozyme markers. Phytopathology 86, 1071-1075 (1996).
LOC_Os09g15850	Chr9	9681880	9689738
LOC_Os09g16000	Chr9	9777527	9780698
LOC_Os11g11790	Chr11	6541924	6546026	PiCO39(t)	Chauhan, R., Farman, M., Zhang, H.B. & Leong, S. Genetic and physical mapping of a rice blast resistance locus, Pi-CO39(t), that corresponds to the avirulence gene AVR1-CO39 of Magnaporthe grisea. Mol. Genet. Genomics 267, 603-612 (2002).
LOC_Os11g11810	Chr11	6554514	6561687
LOC_Os11g12340	Chr11	6888057	6896357
LOC_Os12g17410	Chr12	9980554	9984649	Pi31(t)	Sallaud, C. et al. Identification of five new blast resistance genes in the highly blast-resistant rice variety IR64 using a QTL mapping strategy. Theor. Appl. Genet. 106, 1532-1532 (2003).
LOC_Os12g18360	Chr12	10606359	10612068	Pi-ta2	Nakamura, S. et al. Construction of an 800-kb contig in the near-centromeric region of the rice blast resistance gene Pi-ta2 using a highly representative rice BAC library. Mol. Gen. Genet. 254, 611-620 (1997).
LOC_Os12g18374	Chr12	10624037	10635373
LOC_Os12g30590	Chr12	18369705	18373748	Pi32(t)	Sallaud, C. et al. Identification of five new blast resistance genes in the highly blast-resistant rice variety IR64 using a QTL mapping strategy. Theor. Appl. Genet. 106, 1532-1532 (2003).
Note: The reference genome was de novo annotated by EvidenceModeler and its NLRs were identified according to the procedure described in the main text. The results including all known NLR loci were obtained directly using protein annotation of reference genome.
