# Supplementary material for: A super pan-genomic landscape of rice
Source: Cell Res. 2022 Jul 12;32(10):878–96. doi: 10.1038/s41422-022-00685-z (PMC9525306; doi:10.1038/s41422-022-00685-z)
Supplement: Supplementary file 10 — Table S3 [file 41422_2022_685_MOESM10_ESM.xlsx]

## Sheet: Table S3a
The number of non-redundant SVs in different sub-populations.
Population	The number of Accession	Non-redundant SVs	Deletion	Duplication	Insertion	Inversion	Translocation	Total lengh of SV (bp)
O. sativa indica	135	76898	31411	1742	32707	1209	9829	451951782
O. sativa japonica	58	45736	20334	1083	19545	597	4177	228508857
O. rufipogon	26	122444	46251	2385	58664	1349	13795	538772909
O. glaberrima	11	34210	19293	376	11377	451	2713	143465942
O. barthii	8	42575	23352	527	14590	609	3497	183004497
All accessions	251	193880	70951	4740	88571	2784	26834	1071911716
Note: SVs refer to structural variations.

## Sheet: Table S3b
The number of SVs in stacked histograms of 251 accessions.
Accession	Deletion	Insertion	Translocation	Inversion	Duplication	All
NH001	4380	4167	99	99	551	9296
NH002	753	2690	31	43	145	3662
NH003	3211	3951	84	117	533	7896
NH005	1031	2821	31	55	201	4139
NH006	12282	9176	295	224	1809	23786
NH007	13155	10062	377	255	2402	26251
NH008	11542	8273	253	252	1274	21594
NH009	12169	9637	339	313	1868	24326
NH010	12046	9029	318	246	2006	23645
NH011	11379	7606	207	197	1182	20571
NH012	11557	8409	235	237	1288	21726
NH013	1619	3032	43	41	232	4967
NH014	11621	8775	264	268	1508	22436
NH016	2468	3200	59	76	348	6151
NH017	4741	4339	92	147	590	9909
NH018	11102	7807	208	165	1303	20585
NH019	11624	8009	247	185	1393	21458
NH021	10495	6898	185	183	960	18721
NH022	5110	4653	138	124	727	10752
NH024	9707	6099	159	189	823	16977
NH025	11948	8077	244	185	1239	21693
NH026	12503	8451	247	225	1384	22810
NH027	11568	8132	240	200	1418	21558
NH028	10908	7518	218	234	1020	19898
NH029	11643	8472	263	204	1504	22086
NH030	1886	2883	45	55	260	5129
NH033	4211	4510	114	121	706	9662
NH034	2184	3204	62	64	285	5799
NH035	11837	8424	241	203	1531	22236
NH036	11194	7827	234	210	1338	20803
NH038	1701	3029	56	65	213	5064
NH039	1191	2611	36	47	154	4039
NH040	940	2515	28	47	113	3643
NH041	1451	2994	43	46	207	4741
NH042	11789	7933	194	196	976	21088
NH044	11618	8779	283	225	1722	22627
NH045	11860	8391	264	203	1659	22377
NH046	3683	3665	67	83	431	7929
NH047	4750	4549	124	114	726	10263
NH048	2727	3451	67	84	416	6745
NH051	10649	7253	184	167	1092	19345
NH052	11185	8021	218	220	1233	20877
NH053	10649	6922	183	159	1009	18922
NH054	10908	7364	195	173	1091	19731
NH055	11917	8573	258	201	1595	22544
NH056	11373	7702	222	181	1301	20779
NH057	11239	7957	222	198	1305	20921
NH058	12019	8628	254	231	1560	22692
NH060	3080	3654	80	107	424	7345
NH061	4566	5168	125	154	749	10762
NH062	2484	3393	66	122	393	6458
NH063	11471	8091	203	179	1426	21370
NH064	11357	7964	222	188	1377	21108
NH065	12054	8233	225	185	1347	22044
NH066	12444	9403	285	287	1527	23946
NH067	10553	7086	177	155	934	18905
NH069	11118	7532	206	172	1207	20235
NH070	9844	6245	155	159	806	17209
NH072	2224	3101	51	77	281	5734
NH073	11025	7736	204	167	1224	20356
NH074	10034	6755	154	169	847	17959
NH075	11304	8484	230	236	1352	21606
NH076	10635	7011	178	167	1006	18997
NH077	10869	7254	198	209	1003	19533
NH079	9906	6557	173	196	792	17624
NH080	11076	7659	195	219	1023	20172
NH081	10623	7541	182	205	1005	19556
NH082	11159	7030	201	204	883	19477
NH083	10753	7331	191	165	1079	19519
NH084	11993	8682	274	201	1615	22765
NH085	12739	9965	314	315	1921	25254
NH087	2453	3435	65	80	409	6442
NH089	2574	3104	54	92	372	6196
NH090	10313	7000	153	181	960	18607
NH091	10363	7740	213	199	1159	19674
NH092	11569	8056	230	205	1505	21565
NH093	10499	7240	182	156	1073	19150
NH094	11910	8699	256	246	1370	22481
NH095	10199	6813	173	182	863	18230
NH096	2657	3170	59	96	323	6305
NH097	10807	7301	181	169	1125	19583
NH098	11209	7541	208	165	1123	20246
NH099	10856	7308	184	191	992	19531
NH100	11409	8106	217	171	1349	21252
NH101	11186	8014	213	228	1168	20809
NH103	11617	8650	256	262	1516	22301
NH104	11577	8106	217	248	1193	21341
NH105	10946	7322	196	168	1129	19761
NH107	11200	7632	210	187	1230	20459
NH109	11567	8008	232	187	1334	21328
NH110	10418	7117	195	172	1108	19010
NH111	11195	8113	232	251	1311	21102
NH112	10123	6742	160	138	910	18073
NH113	10574	6860	165	158	928	18685
NH114	10941	7977	220	237	1209	20584
NH115	10290	6768	196	207	976	18437
NH116	10320	6769	166	168	964	18387
NH117	3522	3831	78	97	427	7955
NH118	11475	8417	234	256	1281	21663
NH119	2860	3335	67	71	328	6661
NH120	11538	8093	232	187	1372	21422
NH122	11065	8569	269	288	1465	21656
NH123	6544	5231	150	191	749	12865
NH125	3336	3735	86	85	300	7542
NH128	8197	4486	102	101	367	13253
NH129	10256	6773	173	152	927	18281
NH130	11276	7928	218	222	1151	20795
NH131	3134	3590	84	119	435	7362
NH132	12290	8812	266	197	1699	23264
NH133	10078	6800	155	134	928	18095
NH134	11278	7311	179	223	914	19905
NH135	887	1610	18	31	114	2660
NH136	11251	8250	225	266	1276	21268
NH137	920	2519	18	35	106	3598
NH138	10566	8051	236	250	1271	20374
NH139	11573	8212	214	221	1257	21477
NH140	12648	10233	355	325	2100	25661
NH141	1884	3193	50	57	256	5440
NH142	2482	3222	74	81	419	6278
NH143	11452	8213	244	207	1445	21561
NH144	10494	7192	209	217	1107	19219
NH145	1534	2897	52	42	250	4775
NH146	1312	2801	38	57	206	4414
NH147	799	2376	20	34	72	3301
NH148	2784	3567	60	70	362	6843
NH149	628	2472	20	24	94	3238
NH150	9649	6883	186	170	1134	18022
NH151	9333	6783	173	144	985	17418
NH152	2490	3373	68	104	345	6380
NH153	11017	7539	208	164	1200	20128
NH155	1528	2904	42	54	227	4755
NH156	769	2526	27	29	121	3472
NH157	9887	6817	158	208	809	17879
NH158	12366	9733	341	315	1809	24564
NH159	9726	6491	153	164	720	17254
NH162	13415	8930	258	201	1549	24353
NH164	8223	6669	145	212	814	16063
NH166	10797	7382	202	157	1144	19682
NH167	10429	7265	175	222	955	19046
NH168	4184	3656	76	116	369	8401
NH170	11913	8379	230	183	1517	22222
NH171	5737	4690	82	160	542	11211
NH173	9682	6331	170	137	795	17115
NH174	10860	7633	201	211	1024	19929
NH175	2413	3250	65	85	296	6109
NH176	2978	3337	53	70	296	6734
NH177	9945	6838	167	180	903	18033
NH178	11643	8360	263	185	1518	21969
NH179	11930	8952	271	269	1465	22887
NH181	7838	4573	98	94	332	12935
NH182	11256	7894	231	168	1277	20826
NH183	11038	7629	217	174	1196	20254
NH184	10135	6771	177	189	798	18070
NH186	11305	8184	223	249	1283	21244
NH187	10864	7239	188	166	1178	19635
NH189	2720	3188	53	73	303	6337
NH190	9609	6279	156	124	773	16941
NH191	2166	3065	51	85	226	5593
NH192	9256	6165	141	170	723	16455
NH193	2971	3089	55	73	206	6394
NH194	10824	7399	210	187	1341	19961
NH196	11492	8206	216	261	1230	21405
NH197	10902	7481	180	175	1152	19890
NH198	10447	6818	176	149	993	18583
NH199	10603	7027	167	139	1019	18955
NH201	876	2581	23	31	123	3634
NH202	10351	6704	168	147	967	18337
NH203	10424	6926	187	205	928	18670
NH204	1404	2654	35	42	173	4308
NH205	3935	3884	104	108	498	8529
NH206	12505	9294	291	248	1735	24073
NH207	11945	9321	292	272	1590	23420
NH208	12577	9373	288	234	2008	24480
NH210	12401	9243	292	236	1940	24112
NH211	11459	8128	233	226	1256	21302
NH212	4981	4579	108	152	596	10416
NH213	11503	8856	272	277	1537	22445
NH214	11390	7900	236	225	1315	21066
NH215	11093	7682	202	181	1322	20480
NH216	12095	9376	317	333	1741	23862
NH218	12000	9012	286	223	1809	23330
NH219	11742	8690	266	261	1350	22309
NH220	11075	7907	213	215	1094	20504
NH221	1063	2564	34	48	140	3849
NH222	12030	9410	300	298	1648	23686
NH223	3669	3920	95	124	389	8197
NH224	10752	7084	188	152	943	19119
NH226	11229	7972	228	187	1360	20976
NH227	11916	8161	228	229	1304	21838
NH229	8583	6829	169	150	1066	16797
NH231	12169	8827	283	226	1684	23189
NH232	1697	2611	39	38	154	4539
NH236	10584	6900	169	185	932	18770
NH237	10877	7764	210	206	1384	20441
NH238	1598	3038	46	54	322	5058
NH239	12274	9733	363	340	1837	24547
NH240	1458	2840	37	42	178	4555
NH241	12306	9071	290	276	1709	23652
NH242	2079	3054	39	80	197	5449
NH243	10735	7583	203	191	1254	19966
NH246	11335	8171	243	215	1306	21270
NH247	11510	8155	215	217	1197	21294
CW01	10693	8450	201	243	1216	20803
CW02	10260	8157	212	289	1144	20062
CW03	13194	9496	261	241	1817	25009
CW05	7648	6479	134	203	774	15238
CW06	12675	9550	264	317	1569	24375
CW07	13035	8249	199	265	1120	22868
CW08	8465	6664	137	235	863	16364
CW09	11975	8434	204	257	1414	22284
CW10	11484	7439	209	219	1164	20515
CW11	11189	7558	179	232	1204	20362
CW12	11288	7404	177	248	1030	20147
CW13	11411	7693	203	303	1137	20747
CW14	12186	8228	176	256	1196	22042
CW15	7999	6360	143	169	962	15633
CW16	13823	11150	269	386	1973	27601
CW17	9934	6799	151	208	983	18075
CW18	9509	6568	139	200	893	17309
CW19	10464	7608	198	279	1125	19674
CW21	8926	6610	180	199	1009	16924
CW22	9854	6657	149	204	819	17683
CW23	10682	7818	202	280	1312	20294
CW31	9465	7471	230	193	1451	18810
CW32	9235	7465	195	249	1343	18487
CW33	16489	12352	343	340	2573	32097
CW34	13772	9867	245	253	1759	25896
CW35	13473	8809	196	216	1363	24057
CW36	13012	8476	196	248	1294	23226
CW37	13955	9835	242	345	1676	26053
NH265	15284	8196	292	199	1503	25474
NH266	15947	8413	282	215	1625	26482
NH267	14681	7608	244	180	1272	23985
NH268	15405	8223	268	160	1519	25575
NH269	14124	7149	205	134	1113	22725
NH270	14328	7244	218	135	1133	23058
NH271	14758	7792	255	154	1380	24339
NH272	14593	7545	237	123	1205	23703
NH273	14831	7784	244	142	1366	24367
NH274	15436	8068	266	182	1414	25366
NH275	14724	7448	232	135	1231	23770
NH277	14444	7577	234	174	1209	23638
NH278	15595	8367	268	219	1522	25971
NH279	15203	8043	257	176	1427	25106
NH280	15681	8585	295	215	1705	26481
NH281	13815	6891	214	138	1124	22182
NH282	16299	9230	342	267	2081	28219
NH283	16071	8815	346	213	1806	27251
NH284	14477	7646	236	142	1249	23750
NH285	15316	8000	264	167	1455	25202
NH286	15610	8371	281	205	1512	25979
Note: SVs refer to structural variations.

## Sheet: Table S3c
Verification of SVs.
SV sets						Query					SV length (bp)	ONT bam verification	PCR verification	Hi-C verification	Known gene
Type	ID	Chr	Start	End		Accession	Chr	Start	End
Insertion	Chr1_12251	Chr1	12251	14197		CW34	Chr1	12251	14197		1939	YES	NA	NA
Insertion	Chr1_29278	Chr1	29278	30384		CW31	Chr1	29278	30384		1107	YES	NA	NA
Deletion	Chr1_100141	Chr1	100141	103713		NH024	Chr1	100141	103713		3572	YES	NA	NA
Deletion	Chr1_225347	Chr1	225347	226939		CW31	Chr1	225347	226939		1190	YES	NA	NA
Deletion	Chr1_284120	Chr1	284120	292053		CW31	Chr1	284120	292053		7933	YES	NA	NA
Deletion	Chr1_313271	Chr1	313271	314322		NH184	Chr1	313271	314322		1052	YES	NA	NA
Deletion	Chr1_313280	Chr1	313280	314331		CW31	Chr1	313280	314331		1051	YES	NA	NA
Deletion	Chr1_313280	Chr1	313280	314331		CW34	Chr1	313280	314331		1051	YES	NA	NA
Insertion	Chr1_324534	Chr1	324534	325856		CW31	Chr1	324534	325856		1273	YES	NA	NA
Deletion	Chr1_432135	Chr1	432135	433617		CW31	Chr1	432135	433617		1456	YES	NA	NA
Deletion	Chr1_432164	Chr1	432164	433617		NH184	Chr1	432164	433617		1473	YES	NA	NA
Deletion	Chr1_432175	Chr1	432175	433751		CW34	Chr1	432175	433751		1487	YES	NA	NA
Deletion	Chr1_465119	Chr1	465119	477981		CW31	Chr1	465119	477981		12869	YES	NA	NA
Insertion	Chr1_652285	Chr1	652285	654938		NH010	Chr1	652285	654938		2654	YES	NA	NA
Deletion	Chr1_660819	Chr1	660819	671458		NH024	Chr1	660819	671458		10647	YES	NA	NA
Deletion	Chr1_678432	Chr1	678432	685198		NH010	Chr1	678432	685198		6762	YES	NA	NA
Deletion	Chr1_678432	Chr1	678432	685188		CW31	Chr1	678432	685188		6762	YES	NA	NA
Deletion	Chr1_742230	Chr1	742230	743410		CW31	Chr1	742230	743410		1180	YES	NA	NA
Deletion	Chr1_750915	Chr1	750915	752047		NH024	Chr1	750915	752047		1246	YES	NA	NA
Deletion	Chr1_776182	Chr1	776182	778445		NH024	Chr1	776182	778445		2264	YES	NA	NA
Deletion	Chr1_776184	Chr1	776184	778448		CW31	Chr1	776184	778448		2264	YES	NA	NA
Deletion	Chr1_815863	Chr1	815863	831940		NH024	Chr1	815863	831940		16077	YES	NA	NA
Insertion	Chr1_861882	Chr1	861882	867993		NH242	Chr1	861882	867993		5986	YES	NA	NA
Deletion	Chr1_875863	Chr1	875863	879054		NH242	Chr1	875863	879054		3196	YES	NA	NA
Deletion	Chr1_880077	Chr1	880077	903838		NH242	Chr1	880077	903838		23761	YES	NA	NA
Deletion	Chr1_880077	Chr1	880077	903834		NH010	Chr1	880077	903834		23755	YES	NA	NA
Insertion	Chr1_929444	Chr1	929444	931087		NH024	Chr1	929444	931087		1568	YES	NA	NA
Deletion	Chr1_939753	Chr1	939753	953846		NH024	Chr1	939753	953846		14096	YES	NA	NA
Duplication	Chr1_977342	Chr1	977342	993328		CW31	Chr1	977342	993328		15988	YES	NA	NA
Deletion	Chr1_1042259	Chr1	1042259	1043382		CW31	Chr1	1042259	1043382		1119	YES	NA	NA
Deletion	Chr1_1042269	Chr1	1042269	1044045		NH024	Chr1	1042269	1044045		1777	YES	NA	NA
Deletion	Chr1_1099216	Chr1	1099216	1100937		CW31	Chr1	1099216	1100937		1764	YES	NA	NA
Deletion	Chr1_1099234	Chr1	1099234	1100940		NH024	Chr1	1099234	1100940		1743	YES	NA	NA
Deletion	Chr1_1106721	Chr1	1106721	1108037		CW31	Chr1	1106721	1108037		1040	NO	NA	NA
Deletion	Chr1_1315736	Chr1	1315736	1317630		CW31	Chr1	1315736	1317630		1874	YES	NA	NA
Deletion	Chr1_1330090	Chr1	1330090	1332950		CW31	Chr1	1330090	1332950		2861	YES	NA	NA
Deletion	Chr1_1439473	Chr1	1439473	1443049		CW31	Chr1	1439473	1443049		3576	YES	NA	NA
Deletion	Chr1_1579868	Chr1	1579868	1594615		NH024	Chr1	1579868	1594615		14749	YES	NA	NA
Deletion	Chr1_1608759	Chr1	1608759	1617684		NH024	Chr1	1608759	1617684		8925	YES	NA	NA
Deletion	Chr1_1608764	Chr1	1608764	1617684		CW31	Chr1	1608764	1617684		8924	YES	NA	NA
Deletion	Chr1_1646769	Chr1	1646769	1647803		NH024	Chr1	1646769	1647803		1037	YES	NA	NA
Deletion	Chr1_1646774	Chr1	1646774	1647809		CW31	Chr1	1646774	1647809		1035	YES	NA	NA
Insertion	Chr1_1650952	Chr1	1650952	1654595		NH024	Chr1	1650952	1654595		3544	YES	NA	NA
Deletion	Chr1_1932430	Chr1	1932430	1933743		NH010	Chr1	1932430	1933743		1309	YES	NA	NA
Deletion	Chr1_2007743	Chr1	2007743	2014481		NH024	Chr1	2007743	2014481		6749	YES	NA	NA
Deletion	Chr1_2179999	Chr1	2179999	2200552		NH024	Chr1	2179999	2200552		20555	YES	NA	NA
Deletion	Chr1_2298674	Chr1	2298674	2306373		NH242	Chr1	2298674	2306373		7700	YES	NA	NA
Insertion	Chr1_2320879	Chr1	2320879	2325944		NH242	Chr1	2320879	2325944		4911	YES	NA	NA
Inversion	Chr1_2321083	Chr1	2321083	2324823		NH010	Chr1	2321083	2324823		3740	YES	NA	NA
Deletion	Chr1_2335623	Chr1	2335623	2341769		NH242	Chr1	2335623	2341769		6182	YES	NA	NA
Deletion	Chr1_2675952	Chr1	2675952	2688382		CW05	Chr1	2675952	2688382		12430	YES	YES	NA	Pit
Deletion	Chr1_2675952	Chr1	2675952	2688382		CW08	Chr1	2675952	2688382		12430	YES	YES	NA	Pit
Insertion	Chr1_2675952	Chr1	2674425	2674426		NH131	Chr1	2674418	2674419		3803	YES	NA	NA	Pit
Insertion	Chr1_2675952	Chr1	2674425	2674426		NH164	Chr1	2674423	2674424		3803	YES	NA	NA	Pit
Insertion	Chr1_2675952	Chr1	2674425	2674426		NH168	Chr1	2674423	2674424		3803	YES	NA	NA	Pit
Deletion	Chr1_1377324	Chr1	1377324	1378441		CW31	Chr1	1377324	1378441		1236	YES	NA	NA
Deletion	Chr1_23382464	Chr1	23382464	23383854		NH001	Chr1	23382464	23383854		1390	YES	NA	NA
Deletion	Chr1_23382464	Chr1	23382464	23383854		NH030	Chr1	23382464	23383854		1390	YES	NA	NA
Deletion	Chr1_23382464	Chr1	23382464	23383854		NH041	Chr1	23382464	23383854		1390	YES	NA	NA
Deletion	Chr1_23382464	Chr1	23382464	23383854		NH096	Chr1	23382464	23383854		1390	YES	NA	NA
Deletion	Chr1_23382464	Chr1	23382464	23383854		NH137	Chr1	23382464	23383854		1390	YES	NA	NA
Deletion	Chr1_23382464	Chr1	23382464	23383854		NH090	Chr1	23382464	23383854		1390	YES	NA	NA
Deletion	Chr1_23382464	Chr1	23382464	23383854		NH091	Chr1	23382464	23383854		1390	YES	NA	NA
Deletion	Chr1_23382464	Chr1	23382464	23383854		NH104	Chr1	23382464	23383854		1390	YES	NA	NA
Deletion	Chr1_23382464	Chr1	23382464	23383854		NH105	Chr1	23382464	23383854		1390	YES	NA	NA
Deletion	Chr1_23382464	Chr1	23382464	23383854		NH133	Chr1	23382464	23383854		1390	YES	NA	NA
Deletion	Chr1_23382464	Chr1	23382464	23383854		CW01	Chr1	23382464	23383854		1390	YES	NA	NA
Deletion	Chr1_23382464	Chr1	23382464	23383854		CW02	Chr1	23382464	23383854		1390	YES	NA	NA
Deletion	Chr1_23382464	Chr1	23382464	23383854		CW18	Chr1	23382464	23383854		1390	YES	NA	NA
Deletion	Chr1_23382464	Chr1	23382464	23383854		NH271	Chr1	23382464	23383854		1390	YES	NA	NA
Deletion	Chr1_23382464	Chr1	23382464	23383854		NH272	Chr1	23382464	23383854		1390	YES	NA	NA
Deletion	Chr1_23382464	Chr1	23382464	23383854		NH273	Chr1	23382464	23383854		1390	YES	NA	NA
Deletion	Chr1_23382464	Chr1	23382464	23383854		NH274	Chr1	23382464	23383854		1390	YES	NA	NA
Deletion	Chr1_23382464	Chr1	23382464	23383854		NH275	Chr1	23382464	23383854		1390	YES	NA	NA
Deletion	Chr1_23382464	Chr1	23382464	23383854		NH281	Chr1	23382464	23383854		1390	YES	NA	NA
Deletion	Chr1_23382464	Chr1	23382464	23383854		NH283	Chr1	23382464	23383854		1390	YES	NA	NA
Deletion	Chr1_23382464	Chr1	23382464	23383854		NH284	Chr1	23382464	23383854		1390	YES	NA	NA
Deletion	Chr1_23382464	Chr1	23382464	23383854		NH285	Chr1	23382464	23383854		1390	YES	NA	NA
Deletion	Chr1_23382464	Chr1	23382464	23383854		NH286	Chr1	23382464	23383854		1390	YES	NA	NA
Deletion	Chr1_23593880	Chr1	23593880	23606808		NH145	Chr1	23593880	23606808		12933	YES	NA	NA
Deletion	Chr1_23593880	Chr1	23593880	23606808		NH146	Chr1	23593880	23606808		12933	YES	NA	NA
Deletion	Chr1_23593880	Chr1	23593880	23606808		NH191	Chr1	23593880	23606808		12933	YES	NA	NA
Deletion	Chr1_23593880	Chr1	23593880	23606808		NH118	Chr1	23593880	23606808		12933	YES	NA	NA
Deletion	Chr1_23593880	Chr1	23593880	23606808		NH120	Chr1	23593880	23606808		12933	YES	NA	NA
Deletion	Chr1_23593880	Chr1	23593880	23606808		NH139	Chr1	23593880	23606808		12933	YES	NA	NA
Deletion	Chr1_23593880	Chr1	23593880	23606808		NH224	Chr1	23593880	23606808		12933	YES	NA	NA
Deletion	Chr1_23593880	Chr1	23593880	23606808		NH226	Chr1	23593880	23606808		12933	YES	NA	NA
Deletion	Chr1_23593880	Chr1	23593880	23606808		CW21	Chr1	23593880	23606808		12933	YES	NA	NA
Deletion	Chr1_23593880	Chr1	23593880	23606808		CW22	Chr1	23593880	23606808		12933	YES	NA	NA
Deletion	Chr1_23593880	Chr1	23593880	23606808		CW23	Chr1	23593880	23606808		12933	YES	NA	NA
Deletion	Chr1_23593880	Chr1	23593880	23606808		CW31	Chr1	23593880	23606808		12933	YES	NA	NA
Deletion	Chr1_23593880	Chr1	23593880	23606808		CW32	Chr1	23593880	23606808		12933	YES	NA	NA
Deletion	Chr1_23593880	Chr1	23593880	23606808		NH267	Chr1	23593880	23606808		12933	YES	NA	NA
Deletion	Chr1_23593880	Chr1	23593880	23606808		NH268	Chr1	23593880	23606808		12933	YES	NA	NA
Deletion	Chr1_23593880	Chr1	23593880	23606808		NH269	Chr1	23593880	23606808		12933	YES	NA	NA
Deletion	Chr1_23593880	Chr1	23593880	23606808		NH270	Chr1	23593880	23606808		12933	YES	NA	NA
Deletion	Chr1_23593880	Chr1	23593880	23606808		NH271	Chr1	23593880	23606808		12933	YES	NA	NA
Deletion	Chr1_23593880	Chr1	23593880	23606808		NH279	Chr1	23593880	23606808		12933	YES	NA	NA
Deletion	Chr1_23593880	Chr1	23593880	23606808		NH280	Chr1	23593880	23606808		12933	YES	NA	NA
Deletion	Chr1_23593880	Chr1	23593880	23606808		NH281	Chr1	23593880	23606808		12933	YES	NA	NA
Deletion	Chr1_23593880	Chr1	23593880	23606808		NH283	Chr1	23593880	23606808		12933	YES	NA	NA
Deletion	Chr1_23593880	Chr1	23593880	23606808		NH284	Chr1	23593880	23606808		12933	YES	NA	NA
Insertion	Chr1_25070626	Chr1	25070626	25070627		NH001	Chr1	25070626	25070627		3794	YES	NA	NA
Insertion	Chr1_25070626	Chr1	25070626	25070627		NH017	Chr1	25070626	25070627		3794	YES	NA	NA
Insertion	Chr1_25070626	Chr1	25070626	25070627		NH212	Chr1	25070626	25070627		3794	YES	NA	NA
Insertion	Chr1_25070626	Chr1	25070626	25070627		NH007	Chr1	25070626	25070627		3794	YES	NA	NA
Insertion	Chr1_25070626	Chr1	25070626	25070627		NH080	Chr1	25070626	25070627		3794	YES	NA	NA
Insertion	Chr1_25070626	Chr1	25070626	25070627		NH132	Chr1	25070626	25070627		3794	YES	NA	NA
Insertion	Chr1_25070626	Chr1	25070626	25070627		NH157	Chr1	25070626	25070627		3794	YES	NA	NA
Insertion	Chr1_25070626	Chr1	25070626	25070627		NH184	Chr1	25070626	25070627		3794	YES	NA	NA
Insertion	Chr1_39153876	Chr1	39153876	39153877		NH048	Chr1	39153876	39153877		1142	YES	NA	NA
Insertion	Chr1_39153876	Chr1	39153876	39153877		NH212	Chr1	39153876	39153877		1142	YES	NA	NA
Insertion	Chr1_39153876	Chr1	39153876	39153877		NH055	Chr1	39153876	39153877		1142	YES	NA	NA
Insertion	Chr1_39153876	Chr1	39153876	39153877		NH085	Chr1	39153876	39153877		1142	YES	NA	NA
Insertion	Chr1_39153876	Chr1	39153876	39153877		NH134	Chr1	39153876	39153877		1142	YES	NA	NA
Insertion	Chr1_39153876	Chr1	39153876	39153877		NH187	Chr1	39153876	39153877		1142	YES	NA	NA
Insertion	Chr1_39153876	Chr1	39153876	39153877		NH206	Chr1	39153876	39153877		1142	YES	NA	NA
Insertion	Chr1_39153876	Chr1	39153876	39153877		CW07	Chr1	39153876	39153877		1142	YES	NA	NA
Insertion	Chr1_39153876	Chr1	39153876	39153877		CW08	Chr1	39153876	39153877		1142	YES	NA	NA
Insertion	Chr1_39153876	Chr1	39153876	39153877		CW17	Chr1	39153876	39153877		1142	YES	NA	NA
Deletion	Chr2_26253	Chr2	26253	27364		NH024	Chr2	26253	27364		1119	YES	NA	NA
Deletion	Chr2_26253	Chr2	26253	27364		NH184	Chr2	26253	27364		1111	YES	NA	NA
Deletion	Chr2_26255	Chr2	26255	27371		CW34	Chr2	26255	27371		1112	YES	NA	NA
Deletion	Chr2_138430	Chr2	138430	144887		NH024	Chr2	138430	144887		6457	YES	NA	NA
Deletion	Chr2_138430	Chr2	138430	144887		NH184	Chr2	138430	144887		6457	YES	NA	NA
Deletion	Chr2_138435	Chr2	138435	144887		CW34	Chr2	138435	144887		6456	YES	NA	NA
Insertion	Chr2_171123	Chr2	171123	174829		CW34	Chr2	171123	174829		3604	YES	NA	NA
Deletion	Chr2_229495	Chr2	229495	242338		NH024	Chr2	229495	242338		12846	YES	NA	NA
Deletion	Chr2_249454	Chr2	249454	259911		NH024	Chr2	249454	259911		10458	YES	NA	NA
Deletion	Chr2_354768	Chr2	354768	384617		NH024	Chr2	354768	384617		29851	YES	NA	NA
Deletion	Chr2_673017	Chr2	673017	676412		NH024	Chr2	673017	676412		3404	YES	NA	NA
Insertion	Chr2_103753	Chr2	103753	110501		CW31	Chr2	103753	110501		6766	YES	NA	NA
Deletion	Chr2_2056161	Chr2	2056161	2059809		NH024	Chr2	2056161	2059809		3651	YES	NA	NA
Deletion	Chr2_2175047	Chr2	2175047	2176107		NH003	Chr2	2175047	2176107		1742	YES	NA	NA
Deletion	Chr2_2175210	Chr2	2175210	2176873		NH242	Chr2	2175210	2176873		1719	YES	NA	NA
Insertion	Chr2_18061045	Chr2	18061045	18061046		NH042	Chr2	18061045	18061046		3662	YES	NA	NA
Insertion	Chr2_18061045	Chr2	18061045	18061046		NH080	Chr2	18061045	18061046		3662	YES	NA	NA
Insertion	Chr2_18061045	Chr2	18061045	18061046		NH203	Chr2	18061045	18061046		3662	YES	NA	NA
Insertion	Chr2_18061045	Chr2	18061045	18061046		NH231	Chr2	18061045	18061046		3662	YES	NA	NA
Insertion	Chr2_18061045	Chr2	18061045	18061046		NH236	Chr2	18061045	18061046		3662	YES	NA	NA
Insertion	Chr2_18061045	Chr2	18061045	18061046		CW07	Chr2	18061045	18061046		3662	YES	NA	NA
Insertion	Chr2_18061045	Chr2	18061045	18061046		CW16	Chr2	18061045	18061046		3662	YES	NA	NA
Insertion	Chr2_18061045	Chr2	18061045	18061046		CW33	Chr2	18061045	18061046		3662	YES	NA	NA
Deletion	Chr2_29307476	Chr2	29307476	29308594		NH190	Chr2	29307476	29308594		1118	YES	NA	NA
Deletion	Chr2_29307476	Chr2	29307476	29308594		NH206	Chr2	29307476	29308594		1118	YES	NA	NA
Deletion	Chr2_29307476	Chr2	29307476	29308594		NH214	Chr2	29307476	29308594		1118	YES	NA	NA
Deletion	Chr2_29307476	Chr2	29307476	29308594		NH224	Chr2	29307476	29308594		1118	YES	NA	NA
Deletion	Chr2_29307476	Chr2	29307476	29308594		NH239	Chr2	29307476	29308594		1118	YES	NA	NA
Deletion	Chr2_29307476	Chr2	29307476	29308594		CW11	Chr2	29307476	29308594		1118	YES	NA	NA
Deletion	Chr2_29307476	Chr2	29307476	29308594		CW14	Chr2	29307476	29308594		1118	YES	NA	NA
Deletion	Chr2_29307476	Chr2	29307476	29308594		CW33	Chr2	29307476	29308594		1118	YES	NA	NA
Deletion	Chr2_29307476	Chr2	29307476	29308594		CW34	Chr2	29307476	29308594		1118	YES	NA	NA
Deletion	Chr2_29307476	Chr2	29307476	29308594		CW37	Chr2	29307476	29308594		1118	YES	NA	NA
Deletion	Chr2_29307476	Chr2	29307476	29308594		NH268	Chr2	29307476	29308594		1118	YES	NA	NA
Deletion	Chr2_29307476	Chr2	29307476	29308594		NH269	Chr2	29307476	29308594		1118	YES	NA	NA
Deletion	Chr2_29307476	Chr2	29307476	29308594		NH270	Chr2	29307476	29308594		1118	YES	NA	NA
Deletion	Chr2_29307476	Chr2	29307476	29308594		NH271	Chr2	29307476	29308594		1118	YES	NA	NA
Deletion	Chr2_29307476	Chr2	29307476	29308594		NH272	Chr2	29307476	29308594		1118	YES	NA	NA
Deletion	Chr2_29307476	Chr2	29307476	29308594		NH278	Chr2	29307476	29308594		1118	YES	NA	NA
Deletion	Chr2_29307476	Chr2	29307476	29308594		NH279	Chr2	29307476	29308594		1118	YES	NA	NA
Deletion	Chr2_29307476	Chr2	29307476	29308594		NH280	Chr2	29307476	29308594		1118	YES	NA	NA
Deletion	Chr2_29307476	Chr2	29307476	29308594		NH283	Chr2	29307476	29308594		1118	YES	NA	NA
Deletion	Chr2_29307476	Chr2	29307476	29308594		NH286	Chr2	29307476	29308594		1118	YES	NA	NA
Deletion	Chr2_21912564	Chr2	21912564	21914044		NH131	Chr2	21912564	21914044		1480	NO	NA	NA
Inversion	Chr2_14356522	Chr2	14356522	15558611		NH265	Chr2	14356522	15558611		1202089	YES	NA	YES
Deletion	Chr2_26355247	Chr2	26355247	26360198		CW05	Chr2	26355247	26360198		4951	YES	NA	NA
Deletion	Chr3_8228690	Chr3	8228690	8233087		NH223	Chr3	8228690	8233087		4308	YES	NA	NA
Deletion	Chr3_8228690	Chr3	8228690	8233087		NH232	Chr3	8228690	8233087		4308	YES	NA	NA
Deletion	Chr3_8228690	Chr3	8228690	8233087		NH238	Chr3	8228690	8233087		4308	YES	NA	NA
Deletion	Chr3_17409991	Chr3	17409991	17412954		CW08	Chr3	17409991	17412954		2963	YES	NA	NA
Deletion	Chr3_17409991	Chr3	17409991	17412954		CW21	Chr3	17409991	17412954		2963	YES	NA	NA
Deletion	Chr3_17409991	Chr3	17409991	17412954		CW33	Chr3	17409991	17412954		2963	YES	NA	NA
Deletion	Chr3_25197057	Chr3	25197057	25206961		NH265	Chr3	25197057	25206961		9904	YES	YES	NA	Ossh1
Deletion	Chr3_25197057	Chr3	25197057	25206961		NH266	Chr3	25197057	25206961		9904	YES	YES	NA	Ossh1
Deletion	Chr3_25197057	Chr3	25197057	25206961		NH277	Chr3	25197057	25206961		9904	YES	YES	NA	Ossh1
Deletion	Chr3_26388646	Chr3	26388646	26391832		NH072	Chr3	26388646	26391832		3190	YES	NA	NA
Deletion	Chr3_26388646	Chr3	26388646	26391832		NH036	Chr3	26388646	26391832		3190	YES	NA	NA
Deletion	Chr3_26388646	Chr3	26388646	26391832		CW16	Chr3	26388646	26391832		3190	YES	NA	NA
Deletion	Chr3_26388646	Chr3	26388646	26391832		CW33	Chr3	26388646	26391832		3190	YES	NA	NA
Deletion	Chr3_26388646	Chr3	26388646	26391832		NH265	Chr3	26388646	26391832		3190	YES	NA	NA
Deletion	Chr3_26388646	Chr3	26388646	26391832		NH266	Chr3	26388646	26391832		3190	YES	NA	NA
Deletion	Chr3_26388646	Chr3	26388646	26391832		NH267	Chr3	26388646	26391832		3190	YES	NA	NA
Deletion	Chr3_26388646	Chr3	26388646	26391832		NH268	Chr3	26388646	26391832		3190	YES	NA	NA
Deletion	Chr3_26388646	Chr3	26388646	26391832		NH269	Chr3	26388646	26391832		3190	YES	NA	NA
Deletion	Chr3_26388646	Chr3	26388646	26391832		NH278	Chr3	26388646	26391832		3190	YES	NA	NA
Deletion	Chr3_26388646	Chr3	26388646	26391832		NH279	Chr3	26388646	26391832		3190	YES	NA	NA
Deletion	Chr3_26388646	Chr3	26388646	26391832		NH280	Chr3	26388646	26391832		3190	YES	NA	NA
Deletion	Chr3_26388646	Chr3	26388646	26391832		NH281	Chr3	26388646	26391832		3190	YES	NA	NA
Deletion	Chr3_26388646	Chr3	26388646	26391832		NH283	Chr3	26388646	26391832		3190	YES	NA	NA
Insertion	Chr3_35805811	Chr3	35805811	35806836		CW22	Chr3	35805811	35806836		1025	NO	NA	NA
Deletion	Chr4_3664018	Chr4	3664018	3668219		NH046	Chr4	3664018	3668219		4207	YES	NA	NA
Deletion	Chr4_3664018	Chr4	3664018	3668219		NH119	Chr4	3664018	3668219		4207	YES	NA	NA
Deletion	Chr4_3664018	Chr4	3664018	3668219		NH131	Chr4	3664018	3668219		4207	YES	NA	NA
Deletion	Chr4_3664018	Chr4	3664018	3668219		NH193	Chr4	3664018	3668219		4207	YES	NA	NA
Deletion	Chr4_3664018	Chr4	3664018	3668219		NH223	Chr4	3664018	3668219		4207	YES	NA	NA
Deletion	Chr4_3664018	Chr4	3664018	3668219		NH218	Chr4	3664018	3668219		4207	YES	NA	NA
Deletion	Chr4_3664018	Chr4	3664018	3668219		NH219	Chr4	3664018	3668219		4207	YES	NA	NA
Deletion	Chr4_3664018	Chr4	3664018	3668219		NH220	Chr4	3664018	3668219		4207	YES	NA	NA
Deletion	Chr4_3664018	Chr4	3664018	3668219		NH222	Chr4	3664018	3668219		4207	YES	NA	NA
Deletion	Chr4_3664018	Chr4	3664018	3668219		NH224	Chr4	3664018	3668219		4207	YES	NA	NA
Deletion	Chr4_3664018	Chr4	3664018	3668219		CW33	Chr4	3664018	3668219		4207	YES	NA	NA
Deletion	Chr4_3664018	Chr4	3664018	3668219		CW34	Chr4	3664018	3668219		4207	YES	NA	NA
Deletion	Chr4_3664018	Chr4	3664018	3668219		CW35	Chr4	3664018	3668219		4207	YES	NA	NA
Deletion	Chr4_3664018	Chr4	3664018	3668219		CW36	Chr4	3664018	3668219		4207	YES	NA	NA
Deletion	Chr4_3664018	Chr4	3664018	3668219		CW37	Chr4	3664018	3668219		4207	YES	NA	NA
Deletion	Chr4_1867920	Chr4	1867920	1981106		NH286	Chr4	1867920	1981106		113186	YES	NA	YES
Insertion	Chr4_3853439	Chr4	3853439	3854487		CW03	Chr4	3853439	3854487		1048	YES	NA	NA
Insertion	Chr5_19046754	Chr5	19046754	19046755		NH008	Chr5	19046754	19046755		2140	YES	NA	NA
Insertion	Chr5_19046754	Chr5	19046754	19046755		NH112	Chr5	19046754	19046755		2140	YES	NA	NA
Insertion	Chr5_19046754	Chr5	19046754	19046755		NH158	Chr5	19046754	19046755		2140	YES	NA	NA
Insertion	Chr5_19046754	Chr5	19046754	19046755		NH196	Chr5	19046754	19046755		2140	YES	NA	NA
Insertion	Chr5_19046754	Chr5	19046754	19046755		NH236	Chr5	19046754	19046755		2140	YES	NA	NA
Insertion	Chr5_19046754	Chr5	19046754	19046755		CW31	Chr5	19046754	19046755		2140	YES	NA	NA
Insertion	Chr5_19046754	Chr5	19046754	19046755		CW32	Chr5	19046754	19046755		2140	YES	NA	NA
Insertion	Chr5_19046754	Chr5	19046754	19046755		CW33	Chr5	19046754	19046755		2140	YES	NA	NA
Insertion	Chr5_19046754	Chr5	19046754	19046755		CW34	Chr5	19046754	19046755		2140	YES	NA	NA
Insertion	Chr5_19046754	Chr5	19046754	19046755		CW37	Chr5	19046754	19046755		2140	YES	NA	NA
Insertion	Chr5_19199034	Chr5	19199034	19199035		NH038	Chr5	19199034	19199035		2663	YES	NA	NA
Insertion	Chr5_19199034	Chr5	19199034	19199035		NH048	Chr5	19199034	19199035		2663	YES	NA	NA
Insertion	Chr5_19199034	Chr5	19199034	19199035		NH125	Chr5	19199034	19199035		2663	YES	NA	NA
Insertion	Chr5_19199034	Chr5	19199034	19199035		NH099	Chr5	19199034	19199035		2663	YES	NA	NA
Insertion	Chr5_19199034	Chr5	19199034	19199035		NH115	Chr5	19199034	19199035		2663	YES	NA	NA
Insertion	Chr5_19199034	Chr5	19199034	19199035		NH153	Chr5	19199034	19199035		2663	YES	NA	NA
Insertion	Chr5_19199034	Chr5	19199034	19199035		NH237	Chr5	19199034	19199035		2663	YES	NA	NA
Insertion	Chr5_19199034	Chr5	19199034	19199035		NH239	Chr5	19199034	19199035		2663	YES	NA	NA
Insertion	Chr5_19199034	Chr5	19199034	19199035		CW15	Chr5	19199034	19199035		2663	YES	NA	NA
Insertion	Chr5_19199034	Chr5	19199034	19199035		CW16	Chr5	19199034	19199035		2663	YES	NA	NA
Insertion	Chr5_19199034	Chr5	19199034	19199035		CW17	Chr5	19199034	19199035		2663	YES	NA	NA
Insertion	Chr5_19199034	Chr5	19199034	19199035		CW18	Chr5	19199034	19199035		2663	YES	NA	NA
Insertion	Chr5_19199034	Chr5	19199034	19199035		CW22	Chr5	19199034	19199035		2663	YES	NA	NA
Insertion	Chr5_19199034	Chr5	19199034	19199035		NH268	Chr5	19199034	19199035		2663	YES	NA	NA
Insertion	Chr5_19199034	Chr5	19199034	19199035		NH275	Chr5	19199034	19199035		2663	YES	NA	NA
Insertion	Chr5_19199034	Chr5	19199034	19199035		NH278	Chr5	19199034	19199035		2663	YES	NA	NA
Insertion	Chr5_19199034	Chr5	19199034	19199035		NH279	Chr5	19199034	19199035		2663	YES	NA	NA
Insertion	Chr5_19199034	Chr5	19199034	19199035		NH280	Chr5	19199034	19199035		2663	YES	NA	NA
Insertion	Chr5_19199034	Chr5	19199034	19199035		NH281	Chr5	19199034	19199035		2663	YES	NA	NA
Insertion	Chr5_19199034	Chr5	19199034	19199035		NH283	Chr5	19199034	19199035		2663	YES	NA	NA
Deletion	Chr5_26945678	Chr5	26945678	26947846		CW31	Chr5	26945678	26947846		2168	NO	NA	NA
Deletion	Chr5_25197376	Chr5	25197376	25201904		CW11	Chr5	25197376	25201904		4528	YES	NA	NA
Insertion	Chr6_3237682	Chr6	3237682	3239682		NH096	Chr6	3237682	3239682		2000	NO	NA	NA
Deletion	Chr6_9336223	Chr6	9336223	9340069		NH268	Chr6	9336201	9340036		3844	YES	YES	NA	Hd1
Deletion	Chr6_9336223	Chr6	9336223	9340069		NH271	Chr6	9336223	9340062		3844	YES	YES	NA	Hd1
Deletion	Chr6_9336223	Chr6	9336223	9340069		NH272	Chr6	9336223	9340064		3844	YES	YES	NA	Hd1
Deletion	Chr6_9336223	Chr6	9336223	9340069		NH273	Chr6	9336225	9340070		3844	YES	YES	NA	Hd1
Deletion	Chr6_9336223	Chr6	9336223	9340069		NH274	Chr6	9336218	9340059		3844	YES	YES	NA	Hd1
Insertion	Chr6_21320574	Chr6	21320574	21320575		NH030	Chr6	21320574	21320575		1217	YES	NA	NA
Insertion	Chr6_21320574	Chr6	21320574	21320575		NH087	Chr6	21320574	21320575		1217	YES	NA	NA
Insertion	Chr6_21320574	Chr6	21320574	21320575		NH119	Chr6	21320574	21320575		1217	YES	NA	NA
Insertion	Chr6_21320574	Chr6	21320574	21320575		NH131	Chr6	21320574	21320575		1217	YES	NA	NA
Insertion	Chr6_21320574	Chr6	21320574	21320575		NH135	Chr6	21320574	21320575		1217	YES	NA	NA
Insertion	Chr6_21320574	Chr6	21320574	21320575		NH224	Chr6	21320574	21320575		1217	YES	NA	NA
Insertion	Chr6_21320574	Chr6	21320574	21320575		NH226	Chr6	21320574	21320575		1217	YES	NA	NA
Insertion	Chr6_21320574	Chr6	21320574	21320575		NH231	Chr6	21320574	21320575		1217	YES	NA	NA
Insertion	Chr6_21320574	Chr6	21320574	21320575		NH236	Chr6	21320574	21320575		1217	YES	NA	NA
Insertion	Chr6_21320574	Chr6	21320574	21320575		NH237	Chr6	21320574	21320575		1217	YES	NA	NA
Insertion	Chr6_21320574	Chr6	21320574	21320575		CW22	Chr6	21320574	21320575		1217	YES	NA	NA
Insertion	Chr6_21320574	Chr6	21320574	21320575		CW23	Chr6	21320574	21320575		1217	YES	NA	NA
Insertion	Chr6_21320574	Chr6	21320574	21320575		CW31	Chr6	21320574	21320575		1217	YES	NA	NA
Insertion	Chr6_21320574	Chr6	21320574	21320575		CW34	Chr6	21320574	21320575		1217	YES	NA	NA
Insertion	Chr6_21320574	Chr6	21320574	21320575		CW35	Chr6	21320574	21320575		1217	YES	NA	NA
Insertion	Chr6_21320574	Chr6	21320574	21320575		NH266	Chr6	21320574	21320575		1217	YES	NA	NA
Insertion	Chr6_21320574	Chr6	21320574	21320575		NH267	Chr6	21320574	21320575		1217	YES	NA	NA
Insertion	Chr6_21320574	Chr6	21320574	21320575		NH268	Chr6	21320574	21320575		1217	YES	NA	NA
Insertion	Chr6_21320574	Chr6	21320574	21320575		NH272	Chr6	21320574	21320575		1217	YES	NA	NA
Insertion	Chr6_21320574	Chr6	21320574	21320575		NH274	Chr6	21320574	21320575		1217	YES	NA	NA
Insertion	Chr6_21320574	Chr6	21320574	21320575		NH281	Chr6	21320574	21320575		1217	YES	NA	NA
Insertion	Chr6_21320574	Chr6	21320574	21320575		NH283	Chr6	21320574	21320575		1217	YES	NA	NA
Insertion	Chr6_21320574	Chr6	21320574	21320575		NH284	Chr6	21320574	21320575		1217	YES	NA	NA
Insertion	Chr6_21320574	Chr6	21320574	21320575		NH285	Chr6	21320574	21320575		1217	YES	NA	NA
Insertion	Chr6_21320574	Chr6	21320574	21320575		NH286	Chr6	21320574	21320575		1217	YES	NA	NA
Deletion	Chr6_22559797	Chr6	22559797	22560862		NH265	Chr6	22559789	22560856		1065	YES	NA	NA	OsLCT1
Deletion	Chr6_22559797	Chr6	22559797	22560862		NH267	Chr6	22559789	22560854		1065	YES	NA	NA	OsLCT1
Deletion	Chr6_22559797	Chr6	22559797	22560862		NH268	Chr6	22559791	22560854		1065	YES	NA	NA	OsLCT1
Deletion	Chr6_22559797	Chr6	22559797	22560862		NH269	Chr6	22559791	22560854		1065	YES	NA	NA	OsLCT1
Deletion	Chr6_22559797	Chr6	22559797	22560862		NH270	Chr6	22559791	22560856		1065	YES	NA	NA	OsLCT1
Deletion	Chr6_22559797	Chr6	22559797	22560862		NH271	Chr6	22559789	22560865		1065	YES	NA	NA	OsLCT1
Deletion	Chr6_22559797	Chr6	22559797	22560862		NH272	Chr6	22559786	22560854		1065	YES	NA	NA	OsLCT1
Deletion	Chr6_22559797	Chr6	22559797	22560862		NH273	Chr6	22559789	22560853		1065	YES	NA	NA	OsLCT1
Deletion	Chr6_22559797	Chr6	22559797	22560862		NH274	Chr6	22559791	22560854		1065	YES	NA	NA	OsLCT1
Deletion	Chr6_22559797	Chr6	22559797	22560862		NH275	Chr6	22559791	22560856		1065	YES	NA	NA	OsLCT1
Deletion	Chr6_22559797	Chr6	22559797	22560862		NH277	Chr6	22559789	22560854		1065	YES	NA	NA	OsLCT1
Deletion	Chr6_22559797	Chr6	22559797	22560862		NH279	Chr6	22559789	22560856		1065	YES	NA	NA	OsLCT1
Deletion	Chr6_22559797	Chr6	22559797	22560862		NH283	Chr6	22559786	22560854		1065	YES	NA	NA	OsLCT1
Insertion	Chr6_22564627	Chr6	22564627	22564628		NH265	Chr6	22564626	22564627		1297	YES	NA	NA	OsLCT1
Insertion	Chr6_22564627	Chr6	22564627	22564628		NH267	Chr6	22564626	22564627		1297	YES	NA	NA	OsLCT1
Insertion	Chr6_22564627	Chr6	22564627	22564628		NH268	Chr6	22564626	22564627		1297	YES	NA	NA	OsLCT1
Insertion	Chr6_22564627	Chr6	22564627	22564628		NH269	Chr6	22564621	22564622		1297	YES	NA	NA	OsLCT1
Insertion	Chr6_22564627	Chr6	22564627	22564628		NH270	Chr6	22564626	22564627		1297	YES	NA	NA	OsLCT1
Insertion	Chr6_22564627	Chr6	22564627	22564628		NH271	Chr6	22564626	22564627		1297	YES	NA	NA	OsLCT1
Insertion	Chr6_22564627	Chr6	22564627	22564628		NH272	Chr6	22564626	22564627		1297	YES	NA	NA	OsLCT1
Insertion	Chr6_22564627	Chr6	22564627	22564628		NH273	Chr6	22564626	22564627		1297	YES	NA	NA	OsLCT1
Insertion	Chr6_22564627	Chr6	22564627	22564628		NH275	Chr6	22564626	22564627		1297	YES	NA	NA	OsLCT1
Insertion	Chr6_22564627	Chr6	22564627	22564628		NH277	Chr6	22564626	22564627		1297	YES	NA	NA	OsLCT1
Deletion	Chr6_22566775	Chr6	22566775	22571982		NH042	Chr6	22566775	22571982		5207	YES	YES	NA	OsLCT1
Deletion	Chr6_22566775	Chr6	22566775	22571982		NH136	Chr6	22566775	22571982		5207	YES	YES	NA	OsLCT1
Deletion	Chr6_22566775	Chr6	22566775	22571982		NH206	Chr6	22566775	22571982		5207	YES	YES	NA	OsLCT1
Inversion	Chr6_15701722	Chr6	15701722	16205394		NH231	Chr6	15701722	16205394		503640	YES	NA	YES
Deletion	Chr6_22355289	Chr6	22355289	22541927		NH286	Chr6	22355289	22541927		186642	YES	NA	YES
Insertion	Chr7_8677623	Chr7	8677623	8677624		NH125	Chr7	8677623	8677624		1866	YES	NA	NA
Insertion	Chr7_8677623	Chr7	8677623	8677624		NH113	Chr7	8677623	8677624		1866	YES	NA	NA
Insertion	Chr7_8677623	Chr7	8677623	8677624		NH114	Chr7	8677623	8677624		1866	YES	NA	NA
Insertion	Chr7_8677623	Chr7	8677623	8677624		CW01	Chr7	8677623	8677624		1866	YES	NA	NA
Insertion	Chr7_8677623	Chr7	8677623	8677624		CW02	Chr7	8677623	8677624		1866	YES	NA	NA
Insertion	Chr7_8677623	Chr7	8677623	8677624		CW05	Chr7	8677623	8677624		1866	YES	NA	NA
Insertion	Chr7_8677623	Chr7	8677623	8677624		CW07	Chr7	8677623	8677624		1866	YES	NA	NA
Insertion	Chr7_8677623	Chr7	8677623	8677624		CW10	Chr7	8677623	8677624		1866	YES	NA	NA
Insertion	Chr7_8677623	Chr7	8677623	8677624		NH265	Chr7	8677623	8677624		1866	YES	NA	NA
Insertion	Chr7_8677623	Chr7	8677623	8677624		NH266	Chr7	8677623	8677624		1866	YES	NA	NA
Insertion	Chr7_8677623	Chr7	8677623	8677624		NH267	Chr7	8677623	8677624		1866	YES	NA	NA
Insertion	Chr7_8677623	Chr7	8677623	8677624		NH268	Chr7	8677623	8677624		1866	YES	NA	NA
Insertion	Chr7_8677623	Chr7	8677623	8677624		NH270	Chr7	8677623	8677624		1866	YES	NA	NA
Insertion	Chr7_8677623	Chr7	8677623	8677624		NH275	Chr7	8677623	8677624		1866	YES	NA	NA
Insertion	Chr7_8677623	Chr7	8677623	8677624		NH278	Chr7	8677623	8677624		1866	YES	NA	NA
Insertion	Chr7_8677623	Chr7	8677623	8677624		NH279	Chr7	8677623	8677624		1866	YES	NA	NA
Insertion	Chr7_8677623	Chr7	8677623	8677624		NH280	Chr7	8677623	8677624		1866	YES	NA	NA
Insertion	Chr7_8677623	Chr7	8677623	8677624		NH281	Chr7	8677623	8677624		1866	YES	NA	NA
Deletion	Chr7_22520334	Chr7	22520334	22523206		NH072	Chr7	22520334	22523206		2872	YES	NA	NA
Deletion	Chr7_22520334	Chr7	22520334	22523206		NH087	Chr7	22520334	22523206		2872	YES	NA	NA
Deletion	Chr7_22520334	Chr7	22520334	22523206		NH089	Chr7	22520334	22523206		2872	YES	NA	NA
Deletion	Chr7_22520334	Chr7	22520334	22523206		NH096	Chr7	22520334	22523206		2872	YES	NA	NA
Deletion	Chr7_22520334	Chr7	22520334	22523206		NH117	Chr7	22520334	22523206		2872	YES	NA	NA
Deletion	Chr7_22520334	Chr7	22520334	22523206		NH076	Chr7	22520334	22523206		2872	YES	NA	NA
Deletion	Chr7_22520334	Chr7	22520334	22523206		NH090	Chr7	22520334	22523206		2872	YES	NA	NA
Deletion	Chr7_22520334	Chr7	22520334	22523206		NH111	Chr7	22520334	22523206		2872	YES	NA	NA
Deletion	Chr7_22520334	Chr7	22520334	22523206		NH123	Chr7	22520334	22523206		2872	YES	NA	NA
Deletion	Chr7_22520334	Chr7	22520334	22523206		CW11	Chr7	22520334	22523206		2872	YES	NA	NA
Deletion	Chr7_22520334	Chr7	22520334	22523206		CW18	Chr7	22520334	22523206		2872	YES	NA	NA
Deletion	Chr7_22520334	Chr7	22520334	22523206		CW23	Chr7	22520334	22523206		2872	YES	NA	NA
Deletion	Chr7_22520334	Chr7	22520334	22523206		CW37	Chr7	22520334	22523206		2872	YES	NA	NA
Deletion	Chr7_22520334	Chr7	22520334	22523206		NH268	Chr7	22520334	22523206		2872	YES	NA	NA
Deletion	Chr7_22520334	Chr7	22520334	22523206		NH269	Chr7	22520334	22523206		2872	YES	NA	NA
Deletion	Chr7_22520334	Chr7	22520334	22523206		NH270	Chr7	22520334	22523206		2872	YES	NA	NA
Deletion	Chr7_22520334	Chr7	22520334	22523206		NH271	Chr7	22520334	22523206		2872	YES	NA	NA
Deletion	Chr7_22520334	Chr7	22520334	22523206		NH272	Chr7	22520334	22523206		2872	YES	NA	NA
Deletion	Chr7_22520334	Chr7	22520334	22523206		NH281	Chr7	22520334	22523206		2872	YES	NA	NA
Deletion	Chr7_22520334	Chr7	22520334	22523206		NH283	Chr7	22520334	22523206		2872	YES	NA	NA
Deletion	Chr7_22520334	Chr7	22520334	22523206		NH284	Chr7	22520334	22523206		2872	YES	NA	NA
Deletion	Chr7_22520334	Chr7	22520334	22523206		NH285	Chr7	22520334	22523206		2872	YES	NA	NA
Deletion	Chr7_22520334	Chr7	22520334	22523206		NH286	Chr7	22520334	22523206		2872	YES	NA	NA
Insertion	Chr8_423961	Chr8	423961	425283		CW07	Chr8	423961	425283		1322	NO	NA	NA
Duplication	Chr8_1464503	Chr8	1464503	1465608		NH005	Chr8	1464503	1465608		1122	YES	NA	NA
Duplication	Chr8_1464503	Chr8	1464503	1465608		NH135	Chr8	1464503	1465608		1122	YES	NA	NA
Duplication	Chr8_1464503	Chr8	1464503	1465608		NH201	Chr8	1464503	1465608		1122	YES	NA	NA
Duplication	Chr8_1464503	Chr8	1464503	1465608		NH070	Chr8	1464503	1465608		1122	YES	NA	NA
Duplication	Chr8_1464503	Chr8	1464503	1465608		CW12	Chr8	1464503	1465608		1122	YES	NA	NA
Duplication	Chr8_1464503	Chr8	1464503	1465608		CW16	Chr8	1464503	1465608		1122	YES	NA	NA
Duplication	Chr8_1464503	Chr8	1464503	1465608		CW21	Chr8	1464503	1465608		1122	YES	NA	NA
Duplication	Chr8_1464503	Chr8	1464503	1465608		CW32	Chr8	1464503	1465608		1122	YES	NA	NA
Duplication	Chr8_1464503	Chr8	1464503	1465608		CW37	Chr8	1464503	1465608		1122	YES	NA	NA
Insertion	Chr8_1723325	Chr8	1723325	1723326		NH048	Chr8	1723325	1723326		1623	YES	NA	NA
Insertion	Chr8_1723325	Chr8	1723325	1723326		NH125	Chr8	1723325	1723326		1623	YES	NA	NA
Insertion	Chr8_1723325	Chr8	1723325	1723326		NH237	Chr8	1723325	1723326		1623	YES	NA	NA
Insertion	Chr8_1723325	Chr8	1723325	1723326		NH239	Chr8	1723325	1723326		1623	YES	NA	NA
Insertion	Chr8_1723325	Chr8	1723325	1723326		NH243	Chr8	1723325	1723326		1623	YES	NA	NA
Insertion	Chr8_1723325	Chr8	1723325	1723326		NH246	Chr8	1723325	1723326		1623	YES	NA	NA
Insertion	Chr8_1723325	Chr8	1723325	1723326		NH247	Chr8	1723325	1723326		1623	YES	NA	NA
Insertion	Chr8_1723325	Chr8	1723325	1723326		CW09	Chr8	1723325	1723326		1623	YES	NA	NA
Insertion	Chr8_1723325	Chr8	1723325	1723326		CW10	Chr8	1723325	1723326		1623	YES	NA	NA
Insertion	Chr8_1723325	Chr8	1723325	1723326		CW11	Chr8	1723325	1723326		1623	YES	NA	NA
Insertion	Chr8_1723325	Chr8	1723325	1723326		CW36	Chr8	1723325	1723326		1623	YES	NA	NA
Insertion	Chr8_1723325	Chr8	1723325	1723326		CW37	Chr8	1723325	1723326		1623	YES	NA	NA
Insertion	Chr8_2126114	Chr8	2126114	2127320		CW15	Chr8	2126114	2127320		1206	YES	NA	NA
Inversion	Chr8_24622393	Chr8	24622393	24879011		NH229	Chr8	24622393	24879011		256616	YES	NA	YES
Deletion	Chr9_540734	Chr9	540734	543632		CW08	Chr9	540734	543632		2898	YES	NA	NA
Insertion	Chr9_12901784	Chr9	12901784	12901785		NH072	Chr9	12901784	12901785		2950	YES	NA	NA
Insertion	Chr9_12901784	Chr9	12901784	12901785		NH090	Chr9	12901784	12901785		2950	YES	NA	NA
Insertion	Chr9_12901784	Chr9	12901784	12901785		NH115	Chr9	12901784	12901785		2950	YES	NA	NA
Insertion	Chr9_12901784	Chr9	12901784	12901785		NH157	Chr9	12901784	12901785		2950	YES	NA	NA
Insertion	Chr9_12901784	Chr9	12901784	12901785		NH194	Chr9	12901784	12901785		2950	YES	NA	NA
Insertion	Chr9_12901784	Chr9	12901784	12901785		CW07	Chr9	12901784	12901785		2950	YES	NA	NA
Insertion	Chr9_12901784	Chr9	12901784	12901785		CW10	Chr9	12901784	12901785		2950	YES	NA	NA
Deletion	Chr9_12468749	Chr9	12468749	12470891		CW06	Chr9	12468749	12470891		2142	YES	NA	NA
Insertion	Chr9_12901784	Chr9	12901784	12901785		CW33	Chr9	12901784	12901785		2950	YES	NA	NA
Deletion	Chr10_14365298	Chr10	14365298	14370087		NH035	Chr10	14365298	14370087		4786	YES	NA	NA
Deletion	Chr10_14365298	Chr10	14365298	14370087		NH052	Chr10	14365298	14370087		4786	YES	NA	NA
Deletion	Chr10_14365298	Chr10	14365298	14370087		NH067	Chr10	14365298	14370087		4786	YES	NA	NA
Deletion	Chr10_14365298	Chr10	14365298	14370087		NH081	Chr10	14365298	14370087		4786	YES	NA	NA
Deletion	Chr10_14365298	Chr10	14365298	14370087		NH104	Chr10	14365298	14370087		4786	YES	NA	NA
Deletion	Chr10_14365298	Chr10	14365298	14370087		CW07	Chr10	14365298	14370087		4786	NO	NA	NA
Deletion	Chr10_14365298	Chr10	14365298	14370087		CW10	Chr10	14365298	14370087		4786	NO	NA	NA
Deletion	Chr10_14365298	Chr10	14365298	14370087		CW14	Chr10	14365298	14370087		4786	NO	NA	NA
Deletion	Chr10_14365298	Chr10	14365298	14370087		CW22	Chr10	14365298	14370087		4786	NO	NA	NA
Deletion	Chr10_14365298	Chr10	14365298	14370087		CW36	Chr10	14365298	14370087		4786	YES	NA	NA
Deletion	Chr10_14365298	Chr10	14365298	14370087		NH267	Chr10	14365298	14370087		4786	YES	NA	NA
Deletion	Chr10_14365298	Chr10	14365298	14370087		NH268	Chr10	14365298	14370087		4786	YES	NA	NA
Deletion	Chr10_14365298	Chr10	14365298	14370087		NH269	Chr10	14365298	14370087		4786	YES	NA	NA
Deletion	Chr10_14365298	Chr10	14365298	14370087		NH270	Chr10	14365298	14370087		4786	YES	NA	NA
Deletion	Chr10_14365298	Chr10	14365298	14370087		NH271	Chr10	14365298	14370087		4786	YES	NA	NA
Deletion	Chr10_14365298	Chr10	14365298	14370087		NH278	Chr10	14365298	14370087		4786	YES	NA	NA
Deletion	Chr10_14365298	Chr10	14365298	14370087		NH279	Chr10	14365298	14370087		4786	YES	NA	NA
Deletion	Chr10_14365298	Chr10	14365298	14370087		NH280	Chr10	14365298	14370087		4786	YES	NA	NA
Deletion	Chr10_14365298	Chr10	14365298	14370087		NH281	Chr10	14365298	14370087		4786	YES	NA	NA
Deletion	Chr10_14365298	Chr10	14365298	14370087		NH283	Chr10	14365298	14370087		4786	YES	NA	NA
Insertion	Chr10_14972437	Chr10	14972437	14972438		NH012	Chr10	14972437	14972438		3602	YES	NA	NA
Insertion	Chr10_14972437	Chr10	14972437	14972438		NH051	Chr10	14972437	14972438		3602	YES	NA	NA
Insertion	Chr10_14972437	Chr10	14972437	14972438		NH101	Chr10	14972437	14972438		3602	YES	NA	NA
Insertion	Chr10_14972437	Chr10	14972437	14972438		NH166	Chr10	14972437	14972438		3602	YES	NA	NA
Insertion	Chr10_14972437	Chr10	14972437	14972438		NH213	Chr10	14972437	14972438		3602	YES	NA	NA
Insertion	Chr10_15851928	Chr10	15851928	15853079		CW14	Chr10	15851928	15853079		1151	YES	NA	NA
Deletion	Chr11_8407603	Chr11	8407603	8409131		NH125	Chr11	8407603	8409131		1534	YES	NA	NA
Deletion	Chr11_8407603	Chr11	8407603	8409131		NH010	Chr11	8407603	8409131		1534	YES	NA	NA
Deletion	Chr11_8407603	Chr11	8407603	8409131		NH014	Chr11	8407603	8409131		1534	YES	NA	NA
Deletion	Chr11_8407603	Chr11	8407603	8409131		NH045	Chr11	8407603	8409131		1534	YES	NA	NA
Deletion	Chr11_8407603	Chr11	8407603	8409131		NH058	Chr11	8407603	8409131		1534	YES	NA	NA
Deletion	Chr11_8407603	Chr11	8407603	8409131		NH080	Chr11	8407603	8409131		1534	YES	NA	NA
Deletion	Chr11_8407603	Chr11	8407603	8409131		CW07	Chr11	8407603	8409131		1534	YES	NA	NA
Deletion	Chr11_8407603	Chr11	8407603	8409131		CW13	Chr11	8407603	8409131		1534	YES	NA	NA
Deletion	Chr11_8407603	Chr11	8407603	8409131		CW17	Chr11	8407603	8409131		1534	NO	NA	NA
Deletion	Chr11_8407603	Chr11	8407603	8409131		CW23	Chr11	8407603	8409131		1534	NO	NA	NA
Deletion	Chr11_8407603	Chr11	8407603	8409131		CW33	Chr11	8407603	8409131		1534	NO	NA	NA
Deletion	Chr11_15246730	Chr11	15246730	15247824		CW16	Chr11	15246730	15247824		1094	NO	NA	NA
Deletion	Chr11_19953565	Chr11	19953565	19956700		NH091	Chr11	19953565	19956700		3135	NO	NA	NA
Insertion	Chr11_16926252	Chr11	16926252	16926253		NH148	Chr11	16926252	16926253		1429	YES	NA	NA
Insertion	Chr11_16926252	Chr11	16926252	16926253		NH189	Chr11	16926252	16926253		1429	YES	NA	NA
Insertion	Chr11_16926252	Chr11	16926252	16926253		NH191	Chr11	16926252	16926253		1429	YES	NA	NA
Insertion	Chr11_16926252	Chr11	16926252	16926253		NH238	Chr11	16926252	16926253		1429	YES	NA	NA
Insertion	Chr11_16926252	Chr11	16926252	16926253		CW16	Chr11	16926252	16926253		1429	YES	NA	NA
Insertion	Chr11_16926252	Chr11	16926252	16926253		CW17	Chr11	16926252	16926253		1429	YES	NA	NA
Insertion	Chr11_16926252	Chr11	16926252	16926253		CW18	Chr11	16926252	16926253		1429	YES	NA	NA
Insertion	Chr11_16926252	Chr11	16926252	16926253		CW19	Chr11	16926252	16926253		1429	YES	NA	NA
Insertion	Chr11_16926252	Chr11	16926252	16926253		CW21	Chr11	16926252	16926253		1429	YES	NA	NA
Insertion	Chr11_16926252	Chr11	16926252	16926253		NH266	Chr11	16926252	16926253		1429	YES	NA	NA
Insertion	Chr11_16926252	Chr11	16926252	16926253		NH267	Chr11	16926252	16926253		1429	YES	NA	NA
Insertion	Chr11_16926252	Chr11	16926252	16926253		NH268	Chr11	16926252	16926253		1429	YES	NA	NA
Insertion	Chr11_16926252	Chr11	16926252	16926253		NH269	Chr11	16926252	16926253		1429	YES	NA	NA
Insertion	Chr11_16926252	Chr11	16926252	16926253		NH271	Chr11	16926252	16926253		1429	YES	NA	NA
Insertion	Chr11_16926252	Chr11	16926252	16926253		NH279	Chr11	16926252	16926253		1429	YES	NA	NA
Insertion	Chr11_16926252	Chr11	16926252	16926253		NH280	Chr11	16926252	16926253		1429	YES	NA	NA
Insertion	Chr11_16926252	Chr11	16926252	16926253		NH281	Chr11	16926252	16926253		1429	YES	NA	NA
Insertion	Chr11_16926252	Chr11	16926252	16926253		NH283	Chr11	16926252	16926253		1429	YES	NA	NA
Insertion	Chr11_16926252	Chr11	16926252	16926253		NH284	Chr11	16926252	16926253		1429	YES	NA	NA
Insertion	Chr11_25824216	Chr11	25824216	25825930		NH282	Chr11	25824216	25825930		1714	NO	NA	NA
Deletion	Chr12_2998389	Chr12	2998389	3002278		CW13	Chr12	2998389	3002278		3889	NO	NA	NA
Insertion	Chr12_5477377	Chr12	5477377	5477378		NH038	Chr12	5477377	5477378		1381	YES	NA	NA
Insertion	Chr12_5477377	Chr12	5477377	5477378		NH072	Chr12	5477377	5477378		1381	YES	NA	NA
Insertion	Chr12_5477377	Chr12	5477377	5477378		NH238	Chr12	5477377	5477378		1381	YES	NA	NA
Insertion	Chr12_5477377	Chr12	5477377	5477378		NH025	Chr12	5477377	5477378		1381	YES	NA	NA
Insertion	Chr12_5477377	Chr12	5477377	5477378		NH063	Chr12	5477377	5477378		1381	YES	NA	NA
Insertion	Chr12_5477377	Chr12	5477377	5477378		NH084	Chr12	5477377	5477378		1381	YES	NA	NA
Insertion	Chr12_5477377	Chr12	5477377	5477378		NH107	Chr12	5477377	5477378		1381	YES	NA	NA
Insertion	Chr12_5477377	Chr12	5477377	5477378		NH178	Chr12	5477377	5477378		1381	YES	NA	NA
Insertion	Chr12_5477377	Chr12	5477377	5477378		CW36	Chr12	5477377	5477378		1381	YES	NA	NA
Insertion	Chr12_14292055	Chr12	14292055	14292056		NH001	Chr12	14292055	14292056		1900	YES	NA	NA
Insertion	Chr12_14292055	Chr12	14292055	14292056		NH022	Chr12	14292055	14292056		1900	YES	NA	NA
Insertion	Chr12_14292055	Chr12	14292055	14292056		NH048	Chr12	14292055	14292056		1900	YES	NA	NA
Insertion	Chr12_14292055	Chr12	14292055	14292056		NH060	Chr12	14292055	14292056		1900	YES	NA	NA
Insertion	Chr12_14292055	Chr12	14292055	14292056		NH061	Chr12	14292055	14292056		1900	YES	NA	NA
Insertion	Chr12_14292055	Chr12	14292055	14292056		NH056	Chr12	14292055	14292056		1900	YES	NA	NA
Insertion	Chr12_14292055	Chr12	14292055	14292056		NH057	Chr12	14292055	14292056		1900	YES	NA	NA
Insertion	Chr12_14292055	Chr12	14292055	14292056		NH058	Chr12	14292055	14292056		1900	YES	NA	NA
Insertion	Chr12_14292055	Chr12	14292055	14292056		NH091	Chr12	14292055	14292056		1900	YES	NA	NA
Insertion	Chr12_14292055	Chr12	14292055	14292056		NH092	Chr12	14292055	14292056		1900	YES	NA	NA
Insertion	Chr12_14292055	Chr12	14292055	14292056		CW11	Chr12	14292055	14292056		1900	YES	NA	NA
Insertion	Chr12_14292055	Chr12	14292055	14292056		CW12	Chr12	14292055	14292056		1900	YES	NA	NA
Insertion	Chr12_14292055	Chr12	14292055	14292056		CW13	Chr12	14292055	14292056		1900	YES	NA	NA
Insertion	Chr12_14292055	Chr12	14292055	14292056		CW14	Chr12	14292055	14292056		1900	YES	NA	NA
Insertion	Chr12_14292055	Chr12	14292055	14292056		CW15	Chr12	14292055	14292056		1900	YES	NA	NA
Deletion	Chr12_17276564	Chr12	17276564	17280011		NH017	Chr12	17276564	17280011		3448	YES	NA	NA
Deletion	Chr12_17276564	Chr12	17276564	17280011		NH046	Chr12	17276564	17280011		3448	YES	NA	NA
Deletion	Chr12_17276564	Chr12	17276564	17280011		NH047	Chr12	17276564	17280011		3448	YES	NA	NA
Deletion	Chr12_17276564	Chr12	17276564	17280011		NH171	Chr12	17276564	17280011		3448	YES	NA	NA
Deletion	Chr12_17276564	Chr12	17276564	17280011		NH055	Chr12	17276564	17280011		3448	YES	NA	NA
Deletion	Chr12_17276564	Chr12	17276564	17280011		NH100	Chr12	17276564	17280011		3448	YES	NA	NA
Deletion	Chr12_17276564	Chr12	17276564	17280011		CW10	Chr12	17276564	17280011		3448	YES	NA	NA
Deletion	Chr12_17276564	Chr12	17276564	17280011		CW18	Chr12	17276564	17280011		3448	NO	NA	NA
Deletion	Chr12_17276564	Chr12	17276564	17280011		CW34	Chr12	17276564	17280011		3448	YES	NA	NA
Deletion	Chr12_17276564	Chr12	17276564	17280011		NH269	Chr12	17276564	17280011		3448	YES	NA	NA
Deletion	Chr12_17276564	Chr12	17276564	17280011		NH270	Chr12	17276564	17280011		3448	YES	NA	NA
Deletion	Chr12_17276564	Chr12	17276564	17280011		NH272	Chr12	17276564	17280011		3448	YES	NA	NA
Deletion	Chr12_17276564	Chr12	17276564	17280011		NH273	Chr12	17276564	17280011		3448	YES	NA	NA
Deletion	Chr12_17276564	Chr12	17276564	17280011		NH280	Chr12	17276564	17280011		3448	YES	NA	NA
Deletion	Chr12_17276564	Chr12	17276564	17280011		NH281	Chr12	17276564	17280011		3448	YES	NA	NA
Deletion	Chr12_17276564	Chr12	17276564	17280011		NH283	Chr12	17276564	17280011		3448	YES	NA	NA
Deletion	Chr12_17276564	Chr12	17276564	17280011		NH284	Chr12	17276564	17280011		3448	YES	NA	NA
Deletion	Chr12_17276564	Chr12	17276564	17280011		NH285	Chr12	17276564	17280011		3448	YES	NA	NA
Deletion	Chr12_26221827	Chr12	26221827	26228881		CW07	Chr12	26221827	26228881		7054	YES	NA	NA	DEC1
Deletion	Chr12_26221827	Chr12	26221827	26228881		CW08	Chr12	26221827	26228881		7054	YES	NA	NA	DEC1
Deletion	Chr12_26221827	Chr12	26221827	26228881		CW09	Chr12	26221827	26228881		7054	YES	NA	NA	DEC1
Deletion	Chr12_26221827	Chr12	26221827	26228881		CW10	Chr12	26221827	26228881		7054	YES	NA	NA	DEC1
Deletion	Chr12_26221827	Chr12	26221827	26228881		CW11	Chr12	26221827	26228881		7054	YES	NA	NA	DEC1
Deletion	Chr12_26221827	Chr12	26221827	26228881		NH053	Chr12	26221827	26228881		7054	YES	NA	NA	DEC1
Deletion	Chr12_26221827	Chr12	26221827	26228881		NH054	Chr12	26221827	26228881		7054	YES	NA	NA	DEC1
Deletion	Chr12_26221827	Chr12	26221827	26228881		NH055	Chr12	26221827	26228881		7054	YES	NA	NA	DEC1
Deletion	Chr12_26221827	Chr12	26221827	26228881		NH056	Chr12	26221827	26228881		7054	YES	NA	NA	DEC1
Deletion	Chr12_26221827	Chr12	26221827	26228881		NH057	Chr12	26221827	26228881		7054	YES	NA	NA	DEC1
Deletion	Chr12_26221827	Chr12	26221827	26228881		NH087	Chr12	26221827	26228881		7054	YES	NA	NA	DEC1
Deletion	Chr12_26221827	Chr12	26221827	26228881		NH238	Chr12	26221827	26228881		7054	YES	NA	NA	DEC1
Deletion	Chr12_26221827	Chr12	26221827	26228881		NH267	Chr12	26221827	26228881		7054	YES	NA	NA	DEC1
Deletion	Chr12_26221827	Chr12	26221827	26228881		NH268	Chr12	26221827	26228881		7054	YES	NA	NA	DEC1
Deletion	Chr12_26221827	Chr12	26221827	26228881		NH269	Chr12	26221827	26228881		7054	YES	NA	NA	DEC1
Deletion	Chr12_26221827	Chr12	26221827	26228881		NH270	Chr12	26221827	26228881		7054	YES	NA	NA	DEC1
Deletion	Chr12_26221827	Chr12	26221827	26228881		NH271	Chr12	26221827	26228881		7054	YES	NA	NA	DEC1
Deletion	Chr12_26221827	Chr12	26221827	26228881		NH280	Chr12	26221827	26228881		7054	YES	NA	NA	DEC1
Deletion	Chr12_26221827	Chr12	26221827	26228881		NH281	Chr12	26221827	26228881		7054	YES	NA	NA	DEC1
Deletion	Chr12_26221827	Chr12	26221827	26228881		NH283	Chr12	26221827	26228881		7054	YES	NA	NA	DEC1
Deletion	Chr12_26221827	Chr12	26221827	26228881		NH284	Chr12	26221827	26228881		7054	YES	NA	NA	DEC1
Deletion	Chr12_26221827	Chr12	26221827	26228881		NH285	Chr12	26221827	26228881		7054	YES	NA	NA	DEC1
Deletion	Chr12_25108369	Chr12	25108369	25239492		NH265	Chr12	25108369	25239492		131123	YES	NA	YES
Deletion	Chr12_17835199	Chr12	17835199	17839108		CW01	Chr12	17835199	17839108		3909	YES	NA	NA
Deletion	Chr12_25349297	Chr12	25349297	25351493		CW10	Chr12	25349297	25351493		2196	YES	NA	NA
Note: YES indicates that this SV was verified and ture by the way of the column. NO indicates that this SV was verified and false by the way of the column.NA indicates that this SV is not verified by the way of the column. SVs refer to structural variation.
