# Supplementary material for: A super pan-genomic landscape of rice
Source: Cell Res. 2022 Jul 12;32(10):878–96. doi: 10.1038/s41422-022-00685-z (PMC9525306; doi:10.1038/s41422-022-00685-z)
Supplement: Supplementary file 11 — Table S4 [file 41422_2022_685_MOESM11_ESM.xlsx]

## Sheet: Table S4
The traits and the sequence information of the accessions used in GWAS performed with identified SVs using variation graph.
Accessions	Accession name	WenJ15.GYP	BioProject accession	BioSample accession	Platform
CRR057564	13Msj28	1.67	PRJCA000322	SAMC072153	Illumina HiSeq 2500
CRR057566	97S-4Pigm	1.67	PRJCA000322	SAMC072155	Illumina HiSeq 2500
CRR057563	GuangXiang24S	2.87	PRJCA000322	SAMC072152	Illumina HiSeq 2500
CRR057560	Pi64S	3.33	PRJCA000322	SAMC072149	Illumina HiSeq 2500
CRR057552	GuangZhan4S	3.43	PRJCA000322	SAMC072141	Illumina HiSeq 2500
CRR057557	C134S	3.69	PRJCA000322	SAMC072146	Illumina HiSeq 2500
CRR010563	KenDao08-1716	4.3	PRJCA000322	SAMC008413	Illumina HiSeq 2500
CRR010533	Pu2006Er892-48-1	4.6	PRJCA000322	SAMC008391	Illumina HiSeq 2500
CRR010547	SuiGeng3Hao	5.13	PRJCA000322	SAMC008382	Illumina HiSeq 2500
CRR057411	R702	5.37	PRJCA000322	SAMC072000	Illumina HiSeq 2500
CRR010574	SuiGeng9Hao	5.6	PRJCA000322	SAMC008430	Illumina HiSeq 2500
CRR010585	HeJiang18Hao	5.67	PRJCA000322	SAMC008442	Illumina HiSeq 2500
CRR057497	YueR9113	5.7	PRJCA000322	SAMC072086	Illumina HiSeq 2500
CRR010554	KenDao10-2153	5.7	PRJCA000322	SAMC008409	Illumina HiSeq 2500
CRR057551	GuangZhan2S	5.94	PRJCA000322	SAMC072140	Illumina HiSeq 2500
CRR010578	LongGeng27Hao	6.03	PRJCA000322	SAMC008434	Illumina HiSeq 2500
CRR010583	LongGeng37Hao	6.03	PRJCA000322	SAMC008436	Illumina HiSeq 2500
CRR010542	LongGeng32Hao	6.07	PRJCA000322	SAMC008399	Illumina HiSeq 2500
CRR010591	Ken94-1043	6.07	PRJCA000322	SAMC008448	Illumina HiSeq 2500
CRR010584	SongGeng13Hao	6.17	PRJCA000322	SAMC008441	Illumina HiSeq 2500
CRR010640	XiangQing	6.33	PRJCA000322	SAMC008232	Illumina HiSeq 2500
CRR010545	SuiGeng10Hao	6.5	PRJCA000322	SAMC008402	Illumina HiSeq 2500
CRR057402	LuHui615	6.53	PRJCA000322	SAMC071991	Illumina HiSeq 2500
CRR010566	Gyh-ZiYuan	6.63	PRJCA000322	SAMC008424	Illumina HiSeq 2500
CRR010536	HeHang99-1	6.83	PRJCA000322	SAMC008394	Illumina HiSeq 2500
CRR010556	LongGeng11Hao	7.5	PRJCA000322	SAMC008414	Illumina HiSeq 2500
CRR010564	Song98-131	7.57	PRJCA000322	SAMC008422	Illumina HiSeq 2500
CRR010587	KenNuo1Hao	7.97	PRJCA000322	SAMC008444	Illumina HiSeq 2500
CRR057499	TaiXiangGeng	8.03	PRJCA000322	SAMC072088	Illumina HiSeq 2500
CRR010631	QingJiao307	8.04	PRJCA000322	SAMC008223	Illumina HiSeq 2500
CRR010577	SuiGeng13Hao	8.23	PRJCA000322	SAMC008433	Illumina HiSeq 2500
CRR010530	HuaX0609	8.27	PRJCA000322	SAMC008388	Illumina HiSeq 2500
CRR010551	SuiGeng8Hao	8.3	PRJCA000322	SAMC008406	Illumina HiSeq 2500
CRR010557	LongGeng20Hao	8.37	PRJCA000322	SAMC008415	Illumina HiSeq 2500
CRR010535	LongGengXiang1Hao	8.7	PRJCA000322	SAMC008390	Illumina HiSeq 2500
CRR010622	Jia02147(JiaXing)	8.88	PRJCA000322	SAMC008214	Illumina HiSeq 2500
CRR010527	BeiDao3Hao	9.03	PRJCA000322	SAMC008385	Illumina HiSeq 2500
CRR010579	LongGeng28Hao	9.03	PRJCA000322	SAMC008435	Illumina HiSeq 2500
CRR010092	XiuShui04	9.03	PRJCA000322	SAMC008129	Illumina HiSeq 2500
CRR010532	KenGeng5Hao	9.33	PRJCA000322	SAMC008383	Illumina HiSeq 2500
CRR010560	DongNong428	9.74	PRJCA000322	SAMC008418	Illumina HiSeq 2500
CRR010558	LongGeng21Hao	9.83	PRJCA000322	SAMC008416	Illumina HiSeq 2500
CRR010544	LongGeng38Hao	9.9	PRJCA000322	SAMC008401	Illumina HiSeq 2500
CRR010581	LianDaoYiHao	9.98	PRJCA000322	SAMC008438	Illumina HiSeq 2500
CRR010573	SuiGeng4Hao	10	PRJCA000322	SAMC008404	Illumina HiSeq 2500
CRR010580	LaoTouDao	10.09	PRJCA000322	SAMC008437	Illumina HiSeq 2500
CRR010138	Dan8	10.25	PRJCA000322	SAMC008081	Illumina HiSeq 2500
CRR010690	TieGeng7Hao	10.27	PRJCA000322	SAMC008282	Illumina HiSeq 2500
CRR010548	ZhongLongXiangGeng1Hao	10.33	PRJCA000322	SAMC008405	Illumina HiSeq 2500
CRR010531	LongJiao06-192	10.43	PRJCA000322	SAMC008389	Illumina HiSeq 2500
CRR010627	YongGeng05-8	10.43	PRJCA000322	SAMC008219	Illumina HiSeq 2500
CRR010100	HuangJinQing	10.54	PRJCA000322	SAMC008137	Illumina HiSeq 2500
CRR010675	ChangShu-6-85	10.7	PRJCA000322	SAMC008267	Illumina HiSeq 2500
CRR010686	TianJin28-1	10.7	PRJCA000322	SAMC008278	Illumina HiSeq 2500
CRR010146	TaiHuNuo	10.72	PRJCA000322	SAMC008175	Illumina HiSeq 2500
CRR010117	FuNong709	10.73	PRJCA000322	SAMC008154	Illumina HiSeq 2500
CRR010608	XiuShui05	10.99	PRJCA000322	SAMC008200	Illumina HiSeq 2500
CRR010559	LongGeng31Hao	11.1	PRJCA000322	SAMC008417	Illumina HiSeq 2500
CRR010681	NingGeng41Hao	11.1	PRJCA000322	SAMC008273	Illumina HiSeq 2500
CRR057435	R2012	11.17	PRJCA000322	SAMC072024	Illumina HiSeq 2500
CRR010121	ZiJinNuo	11.17	PRJCA000322	SAMC008158	Illumina HiSeq 2500
CRR010537	ZhongRiQiHao	11.25	PRJCA000322	SAMC008395	Illumina HiSeq 2500
CRR057416	EFengB	11.27	PRJCA000322	SAMC072005	Illumina HiSeq 2500
CRR057597	Xiangai B	11.3	PRJCA000322	SAMC072186	Illumina HiSeq 2500
CRR010665	LongGeng25Hao	11.37	PRJCA000322	SAMC008257	Illumina HiSeq 2500
CRR057438	Zhong9B	11.43	PRJCA000322	SAMC072027	Illumina HiSeq 2500
CRR010115	LaoHuDao	11.5	PRJCA000322	SAMC008152	Illumina HiSeq 2500
CRR010553	JiYuGeng	11.53	PRJCA000322	SAMC008411	Illumina HiSeq 2500
CRR010054	XiangGeng111	11.6	PRJCA000322	SAMC008091	Illumina HiSeq 2500
CRR010664	LongGeng05-191	11.67	PRJCA000322	SAMC008256	Illumina HiSeq 2500
CRR010561	DongDao4	11.71	PRJCA000322	SAMC008419	Illumina HiSeq 2500
CRR010610	XiuShui08	11.73	PRJCA000322	SAMC008202	Illumina HiSeq 2500
CRR010623	JiaHua1Hao	11.75	PRJCA000322	SAMC008215	Illumina HiSeq 2500
CRR010655	HanDao442	11.76	PRJCA000322	SAMC008247	Illumina HiSeq 2500
CRR057561	Yang186S	11.77	PRJCA000322	SAMC072150	Illumina HiSeq 2500
CRR010682	LiaoYuan31-1	11.77	PRJCA000322	SAMC008274	Illumina HiSeq 2500
CRR010657	Jin9540	11.82	PRJCA000322	SAMC008249	Illumina HiSeq 2500
CRR010586	LongHua01-501	11.86	PRJCA000322	SAMC008443	Illumina HiSeq 2500
CRR010105	WuFuGeng	11.93	PRJCA000322	SAMC008142	Illumina HiSeq 2500
CRR010129	Jia33	11.97	PRJCA000322	SAMC008166	Illumina HiSeq 2500
CRR057574	T136	12.03	PRJCA000322	SAMC072163	Illumina HiSeq 2500
CRR010060	NanGeng39	12.03	PRJCA000322	SAMC008097	Illumina HiSeq 2500
CRR010085	NingGeng5Hao	12.07	PRJCA000322	SAMC008122	Illumina HiSeq 2500
CRR010572	Ken98-196	12.1	PRJCA000322	SAMC008421	Illumina HiSeq 2500
CRR010666	LongGeng26Hao	12.2	PRJCA000322	SAMC008258	Illumina HiSeq 2500
CRR010097	XiFeng	12.37	PRJCA000322	SAMC008134	Illumina HiSeq 2500
CRR010689	SongGeng12Hao	12.4	PRJCA000322	SAMC008281	Illumina HiSeq 2500
CRR057556	1892S	12.43	PRJCA000322	SAMC072145	Illumina HiSeq 2500
CRR010135	YanGeng8Hao	12.47	PRJCA000322	SAMC008078	Illumina HiSeq 2500
CRR010649	LuoDao998	12.49	PRJCA000322	SAMC008241	Illumina HiSeq 2500
CRR010642	C9083	12.6	PRJCA000322	SAMC008234	Illumina HiSeq 2500
CRR057546	WuFengB	12.7	PRJCA000322	SAMC072135	Illumina HiSeq 2500
CRR010592	LongGeng39Hao*	12.73	PRJCA000322	SAMC008440	Illumina HiSeq 2500
CRR010678	NingGeng36Hao	12.77	PRJCA000322	SAMC008270	Illumina HiSeq 2500
CRR010763	WuYuGeng20Hao	12.78	PRJCA000322	SAMC008354	Illumina HiSeq 2500
CRR010619	Bing03123	12.93	PRJCA000322	SAMC008211	Illumina HiSeq 2500
CRR010528	AoYu324	13	PRJCA000322	SAMC008386	Illumina HiSeq 2500
CRR010567	ZiYuan64	13.03	PRJCA000322	SAMC008425	Illumina HiSeq 2500
CRR057434	R1128	13.07	PRJCA000322	SAMC072023	Illumina HiSeq 2500
CRR010045	NanGeng36	13.1	PRJCA000322	SAMC008161	Illumina HiSeq 2500
CRR010633	JinNongFeng	13.1	PRJCA000322	SAMC008225	Illumina HiSeq 2500
CRR010104	AiJiNuoMi	13.15	PRJCA000322	SAMC008141	Illumina HiSeq 2500
CRR010083	WuYunGeng24Hao	13.23	PRJCA000322	SAMC008120	Illumina HiSeq 2500
CRR010620	Bing03123	13.27	PRJCA000322	SAMC008212	Illumina HiSeq 2500
CRR010656	ZhongHan502	13.35	PRJCA000322	SAMC008248	Illumina HiSeq 2500
CRR010671	NingGeng38Hao	13.4	PRJCA000322	SAMC008263	Illumina HiSeq 2500
CRR010679	NingGeng37Hao	13.43	PRJCA000322	SAMC008271	Illumina HiSeq 2500
CRR010635	ShenShi3Hao	13.43	PRJCA000322	SAMC008227	Illumina HiSeq 2500
CRR010067	NanGeng41	13.5	PRJCA000322	SAMC008104	Illumina HiSeq 2500
CRR010073	HuaGeng4Hao	13.56	PRJCA000322	SAMC008110	Illumina HiSeq 2500
CRR010546	JiaHe1Hao	13.57	PRJCA000322	SAMC008403	Illumina HiSeq 2500
CRR010646	ZhengHan8Hao	13.57	PRJCA000322	SAMC008238	Illumina HiSeq 2500
CRR010070	HuaGeng3Hao	13.57	PRJCA000322	SAMC008107	Illumina HiSeq 2500
CRR010643	R041	13.63	PRJCA000322	SAMC008235	Illumina HiSeq 2500
CRR010590	QiuLing	13.7	PRJCA000322	SAMC008447	Illumina HiSeq 2500
CRR010652	HanDao108	13.76	PRJCA000322	SAMC008244	Illumina HiSeq 2500
CRR010637	C418	13.77	PRJCA000322	SAMC008229	Illumina HiSeq 2500
CRR057516	MiYang23	13.77	PRJCA000322	SAMC072105	Illumina HiSeq 2500
CRR010562	KenDao12Hao	13.77	PRJCA000322	SAMC008420	Illumina HiSeq 2500
CRR010136	LaoLaiQing	13.78	PRJCA000322	SAMC008079	Illumina HiSeq 2500
CRR010087	YangYuGeng2Hao	13.9	PRJCA000322	SAMC008124	Illumina HiSeq 2500
CRR010082	NanGeng45	13.94	PRJCA000322	SAMC008119	Illumina HiSeq 2500
CRR010628	YongZhi19	14	PRJCA000322	SAMC008220	Illumina HiSeq 2500
CRR010672	NingGeng43Hao	14.1	PRJCA000322	SAMC008264	Illumina HiSeq 2500
CRR010688	SongGeng9Hao	14.12	PRJCA000322	SAMC008280	Illumina HiSeq 2500
CRR010059	YangGeng9538	14.23	PRJCA000322	SAMC008096	Illumina HiSeq 2500
CRR057506	HanDao10Hao	14.26	PRJCA000322	SAMC072095	Illumina HiSeq 2500
CRR010575	SiSuiGeng8	14.3	PRJCA000322	SAMC008432	Illumina HiSeq 2500
CRR057405	WuJin5B	14.31	PRJCA000322	SAMC071994	Illumina HiSeq 2500
CRR010541	LongGeng30Hao	14.35	PRJCA000322	SAMC008397	Illumina HiSeq 2500
CRR010570	JiGeng88Hao	14.5	PRJCA000322	SAMC008428	Illumina HiSeq 2500
CRR057524	Lagrue	14.57	PRJCA000322	SAMC072113	Illumina HiSeq 2500
CRR010582	LongDun01-200	14.66	PRJCA000322	SAMC008439	Illumina HiSeq 2500
CRR057460	9311B	14.67	PRJCA000322	SAMC072049	Illumina HiSeq 2500
CRR010663	ChangBai16	14.7	PRJCA000322	SAMC008255	Illumina HiSeq 2500
CRR010043	YangGeng201	14.73	PRJCA000322	SAMC008139	Illumina HiSeq 2500
CRR057537	Q15B	14.78	PRJCA000322	SAMC072126	Illumina HiSeq 2500
CRR010149	ChangNongGeng3Hao	14.79	PRJCA000322	SAMC008178	Illumina HiSeq 2500
CRR057529	IR841	14.8	PRJCA000322	SAMC072118	Illumina HiSeq 2500
CRR010127	XiuShui11	14.84	PRJCA000322	SAMC008164	Illumina HiSeq 2500
CRR057445	GuangLiangYou66-Male Parent	14.93	PRJCA000322	SAMC072034	Illumina HiSeq 2500
CRR010118	XiuShui04	14.93	PRJCA000322	SAMC008155	Illumina HiSeq 2500
CRR010064	HuaGeng1Hao	14.95	PRJCA000322	SAMC008101	Illumina HiSeq 2500
CRR010538	DongNong8Hao	14.97	PRJCA000322	SAMC008396	Illumina HiSeq 2500
CRR010077	HuaiDao10Hao	14.98	PRJCA000322	SAMC008114	Illumina HiSeq 2500
CRR010093	ZhenDao6Hao	15.11	PRJCA000322	SAMC008130	Illumina HiSeq 2500
CRR010081	YanGeng10Hao	15.2	PRJCA000322	SAMC008118	Illumina HiSeq 2500
CRR010659	YanGeng2Hao	15.24	PRJCA000322	SAMC008251	Illumina HiSeq 2500
CRR010781	SuXiangGeng2Hao	15.27	PRJCA000322	SAMC008372	Illumina HiSeq 2500
CRR057468	K89-B5	15.3	PRJCA000322	SAMC072057	Illumina HiSeq 2500
CRR010120	FuYu	15.3	PRJCA000322	SAMC008157	Illumina HiSeq 2500
CRR010543	LongGeng33Hao	15.33	PRJCA000322	SAMC008400	Illumina HiSeq 2500
CRR010662	JiGeng88Hao	15.37	PRJCA000322	SAMC008254	Illumina HiSeq 2500
CRR010634	JinFeng	15.38	PRJCA000322	SAMC008226	Illumina HiSeq 2500
CRR010792	YanDao12Hao	15.4	PRJCA000322	SAMC008171	Illumina HiSeq 2500
CRR010701	TaiWan65	15.47	PRJCA000322	SAMC008293	Illumina HiSeq 2500
CRR057526	K18B	15.5	PRJCA000322	SAMC072115	Illumina HiSeq 2500
CRR010571	SongGeng9Hao	15.53	PRJCA000322	SAMC008429	Illumina HiSeq 2500
CRR010568	LongDao11Hao	15.53	PRJCA000322	SAMC008426	Illumina HiSeq 2500
CRR010534	GuanDong58	15.53	PRJCA000322	SAMC008392	Illumina HiSeq 2500
CRR010685	JinDao253	15.53	PRJCA000322	SAMC008277	Illumina HiSeq 2500
CRR010139	ZaoDan8	15.53	PRJCA000322	SAMC008082	Illumina HiSeq 2500
CRR057519	Jaya	15.56	PRJCA000322	SAMC072108	Illumina HiSeq 2500
CRR057422	YunHui72	15.63	PRJCA000322	SAMC072011	Illumina HiSeq 2500
CRR010056	WuYunGeng8Hao	15.65	PRJCA000322	SAMC008093	Illumina HiSeq 2500
CRR010065	GuangLingXiangGeng	15.67	PRJCA000322	SAMC008102	Illumina HiSeq 2500
CRR010576	SuiGeng11Hao	15.7	PRJCA000322	SAMC008431	Illumina HiSeq 2500
CRR057602	YaHuaHui1431	15.77	PRJCA000322	SAMC072191	Illumina HiSeq 2500
CRR010693	Tai0206	15.78	PRJCA000322	SAMC008285	Illumina HiSeq 2500
CRR010110	WuXiangDao1Hao	15.79	PRJCA000322	SAMC008147	Illumina HiSeq 2500
CRR010653	HanDao277	15.8	PRJCA000322	SAMC008245	Illumina HiSeq 2500
CRR010613	XiuShui123	15.82	PRJCA000322	SAMC008205	Illumina HiSeq 2500
CRR010116	NongHu6Hao	15.84	PRJCA000322	SAMC008153	Illumina HiSeq 2500
CRR010677	NingGeng24Hao	15.87	PRJCA000322	SAMC008269	Illumina HiSeq 2500
CRR010695	Nipponbare	15.97	PRJCA000322	SAMC008287	Illumina HiSeq 2500
CRR010075	YangFuGeng8Hao	15.97	PRJCA000322	SAMC008112	Illumina HiSeq 2500
CRR010612	XiuShui114	16	PRJCA000322	SAMC008204	Illumina HiSeq 2500
CRR057512	ZhongHan209	16.03	PRJCA000322	SAMC072101	Illumina HiSeq 2500
CRR010698	XiangHui628	16.1	PRJCA000322	SAMC008290	Illumina HiSeq 2500
CRR010752	WuYunGeng23Hao	16.13	PRJCA000322	SAMC008343	Illumina HiSeq 2500
CRR010053	TongGeng109	16.16	PRJCA000322	SAMC008090	Illumina HiSeq 2500
CRR010072	YanGeng9Hao	16.17	PRJCA000322	SAMC008109	Illumina HiSeq 2500
CRR010696	DongHaiBuKangTiao	16.2	PRJCA000322	SAMC008288	Illumina HiSeq 2500
CRR057381	Fu74B	16.2	PRJCA000322	SAMC071970	Illumina HiSeq 2500
CRR057612	MianHui3728	16.27	PRJCA000322	SAMC072201	Illumina HiSeq 2500
CRR057532	IR64R	16.29	PRJCA000322	SAMC072121	Illumina HiSeq 2500
CRR010661	JiGeng83Hao	16.31	PRJCA000322	SAMC008253	Illumina HiSeq 2500
CRR010106	WuYuGeng2Hao	16.4	PRJCA000322	SAMC008143	Illumina HiSeq 2500
CRR010071	YangFuGeng7Hao	16.47	PRJCA000322	SAMC008108	Illumina HiSeq 2500
CRR057540	D702B	16.53	PRJCA000322	SAMC072129	Illumina HiSeq 2500
CRR057418	R130	16.55	PRJCA000322	SAMC072007	Illumina HiSeq 2500
CRR057547	SuiFengB	16.6	PRJCA000322	SAMC072136	Illumina HiSeq 2500
CRR010062	ZhenDao8Hao	16.67	PRJCA000322	SAMC008099	Illumina HiSeq 2500
CRR010099	Nipponbare	16.73	PRJCA000322	SAMC008136	Illumina HiSeq 2500
CRR057456	XiangHui1Hao	16.83	PRJCA000322	SAMC072045	Illumina HiSeq 2500
CRR010098	ZhongDan1Hao	16.83	PRJCA000322	SAMC008135	Illumina HiSeq 2500
CRR057451	Wenhui689*	16.87	PRJCA000322	SAMC072040	Illumina HiSeq 2500
CRR010089	NanGeng11	16.87	PRJCA000322	SAMC008126	Illumina HiSeq 2500
CRR010615	XiuShui137	16.87	PRJCA000322	SAMC008207	Illumina HiSeq 2500
CRR010529	PuTe6Hao	16.87	PRJCA000322	SAMC008387	Illumina HiSeq 2500
CRR057610	MianHui523	16.93	PRJCA000322	SAMC072199	Illumina HiSeq 2500
CRR010641	Zhongchao123	16.93	PRJCA000322	SAMC008233	Illumina HiSeq 2500
CRR010673	DanGeng06-8	16.93	PRJCA000322	SAMC008265	Illumina HiSeq 2500
CRR010660	YanGeng5Hao	16.97	PRJCA000322	SAMC008252	Illumina HiSeq 2500
CRR010735	NingGeng1Hao	17	PRJCA000322	SAMC008326	Illumina HiSeq 2500
CRR010539	XiangZhenZhu	17.1	PRJCA000322	SAMC008393	Illumina HiSeq 2500
CRR057527	Ir661Xuan	17.17	PRJCA000322	SAMC072116	Illumina HiSeq 2500
CRR057575	Ii-32B	17.23	PRJCA000322	SAMC072164	Illumina HiSeq 2500
CRR010759	WuGeng15	17.27	PRJCA000322	SAMC008350	Illumina HiSeq 2500
CRR010046	WuYuGeng3Hao	17.27	PRJCA000322	SAMC008172	Illumina HiSeq 2500
CRR010723	YangGeng186	17.3	PRJCA000322	SAMC008314	Illumina HiSeq 2500
CRR010748	WuYunGeng7Hao	17.3	PRJCA000322	SAMC008339	Illumina HiSeq 2500
CRR010154	TaiHuGeng	17.3	PRJCA000322	SAMC008182	Illumina HiSeq 2500
CRR010749	WuYunGeng8Hao	17.33	PRJCA000322	SAMC008340	Illumina HiSeq 2500
CRR010061	WuYunGeng11Hao	17.36	PRJCA000322	SAMC008098	Illumina HiSeq 2500
CRR010609	XiuShui134	17.4	PRJCA000322	SAMC008201	Illumina HiSeq 2500
CRR010650	XuHan29	17.47	PRJCA000322	SAMC008242	Illumina HiSeq 2500
CRR057521	Bg304	17.48	PRJCA000322	SAMC072110	Illumina HiSeq 2500
CRR057543	ZhenShan97B	17.49	PRJCA000322	SAMC072132	Illumina HiSeq 2500
CRR057463	YangFuXian2Hao	17.5	PRJCA000322	SAMC072052	Illumina HiSeq 2500
CRR010076	YanGeng9Hao	17.53	PRJCA000322	SAMC008113	Illumina HiSeq 2500
CRR057608	V20B	17.55	PRJCA000322	SAMC072197	Illumina HiSeq 2500
CRR010109	YueGuang	17.6	PRJCA000322	SAMC008146	Illumina HiSeq 2500
CRR010676	R972	17.67	PRJCA000322	SAMC008268	Illumina HiSeq 2500
CRR010152	ChangNongGeng4Hao	17.67	PRJCA000322	SAMC008180	Illumina HiSeq 2500
CRR010108	ZhenDao7Hao	17.71	PRJCA000322	SAMC008145	Illumina HiSeq 2500
CRR010137	BaWuSan	17.77	PRJCA000322	SAMC008080	Illumina HiSeq 2500
CRR010078	YangNongGeng1Hao	17.81	PRJCA000322	SAMC008115	Illumina HiSeq 2500
CRR010616	XiuShui128	17.84	PRJCA000322	SAMC008208	Illumina HiSeq 2500
CRR057618	ZheHui0506	17.87	PRJCA000322	SAMC072207	Illumina HiSeq 2500
CRR010765	XinRuanYu	17.89	PRJCA000322	SAMC008356	Illumina HiSeq 2500
CRR010079	HuaiDao13Hao	17.9	PRJCA000322	SAMC008116	Illumina HiSeq 2500
CRR010779	SuXiangGeng1Hao	17.92	PRJCA000322	SAMC008370	Illumina HiSeq 2500
CRR010667	LiaoGeng21	18	PRJCA000322	SAMC008259	Illumina HiSeq 2500
CRR057496	R6090	18.07	PRJCA000322	SAMC072085	Illumina HiSeq 2500
CRR057408	ChengHui727	18.1	PRJCA000322	SAMC071997	Illumina HiSeq 2500
CRR010095	WuYuGeng5Hao	18.11	PRJCA000322	SAMC008132	Illumina HiSeq 2500
CRR010638	LunHui422	18.17	PRJCA000322	SAMC008230	Illumina HiSeq 2500
CRR010604	JinDao1007	18.17	PRJCA000322	SAMC008196	Illumina HiSeq 2500
CRR010066	TongYuGeng1Hao	18.18	PRJCA000322	SAMC008103	Illumina HiSeq 2500
CRR010148	ChangNongGeng1Hao	18.22	PRJCA000322	SAMC008177	Illumina HiSeq 2500
CRR057505	HuHan15	18.24	PRJCA000322	SAMC072094	Illumina HiSeq 2500
CRR057391	HuHui17	18.31	PRJCA000322	SAMC071980	Illumina HiSeq 2500
CRR010130	9522	18.33	PRJCA000322	SAMC008167	Illumina HiSeq 2500
CRR010107	XiuShui37	18.42	PRJCA000322	SAMC008144	Illumina HiSeq 2500
CRR010712	YanDao815	18.43	PRJCA000322	SAMC008303	Illumina HiSeq 2500
CRR057595	MingHui69	18.47	PRJCA000322	SAMC072184	Illumina HiSeq 2500
CRR010751	WuYunGeng22Hao	18.5	PRJCA000322	SAMC008342	Illumina HiSeq 2500
CRR057592	MingHui86	18.51	PRJCA000322	SAMC072181	Illumina HiSeq 2500
CRR010753	WuYunGeng24Hao	18.51	PRJCA000322	SAMC008344	Illumina HiSeq 2500
CRR057461	YangDao4Hao	18.56	PRJCA000322	SAMC072050	Illumina HiSeq 2500
CRR010644	HanGengWang	18.6	PRJCA000322	SAMC008236	Illumina HiSeq 2500
CRR010525	WuYuGeng30Hao	18.67	PRJCA000322	SAMC008170	Illumina HiSeq 2500
CRR010569	DaoHuaXiang2Hao	18.67	PRJCA000322	SAMC008427	Illumina HiSeq 2500
CRR010589	LongGeng10Hao	18.7	PRJCA000322	SAMC008446	Illumina HiSeq 2500
CRR057541	Gang16B	18.71	PRJCA000322	SAMC072130	Illumina HiSeq 2500
CRR010140	TaiHuGeng1Hao	18.73	PRJCA000322	SAMC008083	Illumina HiSeq 2500
CRR010632	BaoNong34	18.74	PRJCA000322	SAMC008224	Illumina HiSeq 2500
CRR057539	D62B	18.77	PRJCA000322	SAMC072128	Illumina HiSeq 2500
CRR010741	Ning5055	18.77	PRJCA000322	SAMC008332	Illumina HiSeq 2500
CRR010719	YangGeng9538	18.83	PRJCA000322	SAMC008310	Illumina HiSeq 2500
CRR057415	Cdr22	18.87	PRJCA000322	SAMC072004	Illumina HiSeq 2500
CRR010670	NingGeng35Hao	18.87	PRJCA000322	SAMC008262	Illumina HiSeq 2500
CRR010090	NanGeng33	18.87	PRJCA000322	SAMC008127	Illumina HiSeq 2500
CRR010057	HuaiDao5Hao	18.87	PRJCA000322	SAMC008094	Illumina HiSeq 2500
CRR057442	R938	18.9	PRJCA000322	SAMC072031	Illumina HiSeq 2500
CRR057582	R1310	18.9	PRJCA000322	SAMC072171	Illumina HiSeq 2500
CRR057482	LuXiang618B	18.93	PRJCA000322	SAMC072071	Illumina HiSeq 2500
CRR010602	XinDao29	18.93	PRJCA000322	SAMC008194	Illumina HiSeq 2500
CRR057440	YangHui916	18.94	PRJCA000322	SAMC072029	Illumina HiSeq 2500
CRR010068	HuaiDao7Hao	18.97	PRJCA000322	SAMC008105	Illumina HiSeq 2500
CRR057520	Bg90-2	18.98	PRJCA000322	SAMC072109	Illumina HiSeq 2500
CRR057544	TianFengB	19.03	PRJCA000322	SAMC072133	Illumina HiSeq 2500
CRR010042	SuXieGeng	19.03	PRJCA000322	SAMC008128	Illumina HiSeq 2500
CRR010606	SuXiu10Hao	19.04	PRJCA000322	SAMC008198	Illumina HiSeq 2500
CRR010785	ChangNongGeng4Hao	19.07	PRJCA000322	SAMC008376	Illumina HiSeq 2500
CRR010049	WuGeng4Hao	19.07	PRJCA000322	SAMC008086	Illumina HiSeq 2500
CRR010074	HuaiGeng9Hao	19.08	PRJCA000322	SAMC008111	Illumina HiSeq 2500
CRR057511	ZhongHan211	19.13	PRJCA000322	SAMC072100	Illumina HiSeq 2500
CRR057515	Digu	19.13	PRJCA000322	SAMC072104	Illumina HiSeq 2500
CRR057428	YangDao8Hao	19.17	PRJCA000322	SAMC072017	Illumina HiSeq 2500
CRR010611	XiuShui09	19.18	PRJCA000322	SAMC008203	Illumina HiSeq 2500
CRR057570	R153	19.2	PRJCA000322	SAMC072159	Illumina HiSeq 2500
CRR010141	XiuShui122	19.29	PRJCA000322	SAMC008084	Illumina HiSeq 2500
CRR057522	BALA	19.37	PRJCA000322	SAMC072111	Illumina HiSeq 2500
CRR057518	Basmati	19.39	PRJCA000322	SAMC072107	Illumina HiSeq 2500
CRR010700	TaiWan50	19.4	PRJCA000322	SAMC008292	Illumina HiSeq 2500
CRR057554	FengYuanB	19.44	PRJCA000322	SAMC072143	Illumina HiSeq 2500
CRR057502	2428	19.5	PRJCA000322	SAMC072091	Illumina HiSeq 2500
CRR057606	MianHui725	19.5	PRJCA000322	SAMC072195	Illumina HiSeq 2500
CRR010150	XiuShui63	19.51	PRJCA000322	SAMC008179	Illumina HiSeq 2500
CRR010597	LinDao16Hao	19.55	PRJCA000322	SAMC008189	Illumina HiSeq 2500
CRR057517	MiYang46	19.57	PRJCA000322	SAMC072106	Illumina HiSeq 2500
CRR057565	YueTaiB	19.57	PRJCA000322	SAMC072154	Illumina HiSeq 2500
CRR010086	ZhenDao14Hao	19.61	PRJCA000322	SAMC008123	Illumina HiSeq 2500
CRR010055	ZhenXiangGeng5Hao	19.64	PRJCA000322	SAMC008092	Illumina HiSeq 2500
CRR010756	WuXiangGeng9Hao	19.65	PRJCA000322	SAMC008347	Illumina HiSeq 2500
CRR010565	WuYouDao1Hao	19.67	PRJCA000322	SAMC008423	Illumina HiSeq 2500
CRR010786	ChangNongGeng5Hao	19.68	PRJCA000322	SAMC008377	Illumina HiSeq 2500
CRR057507	HanHui10Hao	19.77	PRJCA000322	SAMC072096	Illumina HiSeq 2500
CRR010123	YanGeng187	19.79	PRJCA000322	SAMC008160	Illumina HiSeq 2500
CRR057437	YuanHui2Hao	19.8	PRJCA000322	SAMC072026	Illumina HiSeq 2500
CRR010683	LiaoYuan31-2	19.8	PRJCA000322	SAMC008275	Illumina HiSeq 2500
CRR057577	R542	19.83	PRJCA000322	SAMC072166	Illumina HiSeq 2500
CRR010739	NingGeng5Hao	19.83	PRJCA000322	SAMC008330	Illumina HiSeq 2500
CRR010114	Nongken 58	19.86	PRJCA000322	SAMC008151	Illumina HiSeq 2500
CRR057548	Shen95A	19.87	PRJCA000322	SAMC072137	Illumina HiSeq 2500
CRR057503	XieB	19.88	PRJCA000322	SAMC072092	Illumina HiSeq 2500
CRR010629	HuGeng312	19.89	PRJCA000322	SAMC008221	Illumina HiSeq 2500
CRR010103	HongNuo	19.9	PRJCA000322	SAMC008140	Illumina HiSeq 2500
CRR010549	YouZhiMi(Japan)	19.9	PRJCA000322	SAMC008407	Illumina HiSeq 2500
CRR010754	WuYunGeng27Hao	19.9	PRJCA000322	SAMC008345	Illumina HiSeq 2500
CRR010088	Balilla	19.91	PRJCA000322	SAMC008125	Illumina HiSeq 2500
CRR057413	ShuHui881	19.93	PRJCA000322	SAMC072002	Illumina HiSeq 2500
CRR057439	R900	19.97	PRJCA000322	SAMC072028	Illumina HiSeq 2500
CRR010732	ZhenDao14Hao	19.97	PRJCA000322	SAMC008323	Illumina HiSeq 2500
CRR057475	NongXiang18	20	PRJCA000322	SAMC072064	Illumina HiSeq 2500
CRR057558	C815S	20	PRJCA000322	SAMC072147	Illumina HiSeq 2500
CRR057571	R902	20.07	PRJCA000322	SAMC072160	Illumina HiSeq 2500
CRR057465	WuRongHeXian	20.1	PRJCA000322	SAMC072054	Illumina HiSeq 2500
CRR010147	TaiHuGeng2Hao	20.1	PRJCA000322	SAMC008176	Illumina HiSeq 2500
CRR057614	MianHui662	20.17	PRJCA000322	SAMC072203	Illumina HiSeq 2500
CRR057493	R207	20.2	PRJCA000322	SAMC072082	Illumina HiSeq 2500
CRR057471	K17B	20.2	PRJCA000322	SAMC072060	Illumina HiSeq 2500
CRR057605	Zhong413	20.23	PRJCA000322	SAMC072194	Illumina HiSeq 2500
CRR057448	CiXuan4Hao	20.29	PRJCA000322	SAMC072037	Illumina HiSeq 2500
CRR010626	YouI	20.3	PRJCA000322	SAMC008218	Illumina HiSeq 2500
CRR010639	R162	20.3	PRJCA000322	SAMC008231	Illumina HiSeq 2500
CRR010721	YangGeng4227	20.36	PRJCA000322	SAMC008312	Illumina HiSeq 2500
CRR057470	GuiChao2Hao	20.4	PRJCA000322	SAMC072059	Illumina HiSeq 2500
CRR010131	ChunJiang03	20.43	PRJCA000322	SAMC008168	Illumina HiSeq 2500
CRR057487	SanHuangZhan2Hao	20.45	PRJCA000322	SAMC072076	Illumina HiSeq 2500
CRR010618	Bing8979	20.47	PRJCA000322	SAMC008210	Illumina HiSeq 2500
CRR057457	YangDao1Hao929-2	20.48	PRJCA000322	SAMC072046	Illumina HiSeq 2500
CRR057393	Jin23B	20.5	PRJCA000322	SAMC071982	Illumina HiSeq 2500
CRR010740	Ning9108	20.5	PRJCA000322	SAMC008331	Illumina HiSeq 2500
CRR010722	YangGeng806	20.53	PRJCA000322	SAMC008313	Illumina HiSeq 2500
CRR010096	Pi5	20.55	PRJCA000322	SAMC008133	Illumina HiSeq 2500
CRR010716	YanDao60Hao	20.62	PRJCA000322	SAMC008307	Illumina HiSeq 2500
CRR010766	YunCunRuanMi	20.69	PRJCA000322	SAMC008357	Illumina HiSeq 2500
CRR010784	9363	20.7	PRJCA000322	SAMC008375	Illumina HiSeq 2500
CRR010063	NanGeng40	20.71	PRJCA000322	SAMC008100	Illumina HiSeq 2500
CRR057432	Bing414	20.73	PRJCA000322	SAMC072021	Illumina HiSeq 2500
CRR057590	ZhongJiang6280	20.86	PRJCA000322	SAMC072179	Illumina HiSeq 2500
CRR057488	GuangChao123	20.87	PRJCA000322	SAMC072077	Illumina HiSeq 2500
CRR057588	YanHui469	20.87	PRJCA000322	SAMC072177	Illumina HiSeq 2500
CRR057600	EnHui58	20.92	PRJCA000322	SAMC072189	Illumina HiSeq 2500
CRR057593	ShuangKangMingZhan	20.93	PRJCA000322	SAMC072182	Illumina HiSeq 2500
CRR057426	9311M	20.93	PRJCA000322	SAMC072015	Illumina HiSeq 2500
CRR057491	Xin1122	20.95	PRJCA000322	SAMC072080	Illumina HiSeq 2500
CRR010734	ZhenDao16Hao	21	PRJCA000322	SAMC008325	Illumina HiSeq 2500
CRR010039	NongKen57	21.01	PRJCA000322	SAMC008095	Illumina HiSeq 2500
CRR057484	GuangLuAi4Hao	21.03	PRJCA000322	SAMC072073	Illumina HiSeq 2500
CRR057412	WanHui88	21.03	PRJCA000322	SAMC072001	Illumina HiSeq 2500
CRR057427	YouIb	21.06	PRJCA000322	SAMC072016	Illumina HiSeq 2500
CRR057514	JiangXi1587	21.07	PRJCA000322	SAMC072103	Illumina HiSeq 2500
CRR057464	NanJing11Hao	21.1	PRJCA000322	SAMC072053	Illumina HiSeq 2500
CRR010052	YanGeng5Hao	21.13	PRJCA000322	SAMC008089	Illumina HiSeq 2500
CRR057424	YangDao6Hao(awnless)	21.17	PRJCA000322	SAMC072013	Illumina HiSeq 2500
CRR057510	ZhongHan215	21.18	PRJCA000322	SAMC072099	Illumina HiSeq 2500
CRR010111	ZhenDao88Hao	21.18	PRJCA000322	SAMC008148	Illumina HiSeq 2500
CRR010790	ShengDao15	21.2	PRJCA000322	SAMC008381	Illumina HiSeq 2500
CRR010775	HuaGeng5Hao	21.2	PRJCA000322	SAMC008366	Illumina HiSeq 2500
CRR010621	Bing03123	21.21	PRJCA000322	SAMC008213	Illumina HiSeq 2500
CRR010737	NingGeng3Hao	21.23	PRJCA000322	SAMC008328	Illumina HiSeq 2500
CRR010729	ZhenDao99Hao	21.27	PRJCA000322	SAMC008320	Illumina HiSeq 2500
CRR057501	N333-Restorer	21.28	PRJCA000322	SAMC072090	Illumina HiSeq 2500
CRR010755	WuYunGeng29Hao	21.28	PRJCA000322	SAMC008346	Illumina HiSeq 2500
CRR057453	R108	21.31	PRJCA000322	SAMC072042	Illumina HiSeq 2500
CRR010787	ChangGeng09-5	21.33	PRJCA000322	SAMC008378	Illumina HiSeq 2500
CRR010645	ZhengGeng2Hao	21.37	PRJCA000322	SAMC008237	Illumina HiSeq 2500
CRR057399	NeiHui92-4	21.4	PRJCA000322	SAMC071988	Illumina HiSeq 2500
CRR010651	HanDao44	21.4	PRJCA000322	SAMC008243	Illumina HiSeq 2500
CRR010697	SuYuNuo	21.4	PRJCA000322	SAMC008289	Illumina HiSeq 2500
CRR010607	LianJiaGeng1Hao	21.45	PRJCA000322	SAMC008199	Illumina HiSeq 2500
CRR057394	FeiB	21.46	PRJCA000322	SAMC071983	Illumina HiSeq 2500
CRR010691	HuaiNuo12Hao	21.47	PRJCA000322	SAMC008272	Illumina HiSeq 2500
CRR057603	Min3301	21.5	PRJCA000322	SAMC072192	Illumina HiSeq 2500
CRR010101	YangGeng186	21.52	PRJCA000322	SAMC008138	Illumina HiSeq 2500
CRR057455	XiangHui4Hao	21.56	PRJCA000322	SAMC072044	Illumina HiSeq 2500
CRR010731	ZhenDao11	21.57	PRJCA000322	SAMC008322	Illumina HiSeq 2500
CRR010605	JinDao263	21.6	PRJCA000322	SAMC008197	Illumina HiSeq 2500
CRR057586	GuangKang13B	21.61	PRJCA000322	SAMC072175	Illumina HiSeq 2500
CRR057459	YangDao3Hao	21.63	PRJCA000322	SAMC072048	Illumina HiSeq 2500
CRR057410	R907	21.67	PRJCA000322	SAMC071999	Illumina HiSeq 2500
CRR057530	Ir66897B	21.7	PRJCA000322	SAMC072119	Illumina HiSeq 2500
CRR057421	YunHui290	21.72	PRJCA000322	SAMC072010	Illumina HiSeq 2500
CRR057589	ZhongJiangR728	21.74	PRJCA000322	SAMC072178	Illumina HiSeq 2500
CRR010593	ShengDao16	21.77	PRJCA000322	SAMC008185	Illumina HiSeq 2500
CRR057581	R1307	21.77	PRJCA000322	SAMC072170	Illumina HiSeq 2500
CRR057538	YiXiang1B	21.8	PRJCA000322	SAMC072127	Illumina HiSeq 2500
CRR010600	ZhengDao18Hao	21.8	PRJCA000322	SAMC008192	Illumina HiSeq 2500
CRR010680	HuaiDao11Hao	21.8	PRJCA000322	SAMC008261	Illumina HiSeq 2500
CRR057474	ShengTai1Hao	21.88	PRJCA000322	SAMC072063	Illumina HiSeq 2500
CRR010713	YanDao8Hao	21.9	PRJCA000322	SAMC008304	Illumina HiSeq 2500
CRR010769	ZhongDao1Hao	21.9	PRJCA000322	SAMC008349	Illumina HiSeq 2500
CRR010776	HuaGeng6Hao	21.92	PRJCA000322	SAMC008367	Illumina HiSeq 2500
CRR010742	NanGeng44	21.93	PRJCA000322	SAMC008333	Illumina HiSeq 2500
CRR010782	R109	21.93	PRJCA000322	SAMC008373	Illumina HiSeq 2500
CRR010155	WuXiangGeng9Hao	21.93	PRJCA000322	SAMC008076	Illumina HiSeq 2500
CRR010051	ZhenDao4Hao	21.97	PRJCA000322	SAMC008088	Illumina HiSeq 2500
CRR057431	XiangZaJiaoDao-Male Parent	21.97	PRJCA000322	SAMC072020	Illumina HiSeq 2500
CRR057533	IRBB61	22	PRJCA000322	SAMC072122	Illumina HiSeq 2500
CRR057378	ChuanXiang29B	22.01	PRJCA000322	SAMC071967	Illumina HiSeq 2500
CRR010112	ZhenDao99Hao	22.06	PRJCA000322	SAMC008149	Illumina HiSeq 2500
CRR010596	DaLiang203	22.07	PRJCA000322	SAMC008188	Illumina HiSeq 2500
CRR010699	TaiWan30	22.1	PRJCA000322	SAMC008291	Illumina HiSeq 2500
CRR057609	MianHui146	22.11	PRJCA000322	SAMC072198	Illumina HiSeq 2500
CRR057494	GuangHui128	22.13	PRJCA000322	SAMC072083	Illumina HiSeq 2500
CRR010743	NanGeng46	22.13	PRJCA000322	SAMC008334	Illumina HiSeq 2500
CRR010133	WuGeng15	22.14	PRJCA000322	SAMC008169	Illumina HiSeq 2500
CRR010788	TongGeng981	22.15	PRJCA000322	SAMC008379	Illumina HiSeq 2500
CRR010705	HuaiDao15Hao	22.17	PRJCA000322	SAMC008296	Illumina HiSeq 2500
CRR010703	XuDao3Hao	22.2	PRJCA000322	SAMC008183	Illumina HiSeq 2500
CRR010789	NanTongZiNuo	22.22	PRJCA000322	SAMC008380	Illumina HiSeq 2500
CRR057419	R122(SiChuan)	22.23	PRJCA000322	SAMC072008	Illumina HiSeq 2500
CRR010658	HuaiDao5Hao	22.24	PRJCA000322	SAMC008239	Illumina HiSeq 2500
CRR057615	ShuHui166	22.27	PRJCA000322	SAMC072204	Illumina HiSeq 2500
CRR010648	HanDao8Hao	22.34	PRJCA000322	SAMC008240	Illumina HiSeq 2500
CRR057414	R95-2(WangXuDong)	22.43	PRJCA000322	SAMC072003	Illumina HiSeq 2500
CRR010674	Jia09-90	22.44	PRJCA000322	SAMC008266	Illumina HiSeq 2500
CRR057508	BaXiLuDao	22.47	PRJCA000322	SAMC072097	Illumina HiSeq 2500
CRR010599	LinDao18Hao	22.47	PRJCA000322	SAMC008191	Illumina HiSeq 2500
CRR057383	803B	22.56	PRJCA000322	SAMC071972	Illumina HiSeq 2500
CRR010770	SiDao785	22.67	PRJCA000322	SAMC008361	Illumina HiSeq 2500
CRR010726	YangFuGeng7Hao	22.68	PRJCA000322	SAMC008317	Illumina HiSeq 2500
CRR057490	YueKang1121	22.7	PRJCA000322	SAMC072079	Illumina HiSeq 2500
CRR057441	YangHui120	22.73	PRJCA000322	SAMC072030	Illumina HiSeq 2500
CRR010048	YanGeng4Hao	22.74	PRJCA000322	SAMC008075	Illumina HiSeq 2500
CRR010598	LinDao17Hao	22.93	PRJCA000322	SAMC008190	Illumina HiSeq 2500
CRR057367	YiHui1577B	22.97	PRJCA000322	SAMC071956	Illumina HiSeq 2500
CRR010094	HuaiDao6Hao	23	PRJCA000322	SAMC008131	Illumina HiSeq 2500
CRR010625	LianGeng9Hao	23	PRJCA000322	SAMC008206	Illumina HiSeq 2500
CRR010720	YangGeng4038	23.02	PRJCA000322	SAMC008311	Illumina HiSeq 2500
CRR057447	R6326Wh26	23.03	PRJCA000322	SAMC072036	Illumina HiSeq 2500
CRR010764	RuanYu2Hao	23.06	PRJCA000322	SAMC008355	Illumina HiSeq 2500
CRR057379	D297B	23.17	PRJCA000322	SAMC071968	Illumina HiSeq 2500
CRR010692	YuGeng6Hao	23.17	PRJCA000322	SAMC008284	Illumina HiSeq 2500
CRR010733	ZhenDao15Hao	23.23	PRJCA000322	SAMC008324	Illumina HiSeq 2500
CRR057523	Cpslo17	23.4	PRJCA000322	SAMC072112	Illumina HiSeq 2500
CRR057617	ChuanHui687	23.4	PRJCA000322	SAMC072206	Illumina HiSeq 2500
CRR057528	IR64	23.4	PRJCA000322	SAMC072117	Illumina HiSeq 2500
CRR010119	HuangKeZao20Ri	23.4	PRJCA000322	SAMC008156	Illumina HiSeq 2500
CRR057478	HuaRun2Hao	23.42	PRJCA000322	SAMC072067	Illumina HiSeq 2500
CRR010767	YinYu2084	23.43	PRJCA000322	SAMC008358	Illumina HiSeq 2500
CRR057443	YanLiangYou88-Male Parent	23.5	PRJCA000322	SAMC072032	Illumina HiSeq 2500
CRR010636	LianGeng10Hao	23.52	PRJCA000322	SAMC008217	Illumina HiSeq 2500
CRR057454	R108*	23.53	PRJCA000322	SAMC072043	Illumina HiSeq 2500
CRR010126	HuaGeng2Hao	23.57	PRJCA000322	SAMC008163	Illumina HiSeq 2500
CRR010044	ZhenDao1Hao	23.59	PRJCA000322	SAMC008150	Illumina HiSeq 2500
CRR057545	YueFengB	23.63	PRJCA000322	SAMC072134	Illumina HiSeq 2500
CRR057549	903B	23.67	PRJCA000322	SAMC072138	Illumina HiSeq 2500
CRR010711	YanGeng11Hao	23.67	PRJCA000322	SAMC008302	Illumina HiSeq 2500
CRR057417	R363	23.73	PRJCA000322	SAMC072006	Illumina HiSeq 2500
CRR010630	QingJiao301	23.73	PRJCA000322	SAMC008222	Illumina HiSeq 2500
CRR010760	WuYuGeng2Hao	23.77	PRJCA000322	SAMC008351	Illumina HiSeq 2500
CRR010084	HuaGeng7Hao	23.8	PRJCA000322	SAMC008121	Illumina HiSeq 2500
CRR010774	HuaGeng3Hao	23.83	PRJCA000322	SAMC008365	Illumina HiSeq 2500
CRR010595	YangGuang600	23.95	PRJCA000322	SAMC008187	Illumina HiSeq 2500
CRR010747	XuDao7Hao	23.97	PRJCA000322	SAMC008327	Illumina HiSeq 2500
CRR057594	Gui630*	24.02	PRJCA000322	SAMC072183	Illumina HiSeq 2500
CRR057397	NeiDuoHui1Hao	24.03	PRJCA000322	SAMC071986	Illumina HiSeq 2500
CRR010684	JiGeng80Hao	24.07	PRJCA000322	SAMC008276	Illumina HiSeq 2500
CRR010730	Zhen9424	24.07	PRJCA000322	SAMC008321	Illumina HiSeq 2500
CRR010617	Jia33	24.07	PRJCA000322	SAMC008209	Illumina HiSeq 2500
CRR010128	JiaHu6Hao	24.15	PRJCA000322	SAMC008165	Illumina HiSeq 2500
CRR010125	YangGeng687	24.23	PRJCA000322	SAMC008162	Illumina HiSeq 2500
CRR010552	SongGeng15Hao	24.27	PRJCA000322	SAMC008410	Illumina HiSeq 2500
CRR057403	LuHui17	24.3	PRJCA000322	SAMC071992	Illumina HiSeq 2500
CRR057398	DuoHui57	24.33	PRJCA000322	SAMC071987	Illumina HiSeq 2500
CRR010710	YanGeng10Hao	24.33	PRJCA000322	SAMC008301	Illumina HiSeq 2500
CRR057476	JiangXiSiMiao	24.38	PRJCA000322	SAMC072065	Illumina HiSeq 2500
CRR057400	LuHui602	24.4	PRJCA000322	SAMC071989	Illumina HiSeq 2500
CRR057449	Zhong8B	24.5	PRJCA000322	SAMC072038	Illumina HiSeq 2500
CRR057373	ChengHui3203	24.5	PRJCA000322	SAMC071962	Illumina HiSeq 2500
CRR010718	XiangGeng49	24.53	PRJCA000322	SAMC008309	Illumina HiSeq 2500
CRR057509	ZhongHan221	24.54	PRJCA000322	SAMC072098	Illumina HiSeq 2500
CRR010050	SiDao10Hao	24.6	PRJCA000322	SAMC008087	Illumina HiSeq 2500
CRR010624	ChunJiang1Hao	24.6	PRJCA000322	SAMC008216	Illumina HiSeq 2500
CRR010687	JinYuan45	24.63	PRJCA000322	SAMC008279	Illumina HiSeq 2500
CRR057580	R609	24.67	PRJCA000322	SAMC072169	Illumina HiSeq 2500
CRR057616	ShuHui118	24.68	PRJCA000322	SAMC072205	Illumina HiSeq 2500
CRR010668	NingGeng28Hao	24.7	PRJCA000322	SAMC008260	Illumina HiSeq 2500
CRR057430	Ry1Hao	24.71	PRJCA000322	SAMC072019	Illumina HiSeq 2500
CRR057587	Kang559	24.72	PRJCA000322	SAMC072176	Illumina HiSeq 2500
CRR057388	ShuHui527	24.73	PRJCA000322	SAMC071977	Illumina HiSeq 2500
CRR010791	LianGeng6Hao	24.76	PRJCA000322	SAMC008371	Illumina HiSeq 2500
CRR010040	YanGeng2Hao	24.79	PRJCA000322	SAMC008106	Illumina HiSeq 2500
CRR010702	HuaiDao13Hao	24.8	PRJCA000322	SAMC008283	Illumina HiSeq 2500
CRR057467	Cbb23	24.82	PRJCA000322	SAMC072056	Illumina HiSeq 2500
CRR057531	IRBB71033-121-15	24.83	PRJCA000322	SAMC072120	Illumina HiSeq 2500
CRR057396	DuoXi1Hao	24.83	PRJCA000322	SAMC071985	Illumina HiSeq 2500
CRR010724	YangGeng687	24.83	PRJCA000322	SAMC008315	Illumina HiSeq 2500
CRR010725	XuDao5Hao	24.89	PRJCA000322	SAMC008305	Illumina HiSeq 2500
CRR057409	11Cr240	25.03	PRJCA000322	SAMC071998	Illumina HiSeq 2500
CRR057591	Minghui 63	25.06	PRJCA000322	SAMC072180	Illumina HiSeq 2500
CRR057598	HuaZhan	25.07	PRJCA000322	SAMC072187	Illumina HiSeq 2500
CRR010153	XiangGeng	25.07	PRJCA000322	SAMC008181	Illumina HiSeq 2500
CRR057485	JiaFuZhan	25.1	PRJCA000322	SAMC072074	Illumina HiSeq 2500
CRR010654	Han287	25.13	PRJCA000322	SAMC008246	Illumina HiSeq 2500
CRR057585	98J65	25.17	PRJCA000322	SAMC072174	Illumina HiSeq 2500
CRR057368	HuHui602	25.25	PRJCA000322	SAMC071957	Illumina HiSeq 2500
CRR057477	XiangWanXian10Hao	25.3	PRJCA000322	SAMC072066	Illumina HiSeq 2500
CRR010772	SiDao12Hao	25.37	PRJCA000322	SAMC008363	Illumina HiSeq 2500
CRR010555	KenDao09-2883	25.42	PRJCA000322	SAMC008412	Illumina HiSeq 2500
CRR057401	LuHui926	25.47	PRJCA000322	SAMC071990	Illumina HiSeq 2500
CRR057579	R711	25.47	PRJCA000322	SAMC072168	Illumina HiSeq 2500
CRR057513	HanYou3HaoXian	25.5	PRJCA000322	SAMC072102	Illumina HiSeq 2500
CRR010122	ZiJinGeng1Hao	25.5	PRJCA000322	SAMC008159	Illumina HiSeq 2500
CRR057536	K22B	25.6	PRJCA000322	SAMC072125	Illumina HiSeq 2500
CRR010588	MuDanJiang22Hao	25.6	PRJCA000322	SAMC008445	Illumina HiSeq 2500
CRR010715	YanDao9Hao	25.6	PRJCA000322	SAMC008306	Illumina HiSeq 2500
CRR010041	SiDao8Hao	25.64	PRJCA000322	SAMC008117	Illumina HiSeq 2500
CRR010744	NanGeng49	25.8	PRJCA000322	SAMC008335	Illumina HiSeq 2500
CRR057404	ChuanR527	25.83	PRJCA000322	SAMC071993	Illumina HiSeq 2500
CRR010738	NingGeng4Hao	25.87	PRJCA000322	SAMC008329	Illumina HiSeq 2500
CRR010745	NanGeng41	25.88	PRJCA000322	SAMC008336	Illumina HiSeq 2500
CRR057555	Shen08S	25.9	PRJCA000322	SAMC072144	Illumina HiSeq 2500
CRR010694	JiaHe218	25.97	PRJCA000322	SAMC008286	Illumina HiSeq 2500
CRR010594	YangGuang200	26	PRJCA000322	SAMC008186	Illumina HiSeq 2500
CRR057578	R411	26.06	PRJCA000322	SAMC072167	Illumina HiSeq 2500
CRR010757	WuXiangGeng14Hao	26.11	PRJCA000322	SAMC008348	Illumina HiSeq 2500
CRR057542	Gang46B*	26.13	PRJCA000322	SAMC072131	Illumina HiSeq 2500
CRR057466	GuMei4Hao	26.15	PRJCA000322	SAMC072055	Illumina HiSeq 2500
CRR010709	YanGeng9Hao	26.2	PRJCA000322	SAMC008300	Illumina HiSeq 2500
CRR010704	HuaiDao14Hao	26.33	PRJCA000322	SAMC008295	Illumina HiSeq 2500
CRR057480	WuShanSiMiao	26.37	PRJCA000322	SAMC072069	Illumina HiSeq 2500
CRR057599	R8006	26.37	PRJCA000322	SAMC072188	Illumina HiSeq 2500
CRR057611	MianHui9939	26.4	PRJCA000322	SAMC072200	Illumina HiSeq 2500
CRR010736	XuDao6Hao	26.49	PRJCA000322	SAMC008316	Illumina HiSeq 2500
CRR010717	YangGeng805	26.54	PRJCA000322	SAMC008308	Illumina HiSeq 2500
CRR010708	YanGeng7Hao	26.55	PRJCA000322	SAMC008299	Illumina HiSeq 2500
CRR057372	ChengHui177	26.6	PRJCA000322	SAMC071961	Illumina HiSeq 2500
CRR057498	DaMiSui	26.65	PRJCA000322	SAMC072087	Illumina HiSeq 2500
CRR010601	XinDao20	26.73	PRJCA000322	SAMC008193	Illumina HiSeq 2500
CRR010647	LianGeng11Hao	26.8	PRJCA000322	SAMC008228	Illumina HiSeq 2500
CRR010783	R130	26.8	PRJCA000322	SAMC008374	Illumina HiSeq 2500
CRR057452	JiaoDianXian-Restorer*	26.81	PRJCA000322	SAMC072041	Illumina HiSeq 2500
CRR010144	SuFengGeng1Hao	26.82	PRJCA000322	SAMC008085	Illumina HiSeq 2500
CRR057366	JiangHui151	26.87	PRJCA000322	SAMC071955	Illumina HiSeq 2500
CRR057613	MianHui501	26.87	PRJCA000322	SAMC072202	Illumina HiSeq 2500
CRR057423	ZhenHui832	26.97	PRJCA000322	SAMC072012	Illumina HiSeq 2500
CRR010603	LianGeng7Hao	27.03	PRJCA000322	SAMC008184	Illumina HiSeq 2500
CRR057473	ZhongJian2Hao	27.1	PRJCA000322	SAMC072062	Illumina HiSeq 2500
CRR057469	LuoBiao	27.17	PRJCA000322	SAMC072058	Illumina HiSeq 2500
CRR010778	DaHuaXiangNuo	27.2	PRJCA000322	SAMC008369	Illumina HiSeq 2500
CRR057433	Nuo608	27.23	PRJCA000322	SAMC072022	Illumina HiSeq 2500
CRR010727	YangFuGeng8Hao	27.27	PRJCA000322	SAMC008318	Illumina HiSeq 2500
CRR057572	R507	27.5	PRJCA000322	SAMC072161	Illumina HiSeq 2500
CRR010728	ZhenDao88Hao	27.77	PRJCA000322	SAMC008319	Illumina HiSeq 2500
CRR057376	DShanB	27.88	PRJCA000322	SAMC071965	Illumina HiSeq 2500
CRR057584	NanNong3005	27.93	PRJCA000322	SAMC072173	Illumina HiSeq 2500
CRR010524	EZhong5Hao	27.93	PRJCA000322	SAMC008173	Illumina HiSeq 2500
CRR057446	R476	28.12	PRJCA000322	SAMC072035	Illumina HiSeq 2500
CRR057384	YiXiangB	28.13	PRJCA000322	SAMC071973	Illumina HiSeq 2500
CRR057390	FuHui838	28.23	PRJCA000322	SAMC071979	Illumina HiSeq 2500
CRR057472	QiMiaoXiang	28.29	PRJCA000322	SAMC072061	Illumina HiSeq 2500
CRR057479	LiuFengXiangZhan	28.32	PRJCA000322	SAMC072068	Illumina HiSeq 2500
CRR057483	HuaGengXian74	28.33	PRJCA000322	SAMC072072	Illumina HiSeq 2500
CRR010714	XuDao4Hao	28.4	PRJCA000322	SAMC008294	Illumina HiSeq 2500
CRR057425	YangDao6Hao(awn)	28.47	PRJCA000322	SAMC072014	Illumina HiSeq 2500
CRR057395	NeiHui99-14	28.83	PRJCA000322	SAMC071984	Illumina HiSeq 2500
CRR057500	NingBoGengHuiChi	28.9	PRJCA000322	SAMC072089	Illumina HiSeq 2500
CRR057550	239B	29.2	PRJCA000322	SAMC072139	Illumina HiSeq 2500
CRR057486	HuangHuaZhan	29.3	PRJCA000322	SAMC072075	Illumina HiSeq 2500
CRR057458	YangDao2Hao	29.32	PRJCA000322	SAMC072047	Illumina HiSeq 2500
CRR057492	LuZhouZaoB	29.33	PRJCA000322	SAMC072081	Illumina HiSeq 2500
CRR057525	KATY	29.35	PRJCA000322	SAMC072114	Illumina HiSeq 2500
CRR057481	WuShanSiMiaoXuan	29.53	PRJCA000322	SAMC072070	Illumina HiSeq 2500
CRR010780	LianGeng4Hao	29.57	PRJCA000322	SAMC008360	Illumina HiSeq 2500
CRR010614	LianGeng8Hao	29.67	PRJCA000322	SAMC008195	Illumina HiSeq 2500
CRR057389	ShuHui162	29.7	PRJCA000322	SAMC071978	Illumina HiSeq 2500
CRR010750	WuYunGeng21Hao	29.78	PRJCA000322	SAMC008341	Illumina HiSeq 2500
CRR010038	GuiHuaHuang	29.8	PRJCA000322	SAMC008074	Illumina HiSeq 2500
CRR057573	R814	29.82	PRJCA000322	SAMC072162	Illumina HiSeq 2500
CRR057450	TeQing	29.86	PRJCA000322	SAMC072039	Illumina HiSeq 2500
CRR057604	JinHui21	30.14	PRJCA000322	SAMC072193	Illumina HiSeq 2500
CRR057489	YueJingSiMiao2Hao	30.5	PRJCA000322	SAMC072078	Illumina HiSeq 2500
CRR057436	R9368	30.6	PRJCA000322	SAMC072025	Illumina HiSeq 2500
CRR057583	R6547	31.14	PRJCA000322	SAMC072172	Illumina HiSeq 2500
CRR057504	ChuanGuB	31.17	PRJCA000322	SAMC072093	Illumina HiSeq 2500
CRR057444	ZhongJiangD208	31.36	PRJCA000322	SAMC072033	Illumina HiSeq 2500
CRR010761	WuYuGeng3Hao	31.38	PRJCA000322	SAMC008352	Illumina HiSeq 2500
CRR057576	R332	31.5	PRJCA000322	SAMC072165	Illumina HiSeq 2500
CRR057495	GuangHui998	31.58	PRJCA000322	SAMC072084	Illumina HiSeq 2500
CRR010762	WuYuGeng16Hao	31.59	PRJCA000322	SAMC008353	Illumina HiSeq 2500
CRR057569	Zhen084	31.77	PRJCA000322	SAMC072158	Illumina HiSeq 2500
CRR010768	YinYu2239	32.02	PRJCA000322	SAMC008359	Illumina HiSeq 2500
CRR010773	HuaGeng2Hao	32.1	PRJCA000322	SAMC008364	Illumina HiSeq 2500
CRR057596	MingHui78	32.33	PRJCA000322	SAMC072185	Illumina HiSeq 2500
CRR010706	YanXuan2Hao	32.33	PRJCA000322	SAMC008297	Illumina HiSeq 2500
CRR057607	MianHui3724	32.41	PRJCA000322	SAMC072196	Illumina HiSeq 2500
CRR010540	BeiDao1Hao	32.49	PRJCA000322	SAMC008398	Illumina HiSeq 2500
CRR010758	XuGeng8Hao	32.56	PRJCA000322	SAMC008338	Illumina HiSeq 2500
CRR010134	2428	32.73	PRJCA000322	SAMC008077	Illumina HiSeq 2500
CRR010550	YiJianZhongQing	32.75	PRJCA000322	SAMC008408	Illumina HiSeq 2500
CRR010771	SiDao11Hao	32.8	PRJCA000322	SAMC008362	Illumina HiSeq 2500
CRR010145	TaiZhongYu39	32.84	PRJCA000322	SAMC008174	Illumina HiSeq 2500
CRR057407	ShuHui498	33.23	PRJCA000322	SAMC071996	Illumina HiSeq 2500
CRR010669	HuaiDao9Hao	33.23	PRJCA000322	SAMC008250	Illumina HiSeq 2500
CRR010777	HuaGeng7Hao	33.25	PRJCA000322	SAMC008368	Illumina HiSeq 2500
CRR057406	ChuanR838	33.43	PRJCA000322	SAMC071995	Illumina HiSeq 2500
CRR010746	07Gy31	33.5	PRJCA000322	SAMC008337	Illumina HiSeq 2500
CRR057429	R167	33.79	PRJCA000322	SAMC072018	Illumina HiSeq 2500
CRR057385	Rong18B	36.47	PRJCA000322	SAMC071974	Illumina HiSeq 2500
Note: The information in the list was cited from Li X. et al. Analysis of genetic architecture and favorable allele usage of agronomic traits in a large collection of Chinese rice accessions. Sci. China Life Sci. 63, 1688–1702 (2020).
