# Supplementary material for: A super pan-genomic landscape of rice
Source: Cell Res. 2022 Jul 12;32(10):878–96. doi: 10.1038/s41422-022-00685-z (PMC9525306; doi:10.1038/s41422-022-00685-z)
Supplement: Supplementary file 12 — Table S5 [file 41422_2022_685_MOESM12_ESM.xlsx]

## Sheet: Table S5a
Genotype variation of Sub1A.
Haplotype	Accession	+23-24	+44	+251	+384	+441	+556	+715
Hap.1	IR40931-26	-	C	G	G	C	T	C
Hap.1	CW09	-	C	G	G	C	T	C
Hap.1	CW11	-	C	G	G	C	C	C
Hap.1	CW35	-	C	G	G	C	T	C
Hap.1	CW36	-	C	G	G	C	T	C
Hap.1	NH012	-	C	G	G	C	T	C
Hap.1	NH027	-	C	G	G	C	T	C
Hap.1	NH065	-	C	G	G	C	T	C
Hap.2	CW01	-	C	G	G	C	C	C
Hap.2	CW02	-	C	G	G	C	C	C
Hap.2	CW12	-	C	G	G	C	C	C
Hap.2	CW13	-	C	G	G	C	C	C
Hap.2	CW16	-	C	G	G	C	C	C
Hap.2	CW17	-	C	G	G	C	C	C
Hap.2	CW19	-	C	G	G	C	C	C
Hap.2	NH011	-	C	G	G	C	C	C
Hap.2	NH018	-	C	G	G	C	C	C
Hap.2	NH028	-	C	G	G	C	C	C
Hap.2	NH029	-	C	G	G	C	C	C
Hap.2	NH036	-	C	G	G	C	C	C
Hap.2	NH042	-	C	G	G	C	C	C
Hap.2	NH055	-	C	G	G	C	C	C
Hap.2	NH057	-	C	G	G	C	C	C
Hap.2	NH093	-	C	G	G	C	C	C
Hap.2	NH107	-	C	G	G	C	C	C
Hap.2	NH111	-	C	G	G	C	C	C
Hap.2	NH116	-	C	G	G	C	C	C
Hap.2	NH128	-	C	G	G	C	C	C
Hap.2	NH153	-	C	G	G	C	C	C
Hap.2	NH157	-	C	G	G	C	C	C
Hap.2	NH158	-	C	G	G	C	C	C
Hap.2	NH159	-	C	G	G	C	C	C
Hap.2	NH167	-	C	G	G	C	C	C
Hap.2	NH173	-	C	G	G	C	C	C
Hap.2	NH218	-	C	G	G	C	C	C
Hap.2	NH224	-	C	G	G	C	C	C
Hap.2	NH226	-	C	G	G	C	C	C
Hap.2	NH231	-	C	G	G	C	C	C
Hap.2	NH236	-	C	G	G	C	C	C
Hap.2	NH243	-	C	G	G	C	C	C
Hap.3	NH216	-	G	-	-	-	C	C
Hap.4	NH010	T	G	-	-	C	C	-
Note: The cell filled with red means the SNP caused the resistance differences to flooding between rice varieties.

## Sheet: Table S5b
Genotype variation of Sub1B.
Haplotype	Accession	+108-109	+113	+169	+170	+185	+201	+244-255	+280	+284	+329	+334	+335	+357	+367	+404	+416	+459	+491	+500	+526	+527	+527-528	+528-542	+597	+598	+623	+626	+720-726	+733
Hap.1	NIP	-	G	G	A	G	C	CCGGCGGCGGCG	C	G	G	C	G	C	G	T	G	A	T	C	C	T	-	CGACGACGACGACGA	A	G	C	T	CGAACCA	G
Hap.1	NH006	AAG	G	G	A	G	C	CCGGCGGCGGCG	C	G	G	C	G	C	G	T	G	A	T	C	C	T	-	---CGACGACGACGA	A	G	C	T	CGAACCA	G
Hap.1	NH007	AAG	G	G	A	G	C	CCGGCGGCGGCG	C	G	G	C	G	C	G	T	G	A	T	C	C	T	-	---CGACGACGACGA	A	G	C	T	CGAACCA	G
Hap.1	NH008	AAG	G	G	A	G	C	CCGGCGGCGGCG	C	G	G	C	G	C	G	T	G	A	T	C	C	T	-	---CGACGACGACGA	A	G	C	T	CGAACCA	G
Hap.1	NH019	AAG	G	G	A	G	C	CCGGCGGCGGCG	C	G	G	C	G	C	G	T	G	A	T	C	C	T	-	---CGACGACGACGA	A	G	C	T	CGAACCA	G
Hap.1	NH021	AAG	G	G	A	G	C	CCGGCGGCGGCG	C	G	G	C	G	C	G	T	G	A	T	C	C	T	-	---CGACGACGACGA	A	G	C	T	CGAACCA	G
Hap.1	NH024	AAG	G	G	A	G	C	CCGGCGGCGGCG	C	G	G	C	G	C	G	T	G	A	T	C	C	T	-	---CGACGACGACGA	A	G	C	T	CGAACCA	G
Hap.1	NH035	AAG	G	G	A	G	C	CCGGCGGCGGCG	C	G	G	C	G	C	G	T	G	A	T	C	C	T	-	---CGACGACGACGA	A	G	C	T	CGAACCA	G
Hap.1	NH052	AAG	G	G	A	G	C	CCGGCGGCGGCG	C	G	G	C	G	C	G	T	G	A	T	C	C	T	-	---CGACGACGACGA	A	G	C	T	CGAACCA	G
Hap.1	NH053	AAG	G	G	A	G	C	CCGGCGGCGGCG	C	G	G	C	G	C	G	T	G	A	T	C	C	T	-	---CGACGACGACGA	A	G	C	T	CGAACCA	G
Hap.1	NH054	AAG	G	G	A	G	C	CCGGCGGCGGCG	C	G	G	C	G	C	G	T	G	A	T	C	C	T	-	---CGACGACGACGA	A	G	C	T	CGAACCA	G
Hap.1	NH058	AAG	G	G	A	G	C	CCGGCGGCGGCG	C	G	G	C	G	C	G	T	G	A	T	C	C	T	-	---CGACGACGACGA	A	G	C	T	CGAACCA	G
Hap.1	NH064	AAG	G	G	A	G	C	CCGGCGGCGGCG	C	G	G	C	G	C	G	T	G	A	T	C	C	T	-	---CGACGACGACGA	A	G	C	T	CGAACCA	G
Hap.1	NH066	AAG	G	G	A	G	C	CCGGCGGCGGCG	C	G	G	C	G	C	G	T	G	A	T	C	C	T	-	---CGACGACGACGA	A	G	C	T	CGAACCA	G
Hap.1	NH067	AAG	G	G	A	G	C	CCGGCGGCGGCG	C	G	G	C	G	C	G	T	G	A	T	C	C	T	-	---CGACGACGACGA	A	G	C	T	CGAACCA	G
Hap.1	NH069	AAG	G	G	A	G	C	CCGGCGGCGGCG	C	G	G	C	G	C	G	T	G	A	T	C	C	T	-	---CGACGACGACGA	A	G	C	T	CGAACCA	G
Hap.1	NH070	AAG	G	G	A	G	C	CCGGCGGCGGCG	C	G	G	C	G	C	G	T	G	A	T	C	C	T	-	---CGACGACGACGA	A	G	C	T	CGAACCA	G
Hap.1	NH073	AAG	G	G	A	G	C	CCGGCGGCGGCG	C	G	G	C	G	C	G	T	G	A	T	C	C	T	-	---CGACGACGACGA	A	G	C	T	CGAACCA	G
Hap.1	NH074	AAG	G	G	A	G	C	CCGGCGGCGGCG	C	G	G	C	G	C	G	T	G	A	T	C	C	T	-	---CGACGACGACGA	A	G	C	T	CGAACCA	G
Hap.1	NH076	AAG	G	G	A	G	C	CCGGCGGCGGCG	C	G	G	C	G	C	G	T	G	A	T	C	C	T	-	---CGACGACGACGA	A	G	C	T	CGAACCA	G
Hap.1	NH079	AAG	G	G	A	G	C	CCGGCGGCGGCG	C	G	G	C	G	C	G	T	G	A	T	C	C	T	-	---CGACGACGACGA	A	G	C	T	CGAACCA	G
Hap.1	NH080	AAG	G	G	A	G	C	CCGGCGGCGGCG	C	G	G	C	G	C	G	T	G	A	T	C	C	T	-	---CGACGACGACGA	A	G	C	T	CGAACCA	G
Hap.1	NH081	AAG	G	G	A	G	C	CCGGCGGCGGCG	C	G	G	C	G	C	G	T	G	A	T	C	C	T	-	---CGACGACGACGA	A	G	C	T	CGAACCA	G
Hap.1	NH082	AAG	G	G	A	G	C	CCGGCGGCGGCG	C	G	G	C	G	C	G	T	G	A	T	C	C	T	-	---CGACGACGACGA	A	G	C	T	CGAACCA	G
Hap.1	NH085	AAG	G	G	A	G	C	CCGGCGGCGGCG	C	G	G	C	G	C	G	T	G	A	T	C	C	T	-	---CGACGACGACGA	A	G	C	T	CGAACCA	G
Hap.1	NH090	AAG	G	G	A	G	C	CCGGCGGCGGCG	C	G	G	C	G	C	G	T	G	A	T	C	C	T	-	---CGACGACGACGA	A	G	C	T	CGAACCA	G
Hap.1	NH091	AAG	G	G	A	G	C	CCGGCGGCGGCG	C	G	G	C	G	C	G	T	G	A	T	C	C	T	-	---CGACGACGACGA	A	G	C	T	CGAACCA	G
Hap.1	NH094	AAG	G	G	A	G	C	CCGGCGGCGGCG	C	G	G	C	G	C	G	T	G	A	T	C	C	T	-	---CGACGACGACGA	A	G	C	T	CGAACCA	G
Hap.1	NH097	AAG	G	G	A	G	C	CCGGCGGCGGCG	C	G	G	C	G	C	G	T	G	A	T	C	C	T	-	---CGACGACGACGA	A	G	C	T	CGAACCA	G
Hap.1	NH098	AAG	G	G	A	G	C	CCGGCGGCGGCG	C	G	G	C	G	C	G	T	G	A	T	C	C	T	-	---CGACGACGACGA	A	G	C	T	CGAACCA	G
Hap.1	NH099	AAG	G	G	A	G	C	CCGGCGGCGGCG	C	G	G	C	G	C	G	T	G	A	T	C	C	T	-	---CGACGACGACGA	A	G	C	T	CGAACCA	G
Hap.1	NH101	AAG	G	G	A	G	C	CCGGCGGCGGCG	C	G	G	C	G	C	G	T	G	A	T	C	C	T	-	---CGACGACGACGA	A	G	C	T	CGAACCA	G
Hap.1	NH103	AAG	G	G	A	G	C	CCGGCGGCGGCG	C	G	G	C	G	C	G	T	G	A	T	C	C	T	-	---CGACGACGACGA	A	G	C	T	CGAACCA	G
Hap.1	NH104	AAG	G	G	A	G	C	CCGGCGGCGGCG	C	G	G	C	G	C	G	T	G	A	T	C	C	T	-	---CGACGACGACGA	A	G	C	T	CGAACCA	G
Hap.1	NH105	AAG	G	G	A	G	C	CCGGCGGCGGCG	C	G	G	C	G	C	G	T	G	A	T	C	C	T	-	---CGACGACGACGA	A	G	C	T	CGAACCA	G
Hap.1	NH109	AAG	G	G	A	G	C	CCGGCGGCGGCG	C	G	G	C	G	C	G	T	G	A	T	C	C	T	-	---CGACGACGACGA	A	G	C	T	CGAACCA	G
Hap.1	NH110	AAG	G	G	A	G	C	CCGGCGGCGGCG	C	G	G	C	G	C	G	T	G	A	T	C	C	T	-	---CGACGACGACGA	A	G	C	T	CGAACCA	G
Hap.1	NH114	AAG	G	G	A	G	C	CCGGCGGCGGCG	C	G	G	C	G	C	G	T	G	A	T	C	C	T	-	---CGACGACGACGA	A	G	C	T	CGAACCA	G
Hap.1	NH115	AAG	G	G	A	G	C	CCGGCGGCGGCG	C	G	G	C	G	C	G	T	G	A	T	C	C	T	-	---CGACGACGACGA	A	G	C	T	CGAACCA	G
Hap.1	NH118	AAG	G	G	A	G	C	CCGGCGGCGGCG	C	G	G	C	G	C	G	T	G	A	T	C	C	T	-	---CGACGACGACGA	A	G	C	T	CGAACCA	G
Hap.1	NH120	AAG	G	G	A	G	C	CCGGCGGCGGCG	C	G	G	C	G	C	G	T	G	A	T	C	C	T	-	---CGACGACGACGA	A	G	C	T	CGAACCA	G
Hap.1	NH122	AAG	G	G	A	G	C	CCGGCGGCGGCG	C	G	G	C	G	C	G	T	G	A	T	C	C	T	-	---CGACGACGACGA	A	G	C	T	CGAACCA	G
Hap.1	NH123	AAG	G	G	A	G	C	CCGGCGGCGGCG	C	G	G	C	G	C	G	T	G	A	T	C	C	T	-	---CGACGACGACGA	A	G	C	T	CGAACCA	G
Hap.1	NH132	AAG	G	G	A	G	C	CCGGCGGCGGCG	C	G	G	C	G	C	G	T	G	A	T	C	C	T	-	---CGACGACGACGA	A	G	C	T	CGAACCA	G
Hap.1	NH133	AAG	G	G	A	G	C	CCGGCGGCGGCG	C	G	G	C	G	C	G	T	G	A	T	C	C	T	-	---CGACGACGACGA	A	G	C	T	CGAACCA	G
Hap.1	NH136	AAG	G	G	A	G	C	CCGGCGGCGGCG	C	G	G	C	G	C	G	T	G	A	T	C	C	T	-	---CGACGACGACGA	A	G	C	T	CGAACCA	G
Hap.1	NH138	AAG	G	G	A	G	C	CCGGCGGCGGCG	C	G	G	C	G	C	G	T	G	A	T	C	C	T	-	---CGACGACGACGA	A	G	C	T	CGAACCA	G
Hap.1	NH139	AAG	G	G	A	G	C	CCGGCGGCGGCG	C	G	G	C	G	C	G	T	G	A	T	C	C	T	-	---CGACGACGACGA	A	G	C	T	CGAACCA	G
Hap.1	NH140	AAG	G	G	A	G	C	CCGGCGGCGGCG	C	G	G	C	G	C	G	T	G	A	T	C	C	T	-	---CGACGACGACGA	A	G	C	T	CGAACCA	G
Hap.1	NH143	AAG	G	G	A	G	C	CCGGCGGCGGCG	C	G	G	C	G	C	G	T	G	A	T	C	C	T	-	---CGACGACGACGA	A	G	C	T	CGAACCA	G
Hap.1	NH150	AAG	G	G	A	G	C	CCGGCGGCGGCG	C	G	G	C	G	C	G	T	G	A	T	C	C	T	-	---CGACGACGACGA	A	G	C	T	CGAACCA	G
Hap.1	NH151	AAG	G	G	A	G	C	CCGGCGGCGGCG	C	G	G	C	G	C	G	T	G	A	T	C	C	T	-	---CGACGACGACGA	A	G	C	T	CGAACCA	G
Hap.1	NH166	AAG	G	G	A	G	C	CCGGCGGCGGCG	C	G	G	C	G	C	G	T	G	A	T	C	C	T	-	---CGACGACGACGA	A	G	C	T	CGAACCA	G
Hap.1	NH174	AAG	G	G	A	G	C	CCGGCGGCGGCG	C	G	G	C	G	C	G	T	G	A	T	C	C	T	-	---CGACGACGACGA	A	G	C	T	CGAACCA	G
Hap.1	NH177	AAG	G	G	A	G	C	CCGGCGGCGGCG	C	G	G	C	G	C	G	T	G	A	T	C	C	T	-	---CGACGACGACGA	A	G	C	T	CGAACCA	G
Hap.1	NH178	AAG	G	G	A	G	C	CCGGCGGCGGCG	C	G	G	C	G	C	G	T	G	A	T	C	C	T	-	---CGACGACGACGA	A	G	C	T	CGAACCA	G
Hap.1	NH179	AAG	G	G	A	G	C	CCGGCGGCGGCG	C	G	G	C	G	C	G	T	G	A	T	C	C	T	-	---CGACGACGACGA	A	G	C	T	CGAACCA	G
Hap.1	NH182	AAG	G	G	A	G	C	CCGGCGGCGGCG	C	G	G	C	G	C	G	T	G	A	T	C	C	T	-	---CGACGACGACGA	A	G	C	T	CGAACCA	G
Hap.1	NH186	AAG	G	G	A	G	C	CCGGCGGCGGCG	C	G	G	C	G	C	G	T	G	A	T	C	C	T	-	---CGACGACGACGA	A	G	C	T	CGAACCA	G
Hap.1	NH187	AAG	G	G	A	G	C	CCGGCGGCGGCG	C	G	G	C	G	C	G	T	G	A	T	C	C	T	-	---CGACGACGACGA	A	G	C	T	CGAACCA	G
Hap.1	NH194	AAG	G	G	A	G	C	CCGGCGGCGGCG	C	G	G	C	G	C	G	T	G	A	T	C	C	T	-	---CGACGACGACGA	A	G	C	T	CGAACCA	G
Hap.1	NH197	AAG	G	G	A	G	C	CCGGCGGCGGCG	C	G	G	C	G	C	G	T	G	A	T	C	C	T	-	---CGACGACGACGA	A	G	C	T	CGAACCA	G
Hap.1	NH202	AAG	G	G	A	G	C	CCGGCGGCGGCG	C	G	G	C	G	C	G	T	G	A	T	C	C	T	-	---CGACGACGACGA	A	G	C	T	CGAACCA	G
Hap.1	NH203	AAG	G	G	A	G	C	CCGGCGGCGGCG	C	G	G	C	G	C	G	T	G	A	T	C	C	T	-	---CGACGACGACGA	A	G	C	T	CGAACCA	G
Hap.1	NH206	AAG	G	G	A	G	C	CCGGCGGCGGCG	C	G	G	C	G	C	G	T	G	A	T	C	C	T	-	---CGACGACGACGA	A	G	C	T	CGAACCA	G
Hap.1	NH210	AAG	G	G	A	G	C	CCGGCGGCGGCG	C	G	G	C	G	C	G	T	G	A	T	C	C	T	-	---CGACGACGACGA	A	G	C	T	CGAACCA	G
Hap.1	NH211	AAG	G	G	A	G	C	CCGGCGGCGGCG	C	G	G	C	G	C	G	T	G	A	T	C	C	T	-	---CGACGACGACGA	A	G	C	T	CGAACCA	G
Hap.1	NH213	AAG	G	G	A	G	C	CCGGCGGCGGCG	C	G	G	C	G	C	G	T	G	A	T	C	C	T	-	---CGACGACGACGA	A	G	C	T	CGAACCA	G
Hap.1	NH214	AAG	G	G	A	G	C	CCGGCGGCGGCG	C	G	G	C	G	C	G	T	G	A	T	C	C	T	-	---CGACGACGACGA	A	G	C	T	CGAACCA	G
Hap.1	NH215	AAG	G	G	A	G	C	CCGGCGGCGGCG	C	G	G	C	G	C	G	T	G	A	T	C	C	T	-	---CGACGACGACGA	A	G	C	T	CGAACCA	G
Hap.1	NH216	AAG	G	G	A	G	C	CCGGCGGCGGCG	C	G	G	C	G	C	G	T	G	A	T	C	C	T	-	---CGACGACGACGA	A	G	C	T	CGAACCA	G
Hap.1	NH219	AAG	G	G	A	G	C	CCGGCGGCGGCG	C	G	G	C	G	C	G	T	G	A	T	C	C	T	-	---CGACGACGACGA	A	G	C	T	CGAACCA	G
Hap.1	NH220	AAG	G	G	A	G	C	CCGGCGGCGGCG	C	G	G	C	G	C	G	T	G	A	T	C	C	T	-	---CGACGACGACGA	A	G	C	T	CGAACCA	G
Hap.1	NH222	AAG	G	G	A	G	C	CCGGCGGCGGCG	C	G	G	C	G	C	G	T	G	A	T	C	C	T	-	---CGACGACGACGA	A	G	C	T	CGAACCA	G
Hap.1	NH237	AAG	G	G	A	G	C	CCGGCGGCGGCG	C	G	G	C	G	C	G	T	G	A	T	C	C	T	-	---CGACGACGACGA	A	G	C	T	CGAACCA	G
Hap.1	NH239	AAG	G	G	A	G	C	CCGGCGGCGGCG	C	G	G	C	G	C	G	T	G	A	T	C	C	T	-	---CGACGACGACGA	A	G	C	T	CGAACCA	G
Hap.1	NH246	AAG	G	G	A	G	C	CCGGCGGCGGCG	C	G	G	C	G	C	G	T	G	A	T	C	C	T	-	---CGACGACGACGA	A	G	C	T	CGAACCA	G
Hap.1	NH247	AAG	G	G	A	G	C	CCGGCGGCGGCG	C	G	G	C	G	C	G	T	G	A	T	C	C	T	-	---CGACGACGACGA	A	G	C	T	CGAACCA	G
Hap.2	NH274	-	G	G	A	G	C	CCGGCGGCGGCG	C	G	G	C	G	C	G	T	G	A	T	C	C	T	-	---CGACGACGACGA	C	G	C	T	CGAACCA	G
Hap.2	NH280	-	G	G	A	G	C	CCGGCGGCGGCG	C	G	G	C	G	C	G	T	G	A	T	C	C	T	-	---CGACGACGACGA	C	G	C	T	CGAACCA	G
Hap.2	NH283	-	G	G	A	G	C	CCGGCGGCGGCG	C	G	G	C	G	C	G	T	G	A	T	C	C	T	-	---CGACGACGACGA	C	G	C	T	CGAACCA	G
Hap.2	NH284	-	G	G	A	G	C	CCGGCGGCGGCG	C	G	G	C	G	C	G	T	G	A	T	C	C	T	-	---CGACGACGACGA	C	G	C	T	CGAACCA	G
Hap.2	NH286	-	G	G	A	G	C	CCGGCGGCGGCG	C	G	G	C	G	C	G	T	G	A	T	C	C	T	-	---CGACGACGACGA	C	G	C	T	CGAACCA	G
Hap.3	CW10	-	G	G	A	G	C	CCGGCGGCGGCG	C	G	G	C	G	C	G	T	G	A	T	C	C	T	-	---------------	A	G	C	T	CGAACCA	G
Hap.3	CW33	-	G	G	A	G	C	CCGGCGGCGGCG	C	G	G	C	G	C	G	T	G	A	T	C	C	T	-	---------------	A	G	C	T	CGAACCA	G
Hap.3	CW34	-	G	G	A	G	C	CCGGCGGCGGCG	C	G	G	C	G	C	G	T	G	A	T	C	C	T	-	---------------	A	G	C	T	CGAACCA	G
Hap.3	CW37	-	G	G	A	G	C	CCGGCGGCGGCG	C	G	G	C	G	C	G	T	G	A	T	C	C	T	-	---------------	A	G	C	T	CGAACCA	G
Hap.3	NH022	-	G	G	A	G	C	CCGGCGGCGGCG	C	G	G	C	G	C	G	T	G	A	T	C	C	T	-	---------------	A	G	C	T	CGAACCA	G
Hap.3	NH117	-	G	G	A	G	C	CCGGCGGCGGCG	C	G	G	C	G	C	G	T	G	A	T	C	C	T	-	---------------	A	G	C	T	CGAACCA	G
Hap.3	NH119	-	G	G	A	G	C	CCGGCGGCGGCG	C	G	G	C	G	C	G	T	G	A	T	C	C	T	-	---------------	A	G	C	T	CGAACCA	G
Hap.3	NH175	-	G	G	A	G	C	CCGGCGGCGGCG	C	G	G	C	G	C	G	T	G	A	T	C	C	T	-	---------------	A	G	C	T	CGAACCA	G
Hap.3	NH192	-	G	G	A	G	C	CCGGCGGCGGCG	C	G	G	C	G	C	G	T	G	A	T	C	C	T	-	---------------	A	G	C	T	CGAACCA	G
Hap.3	NH193	-	G	G	A	G	C	CCGGCGGCGGCG	C	G	G	C	G	C	G	T	G	A	T	C	C	T	-	---------------	A	G	C	T	CGAACCA	G
Hap.3	NH205	-	G	G	A	G	C	CCGGCGGCGGCG	C	G	G	C	G	C	G	T	G	A	T	C	C	T	-	---------------	A	G	C	T	CGAACCA	G
Hap.3	NH223	-	G	G	A	G	C	CCGGCGGCGGCG	C	G	G	C	G	C	G	T	G	A	T	C	C	T	-	---------------	A	G	C	T	CGAACCA	G
Hap.3	NH232	-	G	G	A	G	C	CCGGCGGCGGCG	C	G	G	C	G	C	G	T	G	A	T	C	C	T	-	---------------	A	G	C	T	CGAACCA	G
Hap.4	CW01	-	G	G	T	A	C	------------	C	G	G	C	G	C	G	C	G	A	G	C	C	T	-	------CGACGACGA	C	A	C	T	CGAATCA	A
Hap.4	CW11	-	G	G	T	A	C	------------	C	G	G	C	G	C	G	C	G	A	G	C	C	T	-	------CGACGACGA	C	A	C	T	CGAATCA	A
Hap.4	CW12	-	G	G	T	A	C	------------	C	G	G	C	G	C	G	C	G	A	G	C	C	T	-	------CGACGACGA	C	A	C	T	CGAATCA	A
Hap.4	CW13	-	G	G	T	A	C	------------	C	G	G	C	G	C	G	C	G	A	G	C	C	T	-	------CGACGACGA	C	A	C	T	CGAATCA	A
Hap.4	CW35	-	G	G	T	A	C	------------	C	G	G	C	G	C	G	C	G	A	G	C	C	T	-	------CGACGACGA	C	A	C	T	CGAATCA	A
Hap.4	CW36	-	G	G	T	A	C	------------	C	G	G	C	G	C	G	C	G	A	G	C	C	T	-	------CGACGACGA	C	A	C	T	CGAATCA	A
Hap.4	NH012	-	G	G	T	A	C	------------	C	G	G	C	G	C	G	C	G	A	G	C	C	T	-	------CGACGACGA	C	A	C	T	CGAATCA	A
Hap.4	NH018	-	G	G	T	A	C	------------	C	G	G	C	G	C	G	C	G	A	G	C	C	T	-	------CGACGACGA	C	A	C	T	CGAATCA	A
Hap.4	NH027	-	G	G	T	A	C	------------	C	G	G	C	G	C	G	C	G	A	G	C	C	T	-	------CGACGACGA	C	A	C	T	CGAATCA	A
Hap.4	NH028	-	G	G	T	A	C	------------	C	G	G	C	G	C	G	C	G	A	G	C	C	T	-	------CGACGACGA	C	A	C	T	CGAATCA	A
Hap.4	NH029	-	G	G	T	A	C	------------	C	G	G	C	G	C	G	C	G	A	G	C	C	T	-	------CGACGACGA	C	A	C	T	CGAATCA	A
Hap.4	NH036	-	G	G	T	A	C	------------	C	G	G	C	G	C	G	C	G	A	G	C	C	T	-	------CGACGACGA	C	A	C	T	CGAATCA	A
Hap.4	NH042	-	G	G	T	A	C	------------	C	G	G	C	G	C	G	C	G	A	G	C	C	T	-	------CGACGACGA	C	A	C	T	CGAATCA	A
Hap.4	NH055	-	G	G	T	A	C	------------	C	G	G	C	G	C	G	C	G	A	G	C	C	T	-	------CGACGACGA	C	A	C	T	CGAATCA	A
Hap.4	NH057	-	G	G	T	A	C	------------	C	G	G	C	G	C	G	C	G	A	G	C	C	T	-	------CGACGACGA	C	A	C	T	CGAATCA	A
Hap.4	NH065	-	G	G	T	A	C	------------	C	G	G	C	G	C	G	C	G	A	G	C	C	T	-	------CGACGACGA	C	A	C	T	CGAATCA	A
Hap.4	NH093	-	G	G	T	A	C	------------	C	G	G	C	G	C	G	C	G	A	G	C	C	T	-	------CGACGACGA	C	A	C	T	CGAATCA	A
Hap.4	NH107	-	G	G	T	A	C	------------	C	G	G	C	G	C	G	C	G	A	G	C	C	T	-	------CGACGACGA	C	A	C	T	CGAATCA	A
Hap.4	NH111	-	G	G	T	A	C	------------	C	G	G	C	G	C	G	C	G	A	G	C	C	T	-	------CGACGACGA	C	A	C	T	CGAATCA	A
Hap.4	NH116	-	G	G	T	A	C	------------	C	G	G	C	G	C	G	C	G	A	G	C	C	T	-	------CGACGACGA	C	A	C	T	CGAATCA	A
Hap.4	NH128	-	G	G	T	A	C	------------	C	G	G	C	G	C	G	C	G	A	G	C	C	T	-	------CGACGACGA	C	A	C	T	CGAATCA	A
Hap.4	NH129	-	G	G	T	A	C	------------	C	G	G	C	G	C	G	C	G	A	G	C	C	T	-	------CGACGACGA	C	A	C	T	CGAATCA	A
Hap.4	NH153	-	G	G	T	A	C	------------	C	G	G	C	G	C	G	C	G	A	G	C	C	T	-	------CGACGACGA	C	A	C	T	CGAATCA	A
Hap.4	NH157	-	G	G	T	A	C	------------	C	G	G	C	G	C	G	C	G	A	G	C	C	T	-	------CGACGACGA	C	A	C	T	CGAATCA	A
Hap.4	NH158	-	G	G	T	A	C	------------	C	G	G	C	G	C	G	C	G	A	G	C	C	T	-	------CGACGACGA	C	A	C	T	CGAATCA	A
Hap.4	NH159	-	G	G	T	A	C	------------	C	G	G	C	G	C	G	C	G	A	G	C	C	T	-	------CGACGACGA	C	A	C	T	CGAATCA	A
Hap.4	NH167	-	G	G	T	A	C	------------	C	G	G	C	G	C	G	C	G	A	G	C	C	T	-	------CGACGACGA	C	A	C	T	CGAATCA	A
Hap.4	NH173	-	G	G	T	A	C	------------	C	G	G	C	G	C	G	C	G	A	G	C	C	T	-	------CGACGACGA	C	A	C	T	CGAATCA	A
Hap.4	NH218	-	G	G	T	A	C	------------	C	G	G	C	G	C	G	C	G	A	G	C	C	T	-	------CGACGACGA	C	A	C	T	CGAATCA	A
Hap.4	NH224	-	G	G	T	A	C	------------	C	G	G	C	G	C	G	C	G	A	G	C	C	T	-	------CGACGACGA	C	A	C	T	CGAATCA	A
Hap.4	NH226	-	G	G	T	A	C	------------	C	G	G	C	G	C	G	C	G	A	G	C	C	T	-	------CGACGACGA	C	A	C	T	CGAATCA	A
Hap.4	NH231	-	G	G	T	A	C	------------	C	G	G	C	G	C	G	C	G	A	G	C	C	T	-	------CGACGACGA	C	A	C	T	CGAATCA	A
Hap.4	NH236	-	G	G	T	A	C	------------	C	G	G	C	G	C	G	C	G	A	G	C	C	T	-	------CGACGACGA	C	A	C	T	CGAATCA	A
Hap.4	NH243	-	G	G	T	A	C	------------	C	G	G	C	G	C	G	C	G	A	G	C	C	T	-	------CGACGACGA	C	A	C	T	CGAATCA	A
Hap.5	NH083	-	G	G	A	G	C	CCGGCGGCGGCG	C	G	G	C	G	C	G	T	G	A	T	T	C	T	-	---CGACGACGACGA	A	G	C	G	-------	G
Hap.5	NH100	-	G	G	A	G	C	CCGGCGGCGGCG	C	G	G	C	G	C	G	T	G	A	T	T	C	T	-	---CGACGACGACGA	A	G	C	G	-------	G
Hap.5	NH208	-	G	G	A	G	C	CCGGCGGCGGCG	C	G	G	C	G	C	G	T	G	A	T	T	C	T	-	---CGACGACGACGA	A	G	C	G	-------	G
Hap.6	NH265	-	T	G	A	G	C	CCGGCGGCGGCG	C	G	G	C	G	C	G	C	G	A	T	C	C	T	-	---CGACGACGACGA	C	G	C	T	CGAACCA	G
Hap.6	NH266	-	T	G	A	G	C	CCGGCGGCGGCG	C	G	G	C	G	C	G	C	G	A	T	C	C	T	-	---CGACGACGACGA	C	G	C	T	CGAACCA	G
Hap.6	NH267	-	T	G	A	G	C	CCGGCGGCGGCG	C	G	G	C	G	C	G	C	G	A	T	C	C	T	-	---CGACGACGACGA	C	G	C	T	CGAACCA	G
Hap.6	NH268	-	T	G	A	G	C	CCGGCGGCGGCG	C	G	G	C	G	C	G	C	G	A	T	C	C	T	-	---CGACGACGACGA	C	G	C	T	CGAACCA	G
Hap.6	NH269	-	T	G	A	G	C	CCGGCGGCGGCG	C	G	G	C	G	C	G	C	G	A	T	C	C	T	-	---CGACGACGACGA	C	G	C	T	CGAACCA	G
Hap.6	NH271	-	T	G	A	G	C	CCGGCGGCGGCG	C	G	G	C	G	C	G	C	G	A	T	C	C	T	-	---CGACGACGACGA	C	G	C	T	CGAACCA	G
Hap.6	NH272	-	T	G	A	G	C	CCGGCGGCGGCG	C	G	G	C	G	C	G	C	G	A	T	C	C	T	-	---CGACGACGACGA	C	G	C	T	CGAACCA	G
Hap.6	NH273	-	T	G	A	G	C	CCGGCGGCGGCG	C	G	G	C	G	C	G	C	G	A	T	C	C	T	-	---CGACGACGACGA	C	G	C	T	CGAACCA	G
Hap.6	NH275	-	T	G	A	G	C	CCGGCGGCGGCG	C	G	G	C	G	C	G	C	G	A	T	C	C	T	-	---CGACGACGACGA	C	G	C	T	CGAACCA	G
Hap.6	NH278	-	T	G	A	G	C	CCGGCGGCGGCG	C	G	G	C	G	C	G	C	G	A	T	C	C	T	-	---CGACGACGACGA	C	G	C	T	CGAACCA	G
Hap.6	NH279	-	T	G	A	G	C	CCGGCGGCGGCG	C	G	G	C	G	C	G	C	G	A	T	C	C	T	-	---CGACGACGACGA	C	G	C	T	CGAACCA	G
Hap.6	NH285	-	T	G	A	G	C	CCGGCGGCGGCG	C	G	G	C	G	C	G	C	G	A	T	C	C	T	-	---CGACGACGACGA	C	G	C	T	CGAACCA	G
Hap.7	CW21	-	G	G	A	G	C	CCGGCGGCGGCG	C	G	G	C	G	C	G	T	G	A	T	C	C	T	-	CGACGACGACGACGA	A	G	C	T	CGAACCA	G
Hap.7	CW31	-	G	G	A	G	C	CCGGCGGCGGCG	C	G	G	C	G	C	G	T	G	A	T	C	C	T	-	CGACGACGACGACGA	A	G	C	T	CGAACCA	G
Hap.7	NH009	-	G	G	A	G	C	CCGGCGGCGGCG	C	G	G	C	G	C	G	T	G	A	T	C	C	T	-	CGACGACGACGACGA	A	G	C	T	CGAACCA	G
Hap.7	NH010	-	G	G	A	G	C	CCGGCGGCGGCG	C	G	G	C	G	C	G	T	G	A	T	C	C	T	-	CGACGACGACGACGA	A	G	C	T	CGAACCA	G
Hap.7	NH014	-	G	G	A	G	C	CCGGCGGCGGCG	C	G	G	C	G	C	G	T	G	A	T	C	C	T	-	CGACGACGACGACGA	A	G	C	T	CGAACCA	G
Hap.7	NH025	-	G	G	A	G	C	CCGGCGGCGGCG	C	G	G	C	G	C	G	T	G	A	T	C	C	T	-	CGACGACGACGACGA	A	G	C	T	CGAACCA	G
Hap.7	NH044	-	G	G	A	G	C	CCGGCGGCGGCG	C	G	G	C	G	C	G	T	G	A	T	C	C	T	-	CGACGACGACGACGA	A	G	C	T	CGAACCA	G
Hap.7	NH051	-	G	G	A	G	C	CCGGCGGCGGCG	C	G	G	C	G	C	G	T	G	A	T	C	C	T	-	CGACGACGACGACGA	A	G	C	T	CGAACCA	G
Hap.7	NH056	-	G	G	A	G	C	CCGGCGGCGGCG	C	G	G	C	G	C	G	T	G	A	T	C	C	T	-	CGACGACGACGACGA	A	G	C	T	CGAACCA	G
Hap.7	NH063	-	G	G	A	G	C	CCGGCGGCGGCG	C	G	G	C	G	C	G	T	G	A	T	C	C	T	-	CGACGACGACGACGA	A	G	C	T	CGAACCA	G
Hap.7	NH084	-	G	G	A	G	C	CCGGCGGCGGCG	C	G	G	C	G	C	G	T	G	A	T	C	C	T	-	CGACGACGACGACGA	A	G	C	T	CGAACCA	G
Hap.7	NH112	-	G	G	A	G	C	CCGGCGGCGGCG	C	G	G	C	G	C	G	T	G	A	T	C	C	T	-	CGACGACGACGACGA	A	G	C	T	CGAACCA	G
Hap.7	NH113	-	G	G	A	G	C	CCGGCGGCGGCG	C	G	G	C	G	C	G	T	G	A	T	C	C	T	-	CGACGACGACGACGA	A	G	C	T	CGAACCA	G
Hap.7	NH130	-	G	G	A	G	C	CCGGCGGCGGCG	C	G	G	C	G	C	G	T	G	A	T	C	C	T	-	CGACGACGACGACGA	A	G	C	T	CGAACCA	G
Hap.7	NH134	-	G	G	A	G	C	CCGGCGGCGGCG	C	G	G	C	G	C	G	T	G	A	T	C	C	T	-	CGACGACGACGACGA	A	G	C	T	CGAACCA	G
Hap.7	NH170	-	G	G	A	G	C	CCGGCGGCGGCG	C	G	G	C	G	C	G	T	G	A	T	C	C	T	-	CGACGACGACGACGA	A	G	C	T	CGAACCA	G
Hap.7	NH181	-	G	G	A	G	C	CCGGCGGCGGCG	C	G	G	C	G	C	G	T	G	A	T	C	C	T	-	CGACGACGACGACGA	A	G	C	T	CGAACCA	G
Hap.7	NH183	-	G	G	A	G	C	CCGGCGGCGGCG	C	G	G	C	G	C	G	T	G	A	T	C	C	T	-	CGACGACGACGACGA	A	G	C	T	CGAACCA	G
Hap.7	NH190	-	G	G	A	G	C	CCGGCGGCGGCG	C	G	G	C	G	C	G	T	G	A	T	C	C	T	-	CGACGACGACGACGA	A	G	C	T	CGAACCA	G
Hap.7	NH196	-	G	G	A	G	C	CCGGCGGCGGCG	C	G	G	C	G	C	G	T	G	A	T	C	C	T	-	CGACGACGACGACGA	A	G	C	T	CGAACCA	G
Hap.7	NH198	-	G	G	A	G	C	CCGGCGGCGGCG	C	G	G	C	G	C	G	T	G	A	T	C	C	T	-	CGACGACGACGACGA	A	G	C	T	CGAACCA	G
Hap.7	NH199	-	G	G	A	G	C	CCGGCGGCGGCG	C	G	G	C	G	C	G	T	G	A	T	C	C	T	-	CGACGACGACGACGA	A	G	C	T	CGAACCA	G
Hap.7	NH207	-	G	G	A	G	C	CCGGCGGCGGCG	C	G	G	C	G	C	G	T	G	A	T	C	C	T	-	CGACGACGACGACGA	A	G	C	T	CGAACCA	G
Hap.8	CW15	-	G	G	A	G	C	CCGGCGGCGGCG	C	G	G	C	G	C	G	T	G	A	T	C	C	T	-	CGACGACGACGACGA	A	G	C	T	CGAACCA	G
Hap.8	CW22	-	G	G	A	G	C	CCGGCGGCGGCG	C	G	G	C	G	C	G	T	G	A	T	C	C	T	-	CGACGACGACGACGA	A	G	C	T	CGAACCA	G
Hap.8	CW23	-	G	G	A	G	C	CCGGCGGCGGCG	C	G	G	C	G	C	G	T	G	A	T	C	C	T	-	CGACGACGACGACGA	A	G	C	T	CGAACCA	G
Hap.9	NH001	-	G	G	A	G	C	CCGGCGGCGGCG	C	G	G	C	G	C	G	T	G	A	T	C	C	T	-	CGACGACGACGACGA	A	G	C	T	CGAACCA	G
Hap.9	NH002	-	G	G	A	G	C	CCGGCGGCGGCG	C	G	G	C	G	C	G	T	G	A	T	C	C	T	-	CGACGACGACGACGA	A	G	C	T	CGAACCA	G
Hap.9	NH003	-	G	G	A	G	C	CCGGCGGCGGCG	C	G	G	C	G	C	G	T	G	A	T	C	C	T	-	CGACGACGACGACGA	A	G	C	T	CGAACCA	G
Hap.9	NH005	-	G	G	A	G	C	CCGGCGGCGGCG	C	G	G	C	G	C	G	T	G	A	T	C	C	T	-	CGACGACGACGACGA	A	G	C	T	CGAACCA	G
Hap.9	NH013	-	G	G	A	G	C	CCGGCGGCGGCG	C	G	G	C	G	C	G	T	G	A	T	C	C	T	-	CGACGACGACGACGA	A	G	C	T	CGAACCA	G
Hap.9	NH016	-	G	G	A	G	C	CCGGCGGCGGCG	C	G	G	C	G	C	G	T	G	A	T	C	C	T	-	CGACGACGACGACGA	A	G	C	T	CGAACCA	G
Hap.9	NH017	-	G	G	A	G	C	CCGGCGGCGGCG	C	G	G	C	G	C	G	T	G	A	T	C	C	T	-	CGACGACGACGACGA	A	G	C	T	CGAACCA	G
Hap.9	NH030	-	G	G	A	G	C	CCGGCGGCGGCG	C	G	G	C	G	C	G	T	G	A	T	C	C	T	-	CGACGACGACGACGA	A	G	C	T	CGAACCA	G
Hap.9	NH033	-	G	G	A	G	C	CCGGCGGCGGCG	C	G	G	C	G	C	G	T	G	A	T	C	C	T	-	CGACGACGACGACGA	A	G	C	T	CGAACCA	G
Hap.9	NH034	-	G	G	A	G	C	CCGGCGGCGGCG	C	G	G	C	G	C	G	T	G	A	T	C	C	T	-	CGACGACGACGACGA	A	G	C	T	CGAACCA	G
Hap.9	NH038	-	G	G	A	G	C	CCGGCGGCGGCG	C	G	G	C	G	C	G	T	G	A	T	C	C	T	-	CGACGACGACGACGA	A	G	C	T	CGAACCA	G
Hap.9	NH039	-	G	G	A	G	C	CCGGCGGCGGCG	C	G	G	C	G	C	G	T	G	A	T	C	C	T	-	CGACGACGACGACGA	A	G	C	T	CGAACCA	G
Hap.9	NH040	-	G	G	A	G	C	CCGGCGGCGGCG	C	G	G	C	G	C	G	T	G	A	T	C	C	T	-	CGACGACGACGACGA	A	G	C	T	CGAACCA	G
Hap.9	NH041	-	G	G	A	G	C	CCGGCGGCGGCG	C	G	G	C	G	C	G	T	G	A	T	C	C	T	-	CGACGACGACGACGA	A	G	C	T	CGAACCA	G
Hap.9	NH046	-	G	G	A	G	C	CCGGCGGCGGCG	C	G	G	C	G	C	G	T	G	A	T	C	C	T	-	CGACGACGACGACGA	A	G	C	T	CGAACCA	G
Hap.9	NH047	-	G	G	A	G	C	CCGGCGGCGGCG	C	G	G	C	G	C	G	T	G	A	T	C	C	T	-	CGACGACGACGACGA	A	G	C	T	CGAACCA	G
Hap.9	NH048	-	G	G	A	G	C	CCGGCGGCGGCG	C	G	G	C	G	C	G	T	G	A	T	C	C	T	-	CGACGACGACGACGA	A	G	C	T	CGAACCA	G
Hap.9	NH060	-	G	G	A	G	C	CCGGCGGCGGCG	C	G	G	C	G	C	G	T	G	A	T	C	C	T	-	CGACGACGACGACGA	A	G	C	T	CGAACCA	G
Hap.9	NH061	-	G	G	A	G	C	CCGGCGGCGGCG	C	G	G	C	G	C	G	T	G	A	T	C	C	T	-	CGACGACGACGACGA	A	G	C	T	CGAACCA	G
Hap.9	NH062	-	G	G	A	G	C	CCGGCGGCGGCG	C	G	G	C	G	C	G	T	G	A	T	C	C	T	-	CGACGACGACGACGA	A	G	C	T	CGAACCA	G
Hap.9	NH072	-	G	G	A	G	C	CCGGCGGCGGCG	C	G	G	C	G	C	G	T	G	A	T	C	C	T	-	CGACGACGACGACGA	A	G	C	T	CGAACCA	G
Hap.9	NH077	-	G	G	A	G	C	CCGGCGGCGGCG	C	G	G	C	G	C	G	T	G	A	T	C	C	T	-	CGACGACGACGACGA	A	G	C	T	CGAACCA	G
Hap.9	NH087	-	G	G	A	G	C	CCGGCGGCGGCG	C	G	G	C	G	C	G	T	G	A	T	C	C	T	-	CGACGACGACGACGA	A	G	C	T	CGAACCA	G
Hap.9	NH089	-	G	G	A	G	C	CCGGCGGCGGCG	C	G	G	C	G	C	G	T	G	A	T	C	C	T	-	CGACGACGACGACGA	A	G	C	T	CGAACCA	G
Hap.9	NH092	-	G	G	A	G	C	CCGGCGGCGGCG	C	G	G	C	G	C	G	T	G	A	T	C	C	T	-	CGACGACGACGACGA	A	G	C	T	CGAACCA	G
Hap.9	NH096	-	G	G	A	G	C	CCGGCGGCGGCG	C	G	G	C	G	C	G	T	G	A	T	C	C	T	-	CGACGACGACGACGA	A	G	C	T	CGAACCA	G
Hap.9	NH125	-	G	G	A	G	C	CCGGCGGCGGCG	C	G	G	C	G	C	G	T	G	A	T	C	C	T	-	CGACGACGACGACGA	A	G	C	T	CGAACCA	G
Hap.9	NH131	-	G	G	A	G	C	CCGGCGGCGGCG	C	G	G	C	G	C	G	T	G	A	T	C	C	T	-	CGACGACGACGACGA	A	G	C	T	CGAACCA	G
Hap.9	NH135	-	G	G	A	G	C	CCGGCGGCGGCG	C	G	G	C	G	C	G	T	G	A	T	C	C	T	-	CGACGACGACGACGA	A	G	C	T	CGAACCA	G
Hap.9	NH137	-	G	G	A	G	C	CCGGCGGCGGCG	C	G	G	C	G	C	G	T	G	A	T	C	C	T	-	CGACGACGACGACGA	A	G	C	T	CGAACCA	G
Hap.9	NH141	-	G	G	A	G	C	CCGGCGGCGGCG	C	G	G	C	G	C	G	T	G	A	T	C	C	T	-	CGACGACGACGACGA	A	G	C	T	CGAACCA	G
Hap.9	NH142	-	G	G	A	G	C	CCGGCGGCGGCG	C	G	G	C	G	C	G	T	G	A	T	C	C	T	-	CGACGACGACGACGA	A	G	C	T	CGAACCA	G
Hap.9	NH145	-	G	G	A	G	C	CCGGCGGCGGCG	C	G	G	C	G	C	G	T	G	A	T	C	C	T	-	CGACGACGACGACGA	A	G	C	T	CGAACCA	G
Hap.9	NH146	-	G	G	A	G	C	CCGGCGGCGGCG	C	G	G	C	G	C	G	T	G	A	T	C	C	T	-	CGACGACGACGACGA	A	G	C	T	CGAACCA	G
Hap.9	NH147	-	G	G	A	G	C	CCGGCGGCGGCG	C	G	G	C	G	C	G	T	G	A	T	C	C	T	-	CGACGACGACGACGA	A	G	C	T	CGAACCA	G
Hap.9	NH148	-	G	G	A	G	C	CCGGCGGCGGCG	C	G	G	C	G	C	G	T	G	A	T	C	C	T	-	CGACGACGACGACGA	A	G	C	T	CGAACCA	G
Hap.9	NH149	-	G	G	A	G	C	CCGGCGGCGGCG	C	G	G	C	G	C	G	T	G	A	T	C	C	T	-	CGACGACGACGACGA	A	G	C	T	CGAACCA	G
Hap.9	NH152	-	G	G	A	G	C	CCGGCGGCGGCG	C	G	G	C	G	C	G	T	G	A	T	C	C	T	-	CGACGACGACGACGA	A	G	C	T	CGAACCA	G
Hap.9	NH155	-	G	G	A	G	C	CCGGCGGCGGCG	C	G	G	C	G	C	G	T	G	A	T	C	C	T	-	CGACGACGACGACGA	A	G	C	T	CGAACCA	G
Hap.9	NH156	-	G	G	A	G	C	CCGGCGGCGGCG	C	G	G	C	G	C	G	T	G	A	T	C	C	T	-	CGACGACGACGACGA	A	G	C	T	CGAACCA	G
Hap.9	NH168	-	G	G	A	G	C	CCGGCGGCGGCG	C	G	G	C	G	C	G	T	G	A	T	C	C	T	-	CGACGACGACGACGA	A	G	C	T	CGAACCA	G
Hap.9	NH171	-	G	G	A	G	C	CCGGCGGCGGCG	C	G	G	C	G	C	G	T	G	A	T	C	C	T	-	CGACGACGACGACGA	A	G	C	T	CGAACCA	G
Hap.9	NH176	-	G	G	A	G	C	CCGGCGGCGGCG	C	G	G	C	G	C	G	T	G	A	T	C	C	T	-	CGACGACGACGACGA	A	G	C	T	CGAACCA	G
Hap.9	NH184	-	G	G	A	G	C	CCGGCGGCGGCG	C	G	G	C	G	C	G	T	G	A	T	C	C	T	-	CGACGACGACGACGA	A	G	C	T	CGAACCA	G
Hap.9	NH189	-	G	G	A	G	C	CCGGCGGCGGCG	C	G	G	C	G	C	G	T	G	A	T	C	C	T	-	CGACGACGACGACGA	A	G	C	T	CGAACCA	G
Hap.9	NH191	-	G	G	A	G	C	CCGGCGGCGGCG	C	G	G	C	G	C	G	T	G	A	T	C	C	T	-	CGACGACGACGACGA	A	G	C	T	CGAACCA	G
Hap.9	NH201	-	G	G	A	G	C	CCGGCGGCGGCG	C	G	G	C	G	C	G	T	G	A	T	C	C	T	-	CGACGACGACGACGA	A	G	C	T	CGAACCA	G
Hap.9	NH204	-	G	G	A	G	C	CCGGCGGCGGCG	C	G	G	C	G	C	G	T	G	A	T	C	C	T	-	CGACGACGACGACGA	A	G	C	T	CGAACCA	G
Hap.9	NH212	-	G	G	A	G	C	CCGGCGGCGGCG	C	G	G	C	G	C	G	T	G	A	T	C	C	T	-	CGACGACGACGACGA	A	G	C	T	CGAACCA	G
Hap.9	NH221	-	G	G	A	G	C	CCGGCGGCGGCG	C	G	G	C	G	C	G	T	G	A	T	C	C	T	-	CGACGACGACGACGA	A	G	C	T	CGAACCA	G
Hap.9	NH238	-	G	G	A	G	C	CCGGCGGCGGCG	C	G	G	C	G	C	G	T	G	A	T	C	C	T	-	CGACGACGACGACGA	A	G	C	T	CGAACCA	G
Hap.9	NH240	-	G	G	A	G	C	CCGGCGGCGGCG	C	G	G	C	G	C	G	T	G	A	T	C	C	T	-	CGACGACGACGACGA	A	G	C	T	CGAACCA	G
Hap.10	NH242	-	G	G	A	G	C	CCGGCGGCGGCG	C	G	G	C	G	C	G	T	G	A	T	C	C	T	-	CGACGACGACGACGA	A	G	C	T	CGAACCA	G
Hap.11	CW02	-	G	G	T	A	C	------------	C	G	G	C	G	C	G	C	G	-	G	C	C	T	CGACGA	CGACGACGACGACGA	C	A	C	T	CGAATCA	A
Hap.12	CW05	-	G	G	A	G	C	CCGGCGGCGGCG	C	G	G	C	-	C	G	T	G	A	T	C	C	T	-	CGACGACGACGACGA	A	G	C	T	CGAACCA	G
Hap.13	CW07	-	G	G	A	G	C	CCGGCGGCGGCG	C	G	-	C	G	C	G	T	G	A	T	C	T	T	-	---------------	A	G	C	T	CGAACCA	G
Hap.14	CW08	-	G	G	A	G	C	CCGGCGGCGGCG	C	G	-	C	G	C	G	T	G	A	T	C	C	T	-	------------CGA	A	G	C	T	CGAACCA	G
Hap.15	CW09	-	G	G	T	A	C	------------	C	G	G	C	G	C	A	C	G	A	G	C	C	T	-	------CGACGACGA	C	A	C	T	CGAATCA	A
Hap.16	CW14	-	G	G	A	G	C	CCGGCGGCGGCG	C	G	-	C	G	C	G	T	G	A	T	C	C	T	-	CGACGACGACGACGA	A	G	C	T	CGAACCA	G
Hap.17	CW16	-	G	G	A	G	C	CCGGCGGCGGCG	C	G	G	-	-	-	G	T	G	-	T	C	C	T	-	CGACGACGACGACGA	A	G	C	T	CGAACCA	G
Hap.18	CW17	-	G	T	A	G	C	CCGGCGGCGGCG	C	G	G	C	G	C	G	T	T	-	T	C	C	T	-	CGACGACGACGACGA	A	G	C	T	CGAACCA	G
Hap.19	CW18	-	G	G	A	G	C	CCGGCGGCGGCG	C	G	G	C	G	C	G	T	G	A	T	C	C	T	-	CGACGACGACGACGA	A	G	C	T	CGAACCA	G
Hap.20	CW19	-	G	G	A	G	C	CCGGCGGCGGCG	C	G	G	C	G	C	G	T	G	-	T	C	C	T	-	CGACGACGACGACGA	A	G	C	T	CGAACCA	G
Hap.21	CW32	-	G	G	A	G	C	------------	C	G	G	C	G	C	G	T	G	A	T	C	C	A	-	CGACGACGACGACGA	A	G	C	T	CGAACCA	G
Hap.22	NH011	-	G	G	A	G	-	CCGGCGGCGGCG	-	A	-	C	G	C	G	T	G	-	T	C	C	T	-	CGACGACGACGACGA	C	G	C	T	CGAACCA	G
Hap.23	NH045	-	G	G	A	G	C	CCGGCGGCGGCG	C	G	G	C	G	C	G	T	G	A	T	C	C	T	-	CGACGACGACGACGA	A	G	C	T	CGAACCA	G
Hap.24	NH270	-	T	G	A	G	C	CCGGCGGCGGCG	C	G	G	C	G	C	G	C	G	A	T	C	C	T	-	---CGACGACGACGA	C	G	C	T	CGAACCA	G
Hap.25	NH281	-	G	G	A	G	C	CCGGCGGCGGCG	C	G	G	C	G	C	G	T	G	A	T	C	C	T	-	---CGACGACGACGA	C	G	A	T	CGAACCA	G

## Sheet: Table S5c
Genotype variation of Sub1C.
Haplotype	Accession	+25	+28	+29	+30	+67	+92	+95	+137	+142	+157	+163-165	+174	+184	+202	+208	+213	+250	+313	+316	+318-319	+326	+518	+523	535-537	+537-38	+541	+551-552	+574	+577	+584-585	+586	+598	+626
Hap.1	NIP	T	T	C	C	G	C	T	G	C	G	CAC	G	G	G	G	G	G	C	C	-	A	C	A	CCG	-	C	-	C	A	-	A	G	G
Hap.1	NH265	C	T	C	C	A	C	T	G	C	G	---	G	C	G	G	G	G	C	C	-	A	C	C	CCG	CCG	C	-	A	C	-	G	G	G
Hap.1	NH266	C	T	C	C	A	C	T	G	C	G	---	G	C	G	G	G	G	C	C	-	A	C	C	CCG	CCG	C	-	A	C	-	G	G	G
Hap.1	NH267	C	T	C	C	A	C	T	G	C	G	---	G	C	G	G	G	G	C	C	-	A	C	C	CCG	CCG	C	-	A	C	-	G	G	G
Hap.1	NH269	C	T	C	C	A	C	T	G	C	G	---	G	C	G	G	G	G	C	C	-	A	C	C	CCG	CCG	C	-	A	C	-	G	G	G
Hap.1	NH272	C	T	C	C	A	C	T	G	C	G	---	G	C	G	G	G	G	C	C	-	A	C	C	CCG	CCG	C	-	A	C	-	G	G	G
Hap.1	NH273	C	T	C	C	A	C	T	G	C	G	---	G	C	G	G	G	G	C	C	-	A	C	C	CCG	CCG	C	-	A	C	-	G	G	G
Hap.1	NH275	C	T	C	C	A	C	T	G	C	G	---	G	C	G	G	G	G	C	C	-	A	C	C	CCG	CCG	C	-	A	C	-	G	G	G
Hap.1	NH270	C	T	C	C	A	C	T	G	C	G	---	G	C	G	G	G	G	C	C	-	A	C	C	CCG	CCG	C	-	A	C	-	G	G	G
Hap.1	NH268	C	T	C	C	A	C	T	G	C	G	---	G	C	G	G	G	G	C	C	-	A	C	C	CCG	CCG	C	-	A	C	-	G	G	G
Hap.1	NH271	C	T	C	C	A	C	T	G	C	G	---	G	C	G	G	G	G	C	C	-	A	C	C	CCG	CCG	C	-	A	C	-	G	G	G
Hap.1	NH281	C	T	C	T	A	C	T	G	C	G	---	G	C	G	G	G	G	C	C	-	A	C	C	CCG	CCG	C	-	A	C	-	G	G	G
Hap.1	NH286	C	T	C	T	A	C	T	G	C	G	---	G	C	G	G	G	G	C	C	-	A	C	C	CCG	CCG	C	-	A	C	-	G	G	G
Hap.1	NH284	C	T	C	T	A	C	T	G	C	G	---	G	C	G	G	G	G	C	C	-	A	C	C	CCG	CCG	C	-	A	C	-	G	G	G
Hap.1	NH286	C	T	C	T	A	C	T	G	C	G	---	G	C	G	G	G	G	C	C	-	A	C	C	CCG	CCG	C	-	A	C	-	G	G	G
Hap.1	NH285	C	T	C	T	A	C	T	G	C	G	---	G	C	G	G	G	G	C	C	-	A	C	C	CCG	CCG	C	-	A	C	-	G	G	G
Hap.2	NH283	C	T	C	T	A	C	T	G	C	G	---	G	C	G	G	G	G	C	C	CGG	A	C	C	CCG	CCG	C	-	A	C	-	G	G	G
Hap.2	NH278	C	T	C	C	A	C	T	G	C	G	---	G	C	G	G	G	G	C	C	CGG	A	C	C	CCG	CCG	C	-	A	C	-	G	G	G
Hap.2	NH279	C	T	C	C	A	C	T	G	C	G	---	G	C	G	G	G	G	C	C	CGG	A	C	C	CCG	CCG	C	-	A	C	-	G	G	G
Hap.3	NH280	C	-	-	-	A	C	T	G	C	G	---	G	C	G	G	G	G	C	C	-	A	C	C	CCG	CCGCCG	C	-	A	C	-	G	G	G
Hap.4	NH022	T	T	C	C	G	C	T	G	C	G	CAC	G	G	G	G	G	G	C	C	-	A	C	A	CCG	CCG	A	-	C	A	-	A	G	G
Hap.4	NH117	T	T	C	C	G	C	T	G	C	G	CAC	G	G	G	G	G	G	C	C	-	A	C	A	CCG	CCG	A	-	C	A	-	A	G	G
Hap.4	NH175	T	T	C	C	G	C	T	G	C	G	CAC	G	G	G	G	G	G	C	C	-	A	C	A	CCG	CCG	A	-	C	A	-	A	G	G
Hap.4	NH192	T	T	C	C	G	C	T	G	C	G	CAC	G	G	G	G	G	G	C	C	-	A	C	A	CCG	CCG	A	-	C	A	-	A	G	G
Hap.4	NH193	T	T	C	C	G	C	T	G	C	G	CAC	G	G	G	G	G	G	C	C	-	A	C	A	CCG	CCG	A	-	C	A	-	A	G	G
Hap.4	NH205	T	T	C	C	G	C	T	G	C	G	CAC	G	G	G	G	G	G	C	C	-	A	C	A	CCG	CCG	A	-	C	A	-	A	G	G
Hap.4	NH232	T	T	C	C	G	C	T	G	C	G	CAC	G	G	G	G	G	G	C	C	-	A	C	A	CCG	CCG	A	-	C	A	-	A	G	G
Hap.5	NH083	T	T	C	C	G	C	T	G	C	G	CAC	G	G	G	G	G	G	T	T	-	A	T	A	CCG	CCGCCGCCG	A	-	C	C	-	A	G	G
Hap.5	NH100	T	T	C	C	G	C	T	G	C	G	CAC	G	G	G	G	G	G	T	T	-	A	T	A	CCG	CCGCCGCCG	A	-	C	C	-	A	G	G
Hap.5	NH208	T	T	C	C	G	C	T	G	C	G	CAC	G	G	G	G	G	G	T	T	-	A	T	A	CCG	CCGCCGCCG	A	-	C	C	-	A	G	G
Hap.6	NH009	T	T	C	C	G	C	T	G	C	G	CAC	G	G	G	G	G	G	T	T	-	A	C	A	CCG	-	A	-	C	A	-	A	G	G
Hap.7	NH006	T	T	C	C	G	C	T	G	C	G	CAC	G	G	G	G	G	G	T	T	-	A	T	A	CCG	CCGCCGCCG	A	-	C	C	-	A	A	G
Hap.7	NH007	T	T	C	C	G	C	T	G	C	G	CAC	G	G	G	G	G	G	T	T	-	A	T	A	CCG	CCGCCGCCG	A	-	C	C	-	A	A	G
Hap.7	NH008	T	T	C	C	G	C	T	G	C	G	CAC	G	G	G	G	G	G	T	T	-	A	T	A	CCG	CCGCCGCCG	A	-	C	C	-	A	A	G
Hap.7	NH019	T	T	C	C	G	C	T	G	C	G	CAC	G	G	G	G	G	G	T	T	-	A	T	A	CCG	CCGCCGCCG	A	-	C	C	-	A	A	G
Hap.7	NH021	T	T	C	C	G	C	T	G	C	G	CAC	G	G	G	G	G	G	T	T	-	A	T	A	CCG	CCGCCGCCG	A	-	C	C	-	A	A	G
Hap.7	NH024	T	T	C	C	G	C	T	G	C	G	CAC	G	G	G	G	G	G	T	T	-	A	T	A	CCG	CCGCCGCCG	A	-	C	C	-	A	A	G
Hap.7	NH035	T	T	C	C	G	C	T	G	C	G	CAC	G	G	G	G	G	G	T	T	-	A	T	A	CCG	CCGCCGCCG	A	-	C	C	-	A	A	G
Hap.7	NH052	T	T	C	C	G	C	T	G	C	G	CAC	G	G	G	G	G	G	T	T	-	A	T	A	CCG	CCGCCGCCG	A	-	C	C	-	A	A	G
Hap.7	NH053	T	T	C	C	G	C	T	G	C	G	CAC	G	G	G	G	G	G	T	T	-	A	T	A	CCG	CCGCCGCCG	A	-	C	C	-	A	A	G
Hap.7	NH054	T	T	C	C	G	C	T	G	C	G	CAC	G	G	G	G	G	G	T	T	-	A	T	A	CCG	CCGCCGCCG	A	-	C	C	-	A	A	G
Hap.7	NH058	T	T	C	C	G	C	T	G	C	G	CAC	G	G	G	G	G	G	T	T	-	A	T	A	CCG	CCGCCGCCG	A	-	C	C	-	A	A	G
Hap.7	NH064	T	T	C	C	G	C	T	G	C	G	CAC	G	G	G	G	G	G	T	T	-	A	T	A	CCG	CCGCCGCCG	A	-	C	C	-	A	A	G
Hap.7	NH066	T	T	C	C	G	C	T	G	C	G	CAC	G	G	G	G	G	G	T	T	-	A	T	A	CCG	CCGCCGCCG	A	-	C	C	-	A	A	G
Hap.7	NH067	T	T	C	C	G	C	T	G	C	G	CAC	G	G	G	G	G	G	T	T	-	A	T	A	CCG	CCGCCGCCG	A	-	C	C	-	A	A	G
Hap.7	NH069	T	T	C	C	G	C	T	G	C	G	CAC	G	G	G	G	G	G	T	T	-	A	T	A	CCG	CCGCCGCCG	A	-	C	C	-	A	A	G
Hap.7	NH070	T	T	C	C	G	C	T	G	C	G	CAC	G	G	G	G	G	G	T	T	-	A	T	A	CCG	CCGCCGCCG	A	-	C	C	-	A	A	G
Hap.7	NH073	T	T	C	C	G	C	T	G	C	G	CAC	G	G	G	G	G	G	T	T	-	A	T	A	CCG	CCGCCGCCG	A	-	C	C	-	A	A	G
Hap.7	NH074	T	T	C	C	G	C	T	G	C	G	CAC	G	G	G	G	G	G	T	T	-	A	T	A	CCG	CCGCCGCCG	A	-	C	C	-	A	A	G
Hap.7	NH076	T	T	C	C	G	C	T	G	C	G	CAC	G	G	G	G	G	G	T	T	-	A	T	A	CCG	CCGCCGCCG	A	-	C	C	-	A	A	G
Hap.7	NH079	T	T	C	C	G	C	T	G	C	G	CAC	G	G	G	G	G	G	T	T	-	A	T	A	CCG	CCGCCGCCG	A	-	C	C	-	A	A	G
Hap.7	NH080	T	T	C	C	G	C	T	G	C	G	CAC	G	G	G	G	G	G	T	T	-	A	T	A	CCG	CCGCCGCCG	A	-	C	C	-	A	A	G
Hap.7	NH081	T	T	C	C	G	C	T	G	C	G	CAC	G	G	G	G	G	G	T	T	-	A	T	A	CCG	CCGCCGCCG	A	-	C	C	-	A	A	G
Hap.7	NH082	T	T	C	C	G	C	T	G	C	G	CAC	G	G	G	G	G	G	T	T	-	A	T	A	CCG	CCGCCGCCG	A	-	C	C	-	A	A	G
Hap.7	NH085	T	T	C	C	G	C	T	G	C	G	CAC	G	G	G	G	G	G	T	T	-	A	T	A	CCG	CCGCCGCCG	A	-	C	C	-	A	A	G
Hap.7	NH090	T	T	C	C	G	C	T	G	C	G	CAC	G	G	G	G	G	G	T	T	-	A	T	A	CCG	CCGCCGCCG	A	-	C	C	-	A	A	G
Hap.7	NH091	T	T	C	C	G	C	T	G	C	G	CAC	G	G	G	G	G	G	T	T	-	A	T	A	CCG	CCGCCGCCG	A	-	C	C	-	A	A	G
Hap.7	NH094	T	T	C	C	G	C	T	G	C	G	CAC	G	G	G	G	G	G	T	T	-	A	T	A	CCG	CCGCCGCCG	A	-	C	C	-	A	A	G
Hap.7	NH097	T	T	C	C	G	C	T	G	C	G	CAC	G	G	G	G	G	G	T	T	-	A	T	A	CCG	CCGCCGCCG	A	-	C	C	-	A	A	G
Hap.7	NH098	T	T	C	C	G	C	T	G	C	G	CAC	G	G	G	G	G	G	T	T	-	A	T	A	CCG	CCGCCGCCG	A	-	C	C	-	A	A	G
Hap.7	NH099	T	T	C	C	G	C	T	G	C	G	CAC	G	G	G	G	G	G	T	T	-	A	T	A	CCG	CCGCCGCCG	A	-	C	C	-	A	A	G
Hap.7	NH101	T	T	C	C	G	C	T	G	C	G	CAC	G	G	G	G	G	G	T	T	-	A	T	A	CCG	CCGCCGCCG	A	-	C	C	-	A	A	G
Hap.7	NH103	T	T	C	C	G	C	T	G	C	G	CAC	G	G	G	G	G	G	T	T	-	A	T	A	CCG	CCGCCGCCG	A	-	C	C	-	A	A	G
Hap.7	NH104	T	T	C	C	G	C	T	G	C	G	CAC	G	G	G	G	G	G	T	T	-	A	T	A	CCG	CCGCCGCCG	A	-	C	C	-	A	A	G
Hap.7	NH105	T	T	C	C	G	C	T	G	C	G	CAC	G	G	G	G	G	G	T	T	-	A	T	A	CCG	CCGCCGCCG	A	-	C	C	-	A	A	G
Hap.7	NH109	T	T	C	C	G	C	T	G	C	G	CAC	G	G	G	G	G	G	T	T	-	A	T	A	CCG	CCGCCGCCG	A	-	C	C	-	A	A	G
Hap.7	NH110	T	T	C	C	G	C	T	G	C	G	CAC	G	G	G	G	G	G	T	T	-	A	T	A	CCG	CCGCCGCCG	A	-	C	C	-	A	A	G
Hap.7	NH114	T	T	C	C	G	C	T	G	C	G	CAC	G	G	G	G	G	G	T	T	-	A	T	A	CCG	CCGCCGCCG	A	-	C	C	-	A	A	G
Hap.7	NH115	T	T	C	C	G	C	T	G	C	G	CAC	G	G	G	G	G	G	T	T	-	A	T	A	CCG	CCGCCGCCG	A	-	C	C	-	A	A	G
Hap.7	NH118	T	T	C	C	G	C	T	G	C	G	CAC	G	G	G	G	G	G	T	T	-	A	T	A	CCG	CCGCCGCCG	A	-	C	C	-	A	A	G
Hap.7	NH120	T	T	C	C	G	C	T	G	C	G	CAC	G	G	G	G	G	G	T	T	-	A	T	A	CCG	CCGCCGCCG	A	-	C	C	-	A	A	G
Hap.7	NH122	T	T	C	C	G	C	T	G	C	G	CAC	G	G	G	G	G	G	T	T	-	A	T	A	CCG	CCGCCGCCG	A	-	C	C	-	A	A	G
Hap.7	NH123	T	T	C	C	G	C	T	G	C	G	CAC	G	G	G	G	G	G	T	T	-	A	T	A	CCG	CCGCCGCCG	A	-	C	C	-	A	A	G
Hap.7	NH132	T	T	C	C	G	C	T	G	C	G	CAC	G	G	G	G	G	G	T	T	-	A	T	A	CCG	CCGCCGCCG	A	-	C	C	-	A	A	G
Hap.7	NH133	T	T	C	C	G	C	T	G	C	G	CAC	G	G	G	G	G	G	T	T	-	A	T	A	CCG	CCGCCGCCG	A	-	C	C	-	A	A	G
Hap.7	NH136	T	T	C	C	G	C	T	G	C	G	CAC	G	G	G	G	G	G	T	T	-	A	T	A	CCG	CCGCCGCCG	A	-	C	C	-	A	A	G
Hap.7	NH138	T	T	C	C	G	C	T	G	C	G	CAC	G	G	G	G	G	G	T	T	-	A	T	A	CCG	CCGCCGCCG	A	-	C	C	-	A	A	G
Hap.7	NH139	T	T	C	C	G	C	T	G	C	G	CAC	G	G	G	G	G	G	T	T	-	A	T	A	CCG	CCGCCGCCG	A	-	C	C	-	A	A	G
Hap.7	NH140	T	T	C	C	G	C	T	G	C	G	CAC	G	G	G	G	G	G	T	T	-	A	T	A	CCG	CCGCCGCCG	A	-	C	C	-	A	A	G
Hap.7	NH143	T	T	C	C	G	C	T	G	C	G	CAC	G	G	G	G	G	G	T	T	-	A	T	A	CCG	CCGCCGCCG	A	-	C	C	-	A	A	G
Hap.7	NH150	T	T	C	C	G	C	T	G	C	G	CAC	G	G	G	G	G	G	T	T	-	A	T	A	CCG	CCGCCGCCG	A	-	C	C	-	A	A	G
Hap.7	NH151	T	T	C	C	G	C	T	G	C	G	CAC	G	G	G	G	G	G	T	T	-	A	T	A	CCG	CCGCCGCCG	A	-	C	C	-	A	A	G
Hap.7	NH166	T	T	C	C	G	C	T	G	C	G	CAC	G	G	G	G	G	G	T	T	-	A	T	A	CCG	CCGCCGCCG	A	-	C	C	-	A	A	G
Hap.7	NH174	T	T	C	C	G	C	T	G	C	G	CAC	G	G	G	G	G	G	T	T	-	A	T	A	CCG	CCGCCGCCG	A	-	C	C	-	A	A	G
Hap.7	NH177	T	T	C	C	G	C	T	G	C	G	CAC	G	G	G	G	G	G	T	T	-	A	T	A	CCG	CCGCCGCCG	A	-	C	C	-	A	A	G
Hap.7	NH178	T	T	C	C	G	C	T	G	C	G	CAC	G	G	G	G	G	G	T	T	-	A	T	A	CCG	CCGCCGCCG	A	-	C	C	-	A	A	G
Hap.7	NH179	T	T	C	C	G	C	T	G	C	G	CAC	G	G	G	G	G	G	T	T	-	A	T	A	CCG	CCGCCGCCG	A	-	C	C	-	A	A	G
Hap.7	NH182	T	T	C	C	G	C	T	G	C	G	CAC	G	G	G	G	G	G	T	T	-	A	T	A	CCG	CCGCCGCCG	A	-	C	C	-	A	A	G
Hap.7	NH186	T	T	C	C	G	C	T	G	C	G	CAC	G	G	G	G	G	G	T	T	-	A	T	A	CCG	CCGCCGCCG	A	-	C	C	-	A	A	G
Hap.7	NH187	T	T	C	C	G	C	T	G	C	G	CAC	G	G	G	G	G	G	T	T	-	A	T	A	CCG	CCGCCGCCG	A	-	C	C	-	A	A	G
Hap.7	NH197	T	T	C	C	G	C	T	G	C	G	CAC	G	G	G	G	G	G	T	T	-	A	T	A	CCG	CCGCCGCCG	A	-	C	C	-	A	A	G
Hap.7	NH202	T	T	C	C	G	C	T	G	C	G	CAC	G	G	G	G	G	G	T	T	-	A	T	A	CCG	CCGCCGCCG	A	-	C	C	-	A	A	G
Hap.7	NH203	T	T	C	C	G	C	T	G	C	G	CAC	G	G	G	G	G	G	T	T	-	A	T	A	CCG	CCGCCGCCG	A	-	C	C	-	A	A	G
Hap.7	NH206	T	T	C	C	G	C	T	G	C	G	CAC	G	G	G	G	G	G	T	T	-	A	T	A	CCG	CCGCCGCCG	A	-	C	C	-	A	A	G
Hap.7	NH210	T	T	C	C	G	C	T	G	C	G	CAC	G	G	G	G	G	G	T	T	-	A	T	A	CCG	CCGCCGCCG	A	-	C	C	-	A	A	G
Hap.7	NH211	T	T	C	C	G	C	T	G	C	G	CAC	G	G	G	G	G	G	T	T	-	A	T	A	CCG	CCGCCGCCG	A	-	C	C	-	A	A	G
Hap.7	NH213	T	T	C	C	G	C	T	G	C	G	CAC	G	G	G	G	G	G	T	T	-	A	T	A	CCG	CCGCCGCCG	A	-	C	C	-	A	A	G
Hap.7	NH214	T	T	C	C	G	C	T	G	C	G	CAC	G	G	G	G	G	G	T	T	-	A	T	A	CCG	CCGCCGCCG	A	-	C	C	-	A	A	G
Hap.7	NH215	T	T	C	C	G	C	T	G	C	G	CAC	G	G	G	G	G	G	T	T	-	A	T	A	CCG	CCGCCGCCG	A	-	C	C	-	A	A	G
Hap.7	NH216	T	T	C	C	G	C	T	G	C	G	CAC	G	G	G	G	G	G	T	T	-	A	T	A	CCG	CCGCCGCCG	A	-	C	C	-	A	A	G
Hap.7	NH219	T	T	C	C	G	C	T	G	C	G	CAC	G	G	G	G	G	G	T	T	-	A	T	A	CCG	CCGCCGCCG	A	-	C	C	-	A	A	G
Hap.7	NH220	T	T	C	C	G	C	T	G	C	G	CAC	G	G	G	G	G	G	T	T	-	A	T	A	CCG	CCGCCGCCG	A	-	C	C	-	A	A	G
Hap.7	NH222	T	T	C	C	G	C	T	G	C	G	CAC	G	G	G	G	G	G	T	T	-	A	T	A	CCG	CCGCCGCCG	A	-	C	C	-	A	A	G
Hap.7	NH237	T	T	C	C	G	C	T	G	C	G	CAC	G	G	G	G	G	G	T	T	-	A	T	A	CCG	CCGCCGCCG	A	-	C	C	-	A	A	G
Hap.7	NH246	T	T	C	C	G	C	T	G	C	G	CAC	G	G	G	G	G	G	T	T	-	A	T	A	CCG	CCGCCGCCG	A	-	C	C	-	A	A	G
Hap.7	NH247	T	T	C	C	G	C	T	G	C	G	CAC	G	G	G	G	G	G	T	T	-	A	T	A	CCG	CCGCCGCCG	A	-	C	C	-	A	A	G
Hap.7	CW07	T	T	C	C	G	C	T	G	C	G	CAC	G	G	G	G	G	G	T	T	-	A	T	A	CCG	CCGCCGCCG	A	-	C	C	-	A	A	G
Hap.7	NH194	T	T	C	C	G	C	T	G	C	G	CAC	G	G	G	G	G	G	T	T	-	A	T	A	CCG	CCGCCGCCG	A	-	C	C	-	A	A	G
Hap.7	NH239	T	T	C	C	G	C	T	G	C	G	CAC	G	G	G	G	G	G	T	T	-	A	T	A	CCG	CCGCCGCCG	A	-	C	C	-	A	A	G
Hap.8	CW10	T	T	C	C	G	C	T	G	C	G	CAC	G	G	G	G	G	G	T	T	-	A	T	A	---	-	A	-	C	C	-	A	A	G
Hap.9	CW34	T	T	C	C	G	C	T	G	C	G	CAC	G	G	G	G	G	G	C	C	-	A	C	A	CCG	-	A	-	C	C	-	A	G	G
Hap.10	NH018	T	T	C	C	G	C	T	G	C	G	CAC	G	G	G	G	G	G	C	C	-	A	C	A	---	-	A	-	C	C	-	A	G	T
Hap.10	NH028	T	T	C	C	G	C	T	G	C	G	CAC	G	G	G	G	G	G	C	C	-	A	C	A	---	-	A	-	C	C	-	A	G	T
Hap.10	NH029	T	T	C	C	G	C	T	G	C	G	CAC	G	G	G	G	G	G	C	C	-	A	C	A	---	-	A	-	C	C	-	A	G	T
Hap.10	NH036	T	T	C	C	G	C	T	G	C	G	CAC	G	G	G	G	G	G	C	C	-	A	C	A	---	-	A	-	C	C	-	A	G	T
Hap.10	NH042	T	T	C	C	G	C	T	G	C	G	CAC	G	G	G	G	G	G	C	C	-	A	C	A	---	-	A	-	C	C	-	A	G	T
Hap.10	NH055	T	T	C	C	G	C	T	G	C	G	CAC	G	G	G	G	G	G	C	C	-	A	C	A	---	-	A	-	C	C	-	A	G	T
Hap.10	NH057	T	T	C	C	G	C	T	G	C	G	CAC	G	G	G	G	G	G	C	C	-	A	C	A	---	-	A	-	C	C	-	A	G	T
Hap.10	NH093	T	T	C	C	G	C	T	G	C	G	CAC	G	G	G	G	G	G	C	C	-	A	C	A	---	-	A	-	C	C	-	A	G	T
Hap.10	NH107	T	T	C	C	G	C	T	G	C	G	CAC	G	G	G	G	G	G	C	C	-	A	C	A	---	-	A	-	C	C	-	A	G	T
Hap.10	NH111	T	T	C	C	G	C	T	G	C	G	CAC	G	G	G	G	G	G	C	C	-	A	C	A	---	-	A	-	C	C	-	A	G	T
Hap.10	NH116	T	T	C	C	G	C	T	G	C	G	CAC	G	G	G	G	G	G	C	C	-	A	C	A	---	-	A	-	C	C	-	A	G	T
Hap.10	NH128	T	T	C	C	G	C	T	G	C	G	CAC	G	G	G	G	G	G	C	C	-	A	C	A	---	-	A	-	C	C	-	A	G	T
Hap.10	NH153	T	T	C	C	G	C	T	G	C	G	CAC	G	G	G	G	G	G	C	C	-	A	C	A	---	-	A	-	C	C	-	A	G	T
Hap.10	NH157	T	T	C	C	G	C	T	G	C	G	CAC	G	G	G	G	G	G	C	C	-	A	C	A	---	-	A	-	C	C	-	A	G	T
Hap.10	NH158	T	T	C	C	G	C	T	G	C	G	CAC	G	G	G	G	G	G	C	C	-	A	C	A	---	-	A	-	C	C	-	A	G	T
Hap.10	NH159	T	T	C	C	G	C	T	G	C	G	CAC	G	G	G	G	G	G	C	C	-	A	C	A	---	-	A	-	C	C	-	A	G	T
Hap.10	NH167	T	T	C	C	G	C	T	G	C	G	CAC	G	G	G	G	G	G	C	C	-	A	C	A	---	-	A	-	C	C	-	A	G	T
Hap.10	NH173	T	T	C	C	G	C	T	G	C	G	CAC	G	G	G	G	G	G	C	C	-	A	C	A	---	-	A	-	C	C	-	A	G	T
Hap.10	NH218	T	T	C	C	G	C	T	G	C	G	CAC	G	G	G	G	G	G	C	C	-	A	C	A	---	-	A	-	C	C	-	A	G	T
Hap.10	NH224	T	T	C	C	G	C	T	G	C	G	CAC	G	G	G	G	G	G	C	C	-	A	C	A	---	-	A	-	C	C	-	A	G	T
Hap.10	NH226	T	T	C	C	G	C	T	G	C	G	CAC	G	G	G	G	G	G	C	C	-	A	C	A	---	-	A	-	C	C	-	A	G	T
Hap.10	NH231	T	T	C	C	G	C	T	G	C	G	CAC	G	G	G	G	G	G	C	C	-	A	C	A	---	-	A	-	C	C	-	A	G	T
Hap.10	NH236	T	T	C	C	G	C	T	G	C	G	CAC	G	G	G	G	G	G	C	C	-	A	C	A	---	-	A	-	C	C	-	A	G	T
Hap.10	NH243	T	T	C	C	G	C	T	G	C	G	CAC	G	G	G	G	G	G	C	C	-	A	C	A	---	-	A	-	C	C	-	A	G	T
Hap.10	NH011	T	T	C	C	G	C	T	G	C	G	CAC	G	G	G	G	G	G	C	C	-	A	C	A	---	-	A	-	C	C	-	A	G	T
Hap.10	NH129	T	T	C	C	G	C	T	G	C	G	CAC	G	G	G	G	G	G	C	C	-	A	C	A	---	-	A	-	C	C	-	A	G	T
Hap.11	CW36	C	T	C	C	G	T	C	G	G	G	GAC	C	G	A	A	G	G	C	C	-	G	C	C	---	-	C	CCCGGTAGCGGC	A	A	GCCGTC	G	G	G
Hap.11	NH012	C	T	C	C	G	T	C	G	G	G	GAC	C	G	A	A	G	G	C	C	-	G	C	C	---	-	C	CCCGGTAGCGGC	A	A	GCCGTC	G	G	G
Hap.11	NH027	C	T	C	C	G	T	C	G	G	G	GAC	C	G	A	A	G	G	C	C	-	G	C	C	---	-	C	CCCGGTAGCGGC	A	A	GCCGTC	G	G	G
Hap.11	NH065	C	T	C	C	G	T	C	G	G	G	GAC	C	G	A	A	G	G	C	C	-	G	C	C	---	-	C	CCCGGTAGCGGC	A	A	GCCGTC	G	G	G
Hap.12	CW35	T	-	-	-	G	T	C	G	G	G	GAC	C	G	A	A	G	G	C	C	-	G	C	C	---	-	C	CCCGGTAGCGGC	A	A	GCCGTC	G	G	G
Hap.12	CW11	T	T	C	C	G	T	C	G	G	G	GAC	C	G	A	A	G	G	C	C	-	G	C	C	---	-	C	CCCGGTAGCGGC	A	A	GCCGTC	G	G	G
Hap.13	CW09	T	T	C	C	G	T	C	G	G	G	GAC	C	G	A	A	G	G	C	C	-	G	C	A	---	-	C	CCCGGTAGCGGC	A	A	-	A	G	G
Hap.14	CW01	T	T	C	C	G	C	T	G	C	G	CAC	G	G	G	G	G	G	C	C	-	A	C	A	CCG	-	A	-	C	A	-	A	G	G
Hap.14	CW17	T	T	C	C	G	C	T	G	C	G	CAC	G	G	G	G	G	G	C	C	-	A	C	A	CCG	-	A	-	C	A	-	A	G	G
Hap.14	CW08	T	T	C	C	G	C	T	G	C	G	CAC	G	G	G	G	G	G	C	C	-	A	C	A	CCG	-	A	-	C	A	-	A	G	G
Hap.14	NH010	T	T	C	C	G	C	T	G	C	G	CAC	G	G	G	G	G	G	C	C	-	A	C	A	CCG	-	A	-	C	A	-	A	G	G
Hap.14	NH014	T	T	C	C	G	C	T	G	C	G	CAC	G	G	G	G	G	G	C	C	-	A	C	A	CCG	-	A	-	C	A	-	A	G	G
Hap.14	NH025	T	T	C	C	G	C	T	G	C	G	CAC	G	G	G	G	G	G	C	C	-	A	C	A	CCG	-	A	-	C	A	-	A	G	G
Hap.14	NH044	T	T	C	C	G	C	T	G	C	G	CAC	G	G	G	G	G	G	C	C	-	A	C	A	CCG	-	A	-	C	A	-	A	G	G
Hap.14	NH051	T	T	C	C	G	C	T	G	C	G	CAC	G	G	G	G	G	G	C	C	-	A	C	A	CCG	-	A	-	C	A	-	A	G	G
Hap.14	NH056	T	T	C	C	G	C	T	G	C	G	CAC	G	G	G	G	G	G	C	C	-	A	C	A	CCG	-	A	-	C	A	-	A	G	G
Hap.14	NH063	T	T	C	C	G	C	T	G	C	G	CAC	G	G	G	G	G	G	C	C	-	A	C	A	CCG	-	A	-	C	A	-	A	G	G
Hap.14	NH084	T	T	C	C	G	C	T	G	C	G	CAC	G	G	G	G	G	G	C	C	-	A	C	A	CCG	-	A	-	C	A	-	A	G	G
Hap.14	NH112	T	T	C	C	G	C	T	G	C	G	CAC	G	G	G	G	G	G	C	C	-	A	C	A	CCG	-	A	-	C	A	-	A	G	G
Hap.14	NH113	T	T	C	C	G	C	T	G	C	G	CAC	G	G	G	G	G	G	C	C	-	A	C	A	CCG	-	A	-	C	A	-	A	G	G
Hap.14	NH130	T	T	C	C	G	C	T	G	C	G	CAC	G	G	G	G	G	G	C	C	-	A	C	A	CCG	-	A	-	C	A	-	A	G	G
Hap.14	NH134	T	T	C	C	G	C	T	G	C	G	CAC	G	G	G	G	G	G	C	C	-	A	C	A	CCG	-	A	-	C	A	-	A	G	G
Hap.14	NH170	T	T	C	C	G	C	T	G	C	G	CAC	G	G	G	G	G	G	C	C	-	A	C	A	CCG	-	A	-	C	A	-	A	G	G
Hap.14	NH181	T	T	C	C	G	C	T	G	C	G	CAC	G	G	G	G	G	G	C	C	-	A	C	A	CCG	-	A	-	C	A	-	A	G	G
Hap.14	NH183	T	T	C	C	G	C	T	G	C	G	CAC	G	G	G	G	G	G	C	C	-	A	C	A	CCG	-	A	-	C	A	-	A	G	G
Hap.14	NH190	T	T	C	C	G	C	T	G	C	G	CAC	G	G	G	G	G	G	C	C	-	A	C	A	CCG	-	A	-	C	A	-	A	G	G
Hap.14	NH196	T	T	C	C	G	C	T	G	C	G	CAC	G	G	G	G	G	G	C	C	-	A	C	A	CCG	-	A	-	C	A	-	A	G	G
Hap.14	NH198	T	T	C	C	G	C	T	G	C	G	CAC	G	G	G	G	G	G	C	C	-	A	C	A	CCG	-	A	-	C	A	-	A	G	G
Hap.14	NH199	T	T	C	C	G	C	T	G	C	G	CAC	G	G	G	G	G	G	C	C	-	A	C	A	CCG	-	A	-	C	A	-	A	G	G
Hap.14	NH207	T	T	C	C	G	C	T	G	C	G	CAC	G	G	G	G	G	G	C	C	-	A	C	A	CCG	-	A	-	C	A	-	A	G	G
Hap.14	CW15	T	T	C	C	G	C	T	G	C	G	CAC	G	G	G	G	G	G	C	C	-	A	C	A	CCG	-	A	-	C	A	-	A	G	G
Hap.14	CW22	T	T	C	C	G	C	T	G	C	G	CAC	G	G	G	G	G	G	C	C	-	A	C	A	CCG	-	A	-	C	A	-	A	G	G
Hap.14	CW23	T	T	C	C	G	C	T	G	C	G	CAC	G	G	G	G	G	G	C	C	-	A	C	A	CCG	-	A	-	C	A	-	A	G	G
Hap.14	CW19	T	T	C	C	G	C	T	G	C	G	CAC	G	G	G	G	G	G	C	C	-	A	C	A	CCG	-	A	-	C	A	-	A	G	G
Hap.14	CW05	T	T	C	C	G	C	T	G	C	G	CAC	G	G	G	G	G	G	C	C	-	A	C	A	CCG	-	A	-	C	A	-	A	G	G
Hap.14	CW16	T	T	C	C	G	C	T	G	C	G	CAC	G	G	G	G	G	G	C	C	-	A	C	A	CCG	-	A	-	C	A	-	A	G	G
Hap.14	CW18	T	T	C	C	G	C	T	G	C	G	CAC	G	G	G	G	G	G	C	C	-	A	C	A	CCG	-	A	-	C	A	-	A	G	G
Hap.14	NH001	T	T	C	C	G	C	T	G	C	G	CAC	G	G	G	G	G	G	C	C	-	A	C	A	CCG	-	A	-	C	A	-	A	G	G
Hap.14	NH002	T	T	C	C	G	C	T	G	C	G	CAC	G	G	G	G	G	G	C	C	-	A	C	A	CCG	-	A	-	C	A	-	A	G	G
Hap.14	NH003	T	T	C	C	G	C	T	G	C	G	CAC	G	G	G	G	G	G	C	C	-	A	C	A	CCG	-	A	-	C	A	-	A	G	G
Hap.14	NH005	T	T	C	C	G	C	T	G	C	G	CAC	G	G	G	G	G	G	C	C	-	A	C	A	CCG	-	A	-	C	A	-	A	G	G
Hap.14	NH013	T	T	C	C	G	C	T	G	C	G	CAC	G	G	G	G	G	G	C	C	-	A	C	A	CCG	-	A	-	C	A	-	A	G	G
Hap.14	NH016	T	T	C	C	G	C	T	G	C	G	CAC	G	G	G	G	G	G	C	C	-	A	C	A	CCG	-	A	-	C	A	-	A	G	G
Hap.14	NH017	T	T	C	C	G	C	T	G	C	G	CAC	G	G	G	G	G	G	C	C	-	A	C	A	CCG	-	A	-	C	A	-	A	G	G
Hap.14	NH030	T	T	C	C	G	C	T	G	C	G	CAC	G	G	G	G	G	G	C	C	-	A	C	A	CCG	-	A	-	C	A	-	A	G	G
Hap.14	NH033	T	T	C	C	G	C	T	G	C	G	CAC	G	G	G	G	G	G	C	C	-	A	C	A	CCG	-	A	-	C	A	-	A	G	G
Hap.14	NH034	T	T	C	C	G	C	T	G	C	G	CAC	G	G	G	G	G	G	C	C	-	A	C	A	CCG	-	A	-	C	A	-	A	G	G
Hap.14	NH038	T	T	C	C	G	C	T	G	C	G	CAC	G	G	G	G	G	G	C	C	-	A	C	A	CCG	-	A	-	C	A	-	A	G	G
Hap.14	NH039	T	T	C	C	G	C	T	G	C	G	CAC	G	G	G	G	G	G	C	C	-	A	C	A	CCG	-	A	-	C	A	-	A	G	G
Hap.14	NH040	T	T	C	C	G	C	T	G	C	G	CAC	G	G	G	G	G	G	C	C	-	A	C	A	CCG	-	A	-	C	A	-	A	G	G
Hap.14	NH041	T	T	C	C	G	C	T	G	C	G	CAC	G	G	G	G	G	G	C	C	-	A	C	A	CCG	-	A	-	C	A	-	A	G	G
Hap.14	NH046	T	T	C	C	G	C	T	G	C	G	CAC	G	G	G	G	G	G	C	C	-	A	C	A	CCG	-	A	-	C	A	-	A	G	G
Hap.14	NH047	T	T	C	C	G	C	T	G	C	G	CAC	G	G	G	G	G	G	C	C	-	A	C	A	CCG	-	A	-	C	A	-	A	G	G
Hap.14	NH048	T	T	C	C	G	C	T	G	C	G	CAC	G	G	G	G	G	G	C	C	-	A	C	A	CCG	-	A	-	C	A	-	A	G	G
Hap.14	NH060	T	T	C	C	G	C	T	G	C	G	CAC	G	G	G	G	G	G	C	C	-	A	C	A	CCG	-	A	-	C	A	-	A	G	G
Hap.14	NH061	T	T	C	C	G	C	T	G	C	G	CAC	G	G	G	G	G	G	C	C	-	A	C	A	CCG	-	A	-	C	A	-	A	G	G
Hap.14	NH062	T	T	C	C	G	C	T	G	C	G	CAC	G	G	G	G	G	G	C	C	-	A	C	A	CCG	-	A	-	C	A	-	A	G	G
Hap.14	NH072	T	T	C	C	G	C	T	G	C	G	CAC	G	G	G	G	G	G	C	C	-	A	C	A	CCG	-	A	-	C	A	-	A	G	G
Hap.14	NH077	T	T	C	C	G	C	T	G	C	G	CAC	G	G	G	G	G	G	C	C	-	A	C	A	CCG	-	A	-	C	A	-	A	G	G
Hap.14	NH087	T	T	C	C	G	C	T	G	C	G	CAC	G	G	G	G	G	G	C	C	-	A	C	A	CCG	-	A	-	C	A	-	A	G	G
Hap.14	NH089	T	T	C	C	G	C	T	G	C	G	CAC	G	G	G	G	G	G	C	C	-	A	C	A	CCG	-	A	-	C	A	-	A	G	G
Hap.14	NH092	T	T	C	C	G	C	T	G	C	G	CAC	G	G	G	G	G	G	C	C	-	A	C	A	CCG	-	A	-	C	A	-	A	G	G
Hap.14	NH096	T	T	C	C	G	C	T	G	C	G	CAC	G	G	G	G	G	G	C	C	-	A	C	A	CCG	-	A	-	C	A	-	A	G	G
Hap.14	NH125	T	T	C	C	G	C	T	G	C	G	CAC	G	G	G	G	G	G	C	C	-	A	C	A	CCG	-	A	-	C	A	-	A	G	G
Hap.14	NH131	T	T	C	C	G	C	T	G	C	G	CAC	G	G	G	G	G	G	C	C	-	A	C	A	CCG	-	A	-	C	A	-	A	G	G
Hap.14	NH135	T	T	C	C	G	C	T	G	C	G	CAC	G	G	G	G	G	G	C	C	-	A	C	A	CCG	-	A	-	C	A	-	A	G	G
Hap.14	NH137	T	T	C	C	G	C	T	G	C	G	CAC	G	G	G	G	G	G	C	C	-	A	C	A	CCG	-	A	-	C	A	-	A	G	G
Hap.14	NH141	T	T	C	C	G	C	T	G	C	G	CAC	G	G	G	G	G	G	C	C	-	A	C	A	CCG	-	A	-	C	A	-	A	G	G
Hap.14	NH145	T	T	C	C	G	C	T	G	C	G	CAC	G	G	G	G	G	G	C	C	-	A	C	A	CCG	-	A	-	C	A	-	A	G	G
Hap.14	NH146	T	T	C	C	G	C	T	G	C	G	CAC	G	G	G	G	G	G	C	C	-	A	C	A	CCG	-	A	-	C	A	-	A	G	G
Hap.14	NH147	T	T	C	C	G	C	T	G	C	G	CAC	G	G	G	G	G	G	C	C	-	A	C	A	CCG	-	A	-	C	A	-	A	G	G
Hap.14	NH148	T	T	C	C	G	C	T	G	C	G	CAC	G	G	G	G	G	G	C	C	-	A	C	A	CCG	-	A	-	C	A	-	A	G	G
Hap.14	NH149	T	T	C	C	G	C	T	G	C	G	CAC	G	G	G	G	G	G	C	C	-	A	C	A	CCG	-	A	-	C	A	-	A	G	G
Hap.14	NH152	T	T	C	C	G	C	T	G	C	G	CAC	G	G	G	G	G	G	C	C	-	A	C	A	CCG	-	A	-	C	A	-	A	G	G
Hap.14	NH155	T	T	C	C	G	C	T	G	C	G	CAC	G	G	G	G	G	G	C	C	-	A	C	A	CCG	-	A	-	C	A	-	A	G	G
Hap.14	NH156	T	T	C	C	G	C	T	G	C	G	CAC	G	G	G	G	G	G	C	C	-	A	C	A	CCG	-	A	-	C	A	-	A	G	G
Hap.14	NH168	T	T	C	C	G	C	T	G	C	G	CAC	G	G	G	G	G	G	C	C	-	A	C	A	CCG	-	A	-	C	A	-	A	G	G
Hap.14	NH171	T	T	C	C	G	C	T	G	C	G	CAC	G	G	G	G	G	G	C	C	-	A	C	A	CCG	-	A	-	C	A	-	A	G	G
Hap.14	NH176	T	T	C	C	G	C	T	G	C	G	CAC	G	G	G	G	G	G	C	C	-	A	C	A	CCG	-	A	-	C	A	-	A	G	G
Hap.14	NH184	T	T	C	C	G	C	T	G	C	G	CAC	G	G	G	G	G	G	C	C	-	A	C	A	CCG	-	A	-	C	A	-	A	G	G
Hap.14	NH189	T	T	C	C	G	C	T	G	C	G	CAC	G	G	G	G	G	G	C	C	-	A	C	A	CCG	-	A	-	C	A	-	A	G	G
Hap.14	NH191	T	T	C	C	G	C	T	G	C	G	CAC	G	G	G	G	G	G	C	C	-	A	C	A	CCG	-	A	-	C	A	-	A	G	G
Hap.14	NH201	T	T	C	C	G	C	T	G	C	G	CAC	G	G	G	G	G	G	C	C	-	A	C	A	CCG	-	A	-	C	A	-	A	G	G
Hap.14	NH204	T	T	C	C	G	C	T	G	C	G	CAC	G	G	G	G	G	G	C	C	-	A	C	A	CCG	-	A	-	C	A	-	A	G	G
Hap.14	NH212	T	T	C	C	G	C	T	G	C	G	CAC	G	G	G	G	G	G	C	C	-	A	C	A	CCG	-	A	-	C	A	-	A	G	G
Hap.14	NH221	T	T	C	C	G	C	T	G	C	G	CAC	G	G	G	G	G	G	C	C	-	A	C	A	CCG	-	A	-	C	A	-	A	G	G
Hap.14	NH238	T	T	C	C	G	C	T	G	C	G	CAC	G	G	G	G	G	G	C	C	-	A	C	A	CCG	-	A	-	C	A	-	A	G	G
Hap.14	NH240	T	T	C	C	G	C	T	G	C	G	CAC	G	G	G	G	G	G	C	C	-	A	C	A	CCG	-	A	-	C	A	-	A	G	G
Hap.14	NH242	T	T	C	C	G	C	T	G	C	G	CAC	G	G	G	G	G	G	C	C	-	A	C	A	CCG	-	A	-	C	A	-	A	G	G
Hap.14	CW12	T	T	C	C	G	C	T	G	C	G	CAC	G	G	G	G	G	G	C	C	-	A	C	A	CCG	-	A	-	C	A	-	A	G	G
Hap.14	CW13	T	T	C	C	G	C	T	G	C	G	CAC	G	G	G	G	G	G	C	C	-	A	C	A	CCG	-	A	-	C	A	-	A	G	G
Hap.14	NH045	T	T	C	C	G	C	T	G	C	G	CAC	G	G	G	G	G	G	C	C	-	A	C	A	CCG	-	A	-	C	A	-	A	G	G
Hap.14	CW14	T	T	C	C	G	C	T	G	C	G	CAC	G	G	G	G	G	G	C	C	-	A	C	A	CCG	-	A	-	C	A	-	A	G	G
Hap.14	NH142	T	T	C	C	G	C	T	G	C	G	CAC	G	G	G	G	G	G	C	C	-	A	C	A	CCG	-	A	-	C	A	-	A	G	G
Hap.14	CW02	T	T	C	C	G	C	T	G	C	G	CAC	G	G	G	G	G	G	C	C	-	A	C	A	CCG	-	A	-	C	A	-	A	G	G
Hap.14	CW31	T	T	C	C	G	C	T	G	C	G	CAC	G	G	G	G	G	G	C	C	-	A	C	A	CCG	-	A	-	C	A	-	A	G	G
Hap.14	CW21	T	T	C	C	G	C	T	G	C	G	CAC	G	G	G	G	G	G	C	C	-	A	C	A	CCG	-	A	-	C	A	-	A	G	G
Hap.15	CW33	T	T	C	C	G	C	T	A	C	G	CAC	G	G	G	G	G	G	C	C	-	A	C	A	---	-	A	-	C	C	-	A	G	G
Hap.15	CW37	T	T	C	C	G	C	T	A	C	G	CAC	G	G	G	G	G	G	C	C	-	A	C	A	CCG	-	A	-	C	C	-	A	G	G
Hap.16	NH223	T	T	C	C	G	C	T	A	C	G	CAC	G	G	G	G	G	G	C	C	-	A	C	A	CCG	-	A	-	C	C	-	A	G	G
Hap.16	NH119	T	T	C	C	G	C	T	G	C	C	CAC	G	G	G	G	G	A	C	C	-	A	C	A	CCG	-	A	-	C	A	-	A	G	G
Hap.17	CW32	T	T	C	C	G	C	T	G	C	G	CAC	G	G	G	G	T	G	C	C	-	A	C	A	CCG	-	A	-	C	A	-	A	G	G
Note: The cells filled with red mean the SNP and InDel in Y-AC columns caused the resistance differences to flooding between rice varieties.

## Sheet: Table S5d
Genotype variation of SNORKEL1.
Haplotype	Accession	+22	+32	+59	64-69	+71	77-78	+94	115-132	+136	+220	+297	+307	+342	+376	+379	+402	+418	+422	+426-427	+428	445-450	+450-451	+466	+527	530-532	+534	+539	549-551	+554	563-568	+674	+674-675	+676	+679	+767
Hap.1	C9285	C	T	G	GCCGCC	C	GC	T	TGCCCCGCCGCGGCGCCG	A	A	G	G	G	C	G	C	G	T	-	G	CCGCCG	-	C	C	GTT	C	T	ACT	C	GCCGGA	T	-	C	C	A
Hap.1	CW01	C	T	G	GCCGCC	C	GC	T	TGCCCTGCCGCGGCGCCG	A	A	G	G	G	C	G	C	G	T	-	G	CCGCCG	-	C	C	GTC	C	T	ACT	A	GCCGGA	T	-	C	C	A
Hap.1	CW21	C	T	G	GCCGCC	C	GC	T	TGCCCTGCCGCGGCGCCG	A	A	G	G	G	C	G	C	G	T	-	G	CCGCCG	-	C	C	GTC	C	T	ACT	A	GCCGGA	T	-	C	C	A
Hap.1	CW12	C	T	G	GCCGCC	C	GC	T	TGCCCTGCCGCGGCGCCG	A	A	G	G	G	C	G	C	G	T	-	G	CCGCCG	-	C	C	GTC	C	T	ACT	A	GCCGGA	T	-	C	C	A
Hap.1	CW13	C	T	G	GCCGCC	C	GC	T	TGCCCTGCCGCGGCGCCG	A	A	G	G	G	C	G	C	G	T	-	G	CCGCCG	-	C	C	GTC	C	T	ACT	A	GCCGGA	T	-	C	C	A
Hap.1	CW17	C	T	G	GCCGCC	C	GC	T	TGCCCTGCCGCGGCGCCG	A	A	G	G	G	C	G	C	G	T	-	G	CCGCCG	-	C	C	GTC	C	T	ACT	A	GCCGGA	T	-	C	C	A
Hap.1	CW19	C	T	G	GCCGCC	C	GC	T	TGCCCTGCCGCGGCGCCG	A	A	G	G	G	C	G	C	G	T	-	G	CCGCCG	-	C	C	GTC	C	T	ACT	A	GCCGGA	T	-	C	C	A
Hap.1	CW18	C	T	G	GCCGCC	C	GC	T	TGCCCTGCCGCGGCGCCG	A	A	G	G	G	C	G	C	G	T	-	G	CCGCCG	-	C	C	GTC	C	T	ACT	A	GCCGGA	T	-	C	C	A
Hap.1	CW02	C	T	G	GCCGCC	C	GC	T	TGCCCTGCCGCGGCGCCG	A	A	G	G	G	C	G	C	G	T	-	G	CCGCCG	-	C	C	GTC	C	T	ACT	A	GCCGGA	T	-	C	C	A
Hap.1	CW32	C	T	G	GCCGCC	C	GC	T	TGCCCTGCCGCGGCGCCG	A	A	G	G	G	C	G	C	G	T	-	G	CCGCCG	-	C	C	GTC	C	T	ACT	A	GCCGGA	T	-	C	C	A
Hap.2	CW23	C	T	G	GCCGCC	C	GC	T	TGCCCTGCCGCGGCGCCG	A	A	G	G	G	C	G	C	G	T	-	G	CCGCCG	-	C	C	GTT	C	T	ACT	A	GCCGGA	T	-	C	C	A
Hap.2	CW36	C	T	G	GCCGCC	C	GC	T	TGCCCTGCCGCGGCGCCG	A	A	G	G	G	C	G	C	G	T	-	G	CCGCCG	-	C	C	GTT	C	T	ACT	A	GCCGGA	T	-	C	C	A
Hap.3	CW10	C	T	G	GCCGCC	C	GC	T	TGTCCCGCCGCGGCGCCG	A	A	C	G	G	C	G	C	G	T	-	G	CCGCCG	-	C	C	GTT	C	T	ACT	A	GCCGGG	T	-	C	C	A
Hap.3	CW07	C	T	G	GCCGCC	C	GC	T	TGTCCCGCCGCGGCGCCG	A	A	C	G	G	C	G	C	G	T	-	G	CCGCCG	-	C	C	GTT	C	T	ACT	A	GCCGGG	T	-	C	C	A
Hap.4	CW09	T	T	G	GCCGCC	C	GC	T	TGCCCCGCCGCGGCGCCG	A	A	G	G	G	C	G	C	G	T	-	G	CCGCCG	-	C	C	GTT	C	T	ACT	A	GCCGGA	T	-	C	C	A
Hap.4	CW11	T	T	G	GCCGCC	C	GC	T	TGCCCCGCCGCGGCGCCG	A	A	G	G	G	C	G	C	G	T	-	G	CCGCCG	-	C	C	GTT	C	T	ACT	A	GCCGGA	T	-	C	C	A
Hap.4	CW33	T	T	G	GCCGCC	C	GC	T	TGCCCCGCCGCGGCGCCG	A	A	G	G	G	C	G	C	G	T	-	G	CCGCCG	-	C	C	GTT	C	T	ACT	A	GCCGGA	T	-	C	C	A
Hap.5	NH265	C	C	G	GCCGCC	C	GC	T	TGCCCCGGCGCGGCGCCG	A	A	G	G	G	T	G	C	G	A	TCA	A	------	-	T	T	---	C	A	---	A	------	C	-	C	C	A
Hap.5	NH266	C	C	G	GCCGCC	C	GC	T	TGCCCCGGCGCGGCGCCG	A	A	G	G	G	T	G	C	G	A	TCA	A	------	-	T	T	---	C	A	---	A	------	C	-	C	C	A
Hap.5	NH267	C	C	G	GCCGCC	C	GC	T	TGCCCCGGCGCGGCGCCG	A	A	G	G	G	T	G	C	G	A	TCA	A	------	-	T	T	---	C	A	---	A	------	C	-	C	C	A
Hap.5	NH268	C	C	G	GCCGCC	C	GC	T	TGCCCCGGCGCGGCGCCG	A	A	G	G	G	T	G	C	G	A	TCA	A	------	-	T	T	---	C	A	---	A	------	C	-	C	C	A
Hap.5	NH269	C	C	G	GCCGCC	C	GC	T	TGCCCCGGCGCGGCGCCG	A	A	G	G	G	T	G	C	G	A	TCA	A	------	-	T	T	---	C	A	---	A	------	C	-	C	C	A
Hap.5	NH271	C	C	G	GCCGCC	C	GC	T	TGCCCCGGCGCGGCGCCG	A	A	G	G	G	T	G	C	G	A	TCA	A	------	-	T	T	---	C	A	---	A	------	C	-	C	C	A
Hap.5	NH272	C	C	G	GCCGCC	C	GC	T	TGCCCCGGCGCGGCGCCG	A	A	G	G	G	T	G	C	G	A	TCA	A	------	-	T	T	---	C	A	---	A	------	C	-	C	C	A
Hap.5	NH273	C	C	G	GCCGCC	C	GC	T	TGCCCCGGCGCGGCGCCG	A	A	G	G	G	T	G	C	G	A	TCA	A	------	-	T	T	---	C	A	---	A	------	C	-	C	C	A
Hap.5	NH274	C	C	G	GCCGCC	C	GC	T	TGCCCCGGCGCGGCGCCG	A	A	G	G	G	T	G	C	G	A	TCA	A	------	-	T	T	---	C	A	---	A	------	C	-	C	C	A
Hap.5	NH275	C	C	G	GCCGCC	C	GC	T	TGCCCCGGCGCGGCGCCG	A	A	G	G	G	T	G	C	G	A	TCA	A	------	-	T	T	---	C	A	---	A	------	C	-	C	C	A
Hap.5	NH280	C	C	G	GCCGCC	C	GC	T	TGCCCCGGCGCGGCGCCG	A	A	G	G	G	T	G	C	G	A	TCA	A	------	-	T	T	---	C	A	---	A	------	C	-	C	C	A
Hap.5	NH281	C	C	G	GCCGCC	C	GC	T	TGCCCCGGCGCGGCGCCG	A	A	G	G	G	T	G	C	G	A	TCA	A	------	-	T	T	---	C	A	---	A	------	C	-	C	C	A
Hap.6	NH278	C	C	G	------	C	GC	G	TGCCCCGCCGCGGCGCCG	A	G	G	G	G	C	G	C	G	A	TCA	A	CCGCCG	CCG	C	T	---	T	A	---	A	------	C	-	G	C	G
Hap.6	NH279	C	C	G	------	C	GC	G	TGCCCCGCCGCGGCGCCG	A	G	G	G	G	C	G	C	G	A	TCA	A	CCGCCG	CCG	C	T	---	T	A	---	A	------	C	-	G	C	G
Hap.7	NH283	C	C	G	------	C	GC	G	TGCCCCGCCGCGGCGCCG	A	G	G	G	G	C	G	C	T	A	TCA	A	CCGCCG	CCGCCG	C	T	---	T	A	---	A	------	C	-	G	C	A
Hap.7	NH286	C	C	G	------	C	GC	G	TGCCCCGCCGCGGCGCCG	A	G	G	G	G	C	G	C	T	A	TCA	A	CCGCCG	CCGCCG	C	T	---	T	A	---	A	------	C	-	G	C	A
Hap.7	NH284	C	C	G	------	C	GC	G	TGCCCCGCCGCGGCGCCG	A	G	G	G	G	C	G	C	T	A	TCA	A	CCGCCG	CCGCCG	C	T	---	T	A	---	A	------	C	-	G	C	A
Hap.7	NH285	C	C	G	------	C	GC	G	TGCCCCGCCGCGGCGCCG	A	G	G	G	G	C	G	C	T	A	TCA	A	CCGCCG	CCGCCG	C	T	---	T	A	---	A	------	C	-	G	C	A
other	NH270	C	C	G	GCCGCC	C	GC	T	TGCCCCGGCGCGGCGCCG	A	A	G	G	G	T	G	C	G	A	TCA	A	------	-	T	T	---	C	A	---	A	------	C	-	C	T	A
other	CW37	C	T	G	GCCGCC	C	GC	T	------------------	A	A	C	G	G	C	G	C	G	T	-	G	CCGCCG	-	C	C	GTC	C	T	ACT	A	GCCGGG	T	-	C	C	A
other	CW14	-	T	A	GCCGCC	-	--	T	TGCCCCGCCGCGGCGCCG	-	A	G	G	-	C	G	C	G	T	-	G	CCGCCG	-	C	C	GTT	C	T	ACT	A	GCCGGA	T	-	C	C	A
other	CW16	C	T	G	GCCGCC	C	GC	T	TGCCCTGCCGCGGCGCCG	A	A	G	G	A	C	-	-	G	T	-	G	CCGCCG	-	C	C	GTC	C	T	ACT	A	GCCGGA	T	-	C	C	A
other	CW35	C	T	G	GCCGCC	C	GC	T	TGCCCCGCCGCGGCGCCG	A	A	G	T	G	C	G	C	G	T	-	G	CCGCCG	-	C	C	GTT	C	T	ACT	A	GCCGGA	T	-	C	C	A
other	CW31	C	T	G	GCCGCC	C	GC	T	TGCCCTGCCGCGGCGCCG	A	A	G	G	G	C	G	C	G	T	-	G	CCGCCG	-	C	C	GTC	C	T	ACT	A	GCCGGA	T	GCC	C	C	A
other	CW34	C	T	G	GCCGCC	C	GC	T	TGCCCCGCCGCGGCGCCG	A	A	G	G	G	C	G	C	G	T	-	G	CCGCCG	-	C	C	GTT	C	T	ACT	C	GCCGGA	T	-	C	C	A

## Sheet: Table S5e
Genotype variation of SNORKEL2.
Haplotype	Accession	+15	+31-43	+83	+185	+306	+340	+419	+421	+436-444	+444-445	+494-512	+512-513	+513-518	+527-530	+574	+604	+626	+655	+688	+740
Hap.1	C9285	C	GCCGCCGGCAGCA	G	C	G	G	C	C	CCGCCGCCG	-	GTAAGAGCAAGAAGCCGGC	-	GCCGAAG	TAGC	C	A	C	A	C	C
Hap.1	NH265	C	GCCGCCGGCAGCA	G	A	G	G	C	C	CCGCCGCCG	-	GTAAGAGGAAGAAGCCGGC	-	GCCGGAG	TAGC	C	A	C	G	C	C
Hap.1	NH266	C	GCCGCCGGCAGCA	G	A	G	G	C	C	CCGCCGCCG	-	GTAAGAGGAAGAAGCCGGC	-	GCCGGAG	TAGC	C	A	C	G	C	C
Hap.1	NH267	C	GCCGCCGGCAGCA	G	A	G	G	C	C	CCGCCGCCG	-	GTAAGAGGAAGAAGCCGGC	-	GCCGGAG	TAGC	C	A	C	G	C	C
Hap.1	NH268	C	GCCGCCGGCAGCA	G	A	G	G	C	C	CCGCCGCCG	-	GTAAGAGGAAGAAGCCGGC	-	GCCGGAG	TAGC	C	A	C	G	C	C
Hap.1	NH269	C	GCCGCCGGCAGCA	G	A	G	G	C	C	CCGCCGCCG	-	GTAAGAGGAAGAAGCCGGC	-	GCCGGAG	TAGC	C	A	C	G	C	C
Hap.1	NH270	C	GCCGCCGGCAGCA	G	A	G	G	C	C	CCGCCGCCG	-	GTAAGAGGAAGAAGCCGGC	-	GCCGGAG	TAGC	C	A	C	G	C	C
Hap.1	NH271	C	GCCGCCGGCAGCA	G	A	G	G	C	C	CCGCCGCCG	-	GTAAGAGGAAGAAGCCGGC	-	GCCGGAG	TAGC	C	A	C	G	C	C
Hap.1	NH272	C	GCCGCCGGCAGCA	G	A	G	G	C	C	CCGCCGCCG	-	GTAAGAGGAAGAAGCCGGC	-	GCCGGAG	TAGC	C	A	C	G	C	C
Hap.1	NH273	C	GCCGCCGGCAGCA	G	A	G	G	C	C	CCGCCGCCG	-	GTAAGAGGAAGAAGCCGGC	-	GCCGGAG	TAGC	C	A	C	G	C	C
Hap.1	NH274	C	GCCGCCGGCAGCA	G	A	G	G	C	C	CCGCCGCCG	-	GTAAGAGGAAGAAGCCGGC	-	GCCGGAG	TAGC	C	A	C	G	C	C
Hap.1	NH275	C	GCCGCCGGCAGCA	G	A	G	G	C	C	CCGCCGCCG	-	GTAAGAGGAAGAAGCCGGC	-	GCCGGAG	TAGC	C	A	C	G	C	C
Hap.2	NH280	C	GCCGCCGGCAGCA	G	A	G	G	C	C	CCGCCGCCG	-	GTAAGAGGAAGAAGCCGGC	-	GCCGGAG	TAGC	C	A	C	G	C	C
Hap.2	NH281	C	GCCGCCGGCAGCA	G	A	G	G	C	C	CCGCCGCCG	-	GTAAGAGGAAGAAGCCGGC	-	GCCGGAG	TAGC	C	A	C	G	C	C
Hap.3	CW01	C	GCCGCCGGCAGCA	G	A	G	G	C	C	CCGCCGCCG	-	GTAAGAGCAAGAAGCCGGC	-	GCCGAAG	TAGC	C	A	C	G	C	C
Hap.3	CW02	C	GCCGCCGGCAGCA	G	A	G	G	C	C	CCGCCGCCG	-	GTAAGAGCAAGAAGCCGGC	-	GCCGAAG	TAGC	C	A	C	G	C	C
Hap.3	CW12	C	GCCGCCGGCAGCA	G	A	G	G	C	C	CCGCCGCCG	-	GTAAGAGCAAGAAGCCGGC	-	GCCGAAG	TAGC	C	A	C	G	C	C
Hap.3	CW13	C	GCCGCCGGCAGCA	G	A	G	G	C	C	CCGCCGCCG	-	GTAAGAGCAAGAAGCCGGC	-	GCCGAAG	TAGC	C	A	C	G	C	C
Hap.3	CW18	C	GCCGCCGGCAGCA	G	A	G	G	C	C	CCGCCGCCG	-	GTAAGAGCAAGAAGCCGGC	-	GCCGAAG	TAGC	C	A	C	G	C	C
Hap.3	CW21	C	GCCGCCGGCAGCA	G	A	G	G	C	C	CCGCCGCCG	-	GTAAGAGCAAGAAGCCGGC	-	GCCGAAG	TAGC	C	A	C	G	C	C
Hap.3	CW32	C	GCCGCCGGCAGCA	G	A	G	G	C	C	CCGCCGCCG	-	GTAAGAGCAAGAAGCCGGC	-	GCCGAAG	TAGC	C	A	C	G	C	C
Hap.3	CW36	C	GCCGCCGGCAGCA	G	A	G	G	C	C	CCGCCGCCG	-	GTAAGAGCAAGAAGCCGGC	-	GCCGAAG	TAGC	C	A	C	G	C	C
Hap.4	CW19	C	GCCGCCGGCAGCA	G	A	G	G	C	C	CCGCCGCCG	-	GTAAGAGCAAGAAGCCGGC	-	GCCGAAG	TAGC	G	A	C	G	A	C
Hap.4	CW31	C	GCCGCCGGCAGCA	G	A	G	G	C	C	CCGCCGCCG	-	GTAAGAGCAAGAAGCCGGC	-	GCCGAAG	TAGC	G	A	C	G	A	C
Hap.5	CW07	C	GCCGCCGGCAGCA	G	A	G	T	C	C	CCGCCGCCG	-	GTAAGAGCAAGAAGCCGGC	-	GCCGAAG	TAGC	C	A	C	A	C	T
Hap.6	CW09	A	GCCGCCGGCAGCA	T	A	T	G	C	C	CCGCCGCCG	CCGCCG	GTAAGAGGAAGAAGCCGGC	AGAGGTGGCGGTGGCG	GCCG-AG	TAGC	C	A	C	G	C	C
Hap.7	CW10	C	GCCGCCGGCAGCA	G	A	G	T	C	C	CCGCCGCCG	-	GTAAGAGCAAGAAGCCGGC	-	GCCGAAG	TAGC	C	A	C	A	C	C
Hap.8	CW11	A	GCCGCCGGCAGCA	T	A	T	G	G	A	---------	-	GTAAGAGGAAGAAGCCGGC	AGAGGTGGCGGTGGCG	GCCG-AG	TAGC	C	A	C	G	C	C
Hap.9	CW14	C	GCCGCCGGCAGCA	G	A	T	G	C	C	CCGCCGCCG	-	GTAAGAGCAAGAAGCCGGC	-	GCCGGAG	TAGC	C	A	A	G	C	C
Hap.10	CW16	C	-------------	G	A	G	T	C	C	CCGCCGCCG	-	GTAAGAGCAAGAAGCCGGC	-	GCCGAAG	TAGC	C	A	C	A	C	C
Hap.11	CW17	C	GCCGCCGGCAGCA	G	A	G	G	C	C	CCGCCGCCG	-	-------------------	-	-------	----	C	A	C	G	C	C
Hap.12	CW23	C	GCCGCCGGCAGCA	G	A	G	G	C	C	CCGCCGCCG	-	GTAAGAGCAAGAAGCCGGC	-	GCCGGAG	TAGC	C	A	C	A	C	C
Hap.13	CW33	C	GCCGCCGGCAGCA	G	A	T	G	C	C	CCGCCGCCG	CCGCCG	GTAAGAGGAAGAAGCCGGC	AGAGGTGGCGGTGGCG	GCCG-AG	TAGC	C	A	C	G	C	C
Hap.14	CW34	C	GCCGCCGGCAGCA	G	A	G	G	C	C	CCGCCGCCG	-	GTAAGAGCAAGAAGCCGGC	-	GCCGAAG	TAGC	C	A	C	G	C	C
Hap.15	CW35	C	GCCGCCGGCAGCA	G	A	G	T	C	C	CCGCCGCCG	-	GTAAGAGCAAGAAGCCGGC	-	GCCGAAG	TAGC	C	T	C	A	C	C
Hap.16	CW37	C	GCCGCCGGCAGCA	G	A	G	G	C	C	CCGCCGCCG	-	GTAAGAGCAAGAAGCCGGC	-	GCCGAAG	TAGC	C	A	C	A	C	C

## Sheet: Table S5f
Genotype variation of ACE1.
Haplotype	Accession	+52	+62	+66	+319
Hap.1	NIP	G	T	G	T
Hap.2	C9285	G	T	-	C
Hap.1	NH001	G	T	G	T
Hap.1	NH003	G	T	G	T
Hap.1	NH005	G	T	G	T
Hap.1	NH013	G	T	G	T
Hap.1	NH030	G	T	G	T
Hap.1	NH038	G	T	G	T
Hap.1	NH048	G	T	G	T
Hap.1	NH060	G	T	G	T
Hap.1	NH061	G	T	G	T
Hap.1	NH062	G	T	G	T
Hap.1	NH072	G	T	G	T
Hap.1	NH087	G	T	G	T
Hap.1	NH089	G	T	G	T
Hap.1	NH096	G	T	G	T
Hap.1	NH142	G	T	G	T
Hap.1	NH145	G	T	G	T
Hap.1	NH146	G	T	G	T
Hap.1	NH147	G	T	G	T
Hap.1	NH149	G	T	G	T
Hap.1	NH152	G	T	G	T
Hap.1	NH155	G	T	G	T
Hap.1	NH156	G	T	G	T
Hap.1	NH171	G	T	G	T
Hap.1	NH175	G	T	G	T
Hap.1	NH176	G	T	G	T
Hap.1	NH189	G	T	G	T
Hap.1	NH201	G	T	G	T
Hap.1	NH204	G	T	G	T
Hap.1	NH238	G	T	G	T
Hap.1	NH240	G	T	G	T
Hap.1	NH242	G	T	G	T
Hap.2	CW01	G	T	-	T
Hap.2	CW02	G	T	-	T
Hap.2	CW05	G	T	-	T
Hap.2	CW07	G	T	-	T
Hap.2	CW08	G	T	-	T
Hap.2	CW09	G	T	-	T
Hap.2	CW10	G	T	-	T
Hap.2	CW11	G	T	-	T
Hap.2	CW12	G	T	-	T
Hap.2	CW13	G	T	-	T
Hap.2	CW14	G	T	-	T
Hap.2	CW15	G	T	-	T
Hap.2	CW16	G	T	-	C
Hap.2	CW17	G	T	-	T
Hap.2	CW18	G	T	-	T
Hap.2	CW19	G	T	-	T
Hap.2	CW21	G	T	-	T
Hap.2	CW22	G	T	-	T
Hap.2	CW23	G	T	-	T
Hap.2	CW31	G	T	-	T
Hap.2	CW32	G	T	-	T
Hap.2	CW33	G	T	-	C
Hap.2	CW34	G	T	-	T
Hap.2	CW35	G	T	-	C
Hap.2	CW36	G	T	-	T
Hap.2	CW37	G	T	-	C
Hap.2	NH006	G	T	-	T
Hap.2	NH007	G	T	-	C
Hap.2	NH008	G	T	-	T
Hap.2	NH009	G	T	-	T
Hap.2	NH010	G	T	-	C
Hap.2	NH011	G	T	-	T
Hap.2	NH012	G	T	-	T
Hap.2	NH014	G	T	-	T
Hap.2	NH016	G	T	-	T
Hap.2	NH017	G	T	-	T
Hap.2	NH018	G	T	-	T
Hap.2	NH019	G	T	-	C
Hap.2	NH021	G	T	-	C
Hap.2	NH022	G	T	-	T
Hap.2	NH024	G	T	-	C
Hap.2	NH025	G	T	-	T
Hap.2	NH027	G	T	-	T
Hap.2	NH028	G	T	-	T
Hap.2	NH029	G	T	-	C
Hap.2	NH033	G	T	-	T
Hap.2	NH035	G	T	-	C
Hap.2	NH036	G	T	-	T
Hap.2	NH042	G	T	-	C
Hap.2	NH044	G	T	-	C
Hap.2	NH045	G	T	-	C
Hap.2	NH046	G	T	-	T
Hap.2	NH047	G	T	-	T
Hap.2	NH051	G	T	-	T
Hap.2	NH052	G	T	-	T
Hap.2	NH053	G	T	-	T
Hap.2	NH054	G	T	-	T
Hap.2	NH055	G	T	-	C
Hap.2	NH056	G	T	-	T
Hap.2	NH057	G	T	-	T
Hap.2	NH058	G	T	-	T
Hap.2	NH063	G	T	-	C
Hap.2	NH064	G	T	-	T
Hap.2	NH065	G	T	-	T
Hap.2	NH066	G	T	-	C
Hap.2	NH067	G	T	-	C
Hap.2	NH069	G	T	-	T
Hap.2	NH070	G	T	-	T
Hap.2	NH073	G	T	-	T
Hap.2	NH074	G	T	-	T
Hap.2	NH076	G	T	-	T
Hap.2	NH077	G	T	-	T
Hap.2	NH079	G	T	-	C
Hap.2	NH080	G	T	-	T
Hap.2	NH081	G	T	-	T
Hap.2	NH082	G	T	-	T
Hap.2	NH083	G	T	-	T
Hap.2	NH084	G	T	-	T
Hap.2	NH085	G	T	-	C
Hap.2	NH090	G	T	-	T
Hap.2	NH091	G	T	-	C
Hap.2	NH092	G	T	-	T
Hap.2	NH093	G	T	-	T
Hap.2	NH094	G	T	-	T
Hap.2	NH097	G	T	-	T
Hap.2	NH098	G	T	-	C
Hap.2	NH099	G	T	-	T
Hap.2	NH100	G	T	-	T
Hap.2	NH101	G	T	-	C
Hap.2	NH103	G	T	-	T
Hap.2	NH104	G	T	-	C
Hap.2	NH105	G	T	-	T
Hap.2	NH107	G	T	-	T
Hap.2	NH109	G	T	-	T
Hap.2	NH110	G	T	-	T
Hap.2	NH111	G	T	-	T
Hap.2	NH112	G	T	-	T
Hap.2	NH113	G	T	-	T
Hap.2	NH114	G	T	-	C
Hap.2	NH115	G	T	-	C
Hap.2	NH116	G	T	-	C
Hap.2	NH117	G	T	-	T
Hap.2	NH118	G	T	-	C
Hap.2	NH119	G	T	-	T
Hap.2	NH120	G	C	-	-
Hap.2	NH122	G	T	-	T
Hap.2	NH123	G	T	-	T
Hap.2	NH128	G	T	-	T
Hap.2	NH129	G	T	-	T
Hap.2	NH130	G	T	-	T
Hap.2	NH131	G	T	-	T
Hap.2	NH132	G	T	-	T
Hap.2	NH133	G	T	-	T
Hap.2	NH134	G	T	-	T
Hap.2	NH136	G	T	-	T
Hap.2	NH138	G	T	-	T
Hap.2	NH139	G	T	-	T
Hap.2	NH140	G	T	-	T
Hap.2	NH143	G	T	-	T
Hap.2	NH150	G	T	-	C
Hap.2	NH151	G	T	-	C
Hap.2	NH153	G	T	-	T
Hap.2	NH157	G	T	-	T
Hap.2	NH158	G	T	-	T
Hap.2	NH159	G	T	-	T
Hap.2	NH166	G	T	-	T
Hap.2	NH167	G	T	-	T
Hap.2	NH168	G	T	-	T
Hap.2	NH170	G	T	-	T
Hap.2	NH173	G	T	-	T
Hap.2	NH174	G	T	-	T
Hap.2	NH177	G	T	-	C
Hap.2	NH178	G	T	-	T
Hap.2	NH179	G	T	-	T
Hap.2	NH181	G	T	-	T
Hap.2	NH182	G	T	-	T
Hap.2	NH183	G	T	-	C
Hap.2	NH184	G	T	-	T
Hap.2	NH186	G	T	-	T
Hap.2	NH187	G	T	-	T
Hap.2	NH190	G	T	-	T
Hap.2	NH192	G	T	-	T
Hap.2	NH194	G	T	-	T
Hap.2	NH196	G	T	-	T
Hap.2	NH197	G	T	-	T
Hap.2	NH198	G	T	-	T
Hap.2	NH199	G	T	-	T
Hap.2	NH202	G	T	-	T
Hap.2	NH203	G	T	-	C
Hap.2	NH205	G	T	-	T
Hap.2	NH206	G	T	-	C
Hap.2	NH207	G	T	-	C
Hap.2	NH208	G	T	-	T
Hap.2	NH210	G	T	-	T
Hap.2	NH211	G	T	-	T
Hap.2	NH212	G	T	-	T
Hap.2	NH213	G	T	-	T
Hap.2	NH214	G	T	-	T
Hap.2	NH215	G	T	-	T
Hap.2	NH216	G	T	-	T
Hap.2	NH218	G	T	-	T
Hap.2	NH219	G	T	-	T
Hap.2	NH220	G	T	-	T
Hap.2	NH222	G	T	-	T
Hap.2	NH223	G	T	-	T
Hap.2	NH224	G	T	-	T
Hap.2	NH226	G	T	-	T
Hap.2	NH231	G	T	-	T
Hap.2	NH236	G	T	-	T
Hap.2	NH237	G	T	-	T
Hap.2	NH239	G	T	-	C
Hap.2	NH243	G	T	-	T
Hap.2	NH246	G	T	-	T
Hap.2	NH247	G	T	-	C
Hap.3	NH284	A	A	-	C
Hap.3	NH286	A	A	-	C
Hap.4	NH265	G	A	-	C
Hap.4	NH266	G	A	-	C
Hap.4	NH267	G	A	-	C
Hap.4	NH268	G	A	-	C
Hap.4	NH269	G	A	-	C
Hap.4	NH270	G	A	-	C
Hap.4	NH271	G	A	-	C
Hap.4	NH272	G	A	-	C
Hap.4	NH273	G	A	-	C
Hap.4	NH274	G	A	-	C
Hap.4	NH275	G	A	-	C
Hap.4	NH278	G	A	-	C
Hap.4	NH279	G	A	-	C
Hap.4	NH280	G	A	-	C
Hap.4	NH281	G	A	-	C
Hap.4	NH283	G	A	-	C
Hap.4	NH285	G	A	-	C
Hap.5	NH002	G	T	GG	T
Hap.5	NH034	G	T	GG	T
Hap.5	NH039	G	T	GG	T
Hap.5	NH040	G	T	GG	T
Hap.5	NH041	G	T	GG	T
Hap.5	NH125	G	T	GG	T
Hap.5	NH135	G	T	GG	T
Hap.5	NH137	G	T	GG	T
Hap.5	NH141	G	T	GG	T
Hap.5	NH148	G	T	GG	T
Hap.5	NH191	G	T	GG	T
Hap.5	NH193	G	T	GG	T
Hap.5	NH221	G	T	GG	T
Hap.5	NH232	G	T	GG	T
Note: The cells filled with red mean the SNP in E column and F column caused frame-shifts with premature termination.

## Sheet: Table S5g
Genotype variation of ACE1-LIKE1.
Haplotype	Accession	+61	+107	+138-318	+158	+175	+238
Hap.1	NIP	G	T	181	G	G	T
Hap.1	CW01	G	T	181	G	G	T
Hap.1	CW02	G	T	181	G	G	T
Hap.1	CW05	G	T	181	G	G	T
Hap.1	CW08	G	T	181	G	G	T
Hap.1	CW09	G	T	181	G	G	T
Hap.1	CW11	G	T	181	G	G	T
Hap.1	CW12	G	T	181	G	G	T
Hap.1	CW13	G	T	181	G	G	T
Hap.1	CW14	G	T	181	G	G	T
Hap.1	CW15	G	T	181	G	G	T
Hap.1	CW16	G	T	181	G	G	T
Hap.1	CW17	G	T	181	G	G	T
Hap.1	CW18	G	T	181	G	G	T
Hap.1	CW19	G	T	181	G	G	T
Hap.1	CW21	G	T	181	G	G	T
Hap.1	CW22	G	T	181	G	G	T
Hap.1	CW31	G	T	181	G	G	T
Hap.1	CW32	G	T	181	G	G	T
Hap.1	CW36	G	T	181	G	G	T
Hap.1	CW37	G	T	181	G	G	T
Hap.1	NH001	G	T	181	G	G	T
Hap.1	NH002	G	T	181	G	G	T
Hap.1	NH003	G	T	181	G	G	T
Hap.1	NH005	G	T	181	G	G	T
Hap.1	NH006	G	T	181	G	G	T
Hap.1	NH007	G	T	181	G	G	T
Hap.1	NH008	G	T	181	G	G	T
Hap.1	NH009	G	T	181	G	G	T
Hap.1	NH010	G	T	181	G	G	T
Hap.1	NH011	G	T	181	G	G	T
Hap.1	NH012	G	T	181	G	G	T
Hap.1	NH013	G	T	181	G	G	T
Hap.1	NH014	G	T	181	G	G	T
Hap.1	NH016	G	T	181	G	G	T
Hap.1	NH017	G	T	181	G	G	T
Hap.1	NH018	G	T	181	G	G	T
Hap.1	NH019	G	T	181	G	G	T
Hap.1	NH021	G	T	181	G	G	T
Hap.1	NH022	G	T	181	G	G	T
Hap.1	NH024	G	T	181	G	G	T
Hap.1	NH025	G	T	181	G	G	T
Hap.1	NH027	G	T	181	G	G	T
Hap.1	NH028	G	T	181	G	G	T
Hap.1	NH029	G	T	181	G	G	T
Hap.1	NH030	G	T	181	G	G	T
Hap.1	NH033	G	T	181	G	G	T
Hap.1	NH034	G	T	181	G	G	T
Hap.1	NH035	G	T	181	G	G	T
Hap.1	NH036	G	T	181	G	G	T
Hap.1	NH038	G	T	181	G	G	T
Hap.1	NH039	G	T	181	G	G	T
Hap.1	NH040	G	T	181	G	G	T
Hap.1	NH042	G	T	181	G	G	T
Hap.1	NH044	G	T	181	G	G	T
Hap.1	NH045	G	T	181	G	G	T
Hap.1	NH046	G	T	181	G	G	T
Hap.1	NH047	G	T	181	G	G	T
Hap.1	NH048	G	T	181	G	G	T
Hap.1	NH051	G	T	181	G	G	T
Hap.1	NH052	G	T	181	G	G	T
Hap.1	NH053	G	T	181	G	G	T
Hap.1	NH054	G	T	181	G	G	T
Hap.1	NH055	G	T	181	G	G	T
Hap.1	NH056	G	T	181	G	G	T
Hap.1	NH057	G	T	181	G	G	T
Hap.1	NH058	G	T	181	G	G	T
Hap.1	NH060	G	T	181	G	G	T
Hap.1	NH063	G	T	181	G	G	T
Hap.1	NH064	G	T	181	G	G	T
Hap.1	NH065	G	T	181	G	G	T
Hap.1	NH066	G	T	181	G	G	T
Hap.1	NH067	G	T	181	G	G	T
Hap.1	NH069	G	T	181	G	G	T
Hap.1	NH070	G	T	181	G	G	T
Hap.1	NH072	G	T	181	G	G	T
Hap.1	NH073	G	T	181	G	G	T
Hap.1	NH074	G	T	181	G	G	T
Hap.1	NH076	G	T	181	G	G	T
Hap.1	NH077	G	T	181	G	G	T
Hap.1	NH079	G	T	181	G	G	T
Hap.1	NH080	G	T	181	G	G	T
Hap.1	NH081	G	T	181	G	G	T
Hap.1	NH082	G	T	181	G	G	T
Hap.1	NH083	G	T	181	G	G	T
Hap.1	NH084	G	T	181	G	G	T
Hap.1	NH085	G	T	181	G	G	T
Hap.1	NH087	G	T	181	G	G	T
Hap.1	NH089	G	T	181	G	G	T
Hap.1	NH090	G	T	181	G	G	T
Hap.1	NH091	G	T	181	G	G	T
Hap.1	NH092	G	T	181	G	G	T
Hap.1	NH093	G	T	181	G	G	T
Hap.1	NH094	G	T	181	G	G	T
Hap.1	NH096	G	T	181	G	G	T
Hap.1	NH097	G	T	181	G	G	T
Hap.1	NH098	G	T	181	G	G	T
Hap.1	NH099	G	T	181	G	G	T
Hap.1	NH100	G	T	181	G	G	T
Hap.1	NH101	G	T	181	G	G	T
Hap.1	NH103	G	T	181	G	G	T
Hap.1	NH104	G	T	181	G	G	T
Hap.1	NH105	G	T	181	G	G	T
Hap.1	NH107	G	T	181	G	G	T
Hap.1	NH109	G	T	181	G	G	T
Hap.1	NH110	G	T	181	G	G	T
Hap.1	NH111	G	T	181	G	G	T
Hap.1	NH112	G	T	181	G	G	T
Hap.1	NH113	G	T	181	G	G	T
Hap.1	NH114	G	T	181	G	G	T
Hap.1	NH115	G	T	181	G	G	T
Hap.1	NH116	G	T	181	G	G	T
Hap.1	NH117	G	T	181	G	G	T
Hap.1	NH118	G	T	181	G	G	T
Hap.1	NH119	G	T	181	G	G	T
Hap.1	NH120	G	T	181	G	G	T
Hap.1	NH122	G	T	181	G	G	T
Hap.1	NH123	G	T	181	G	G	T
Hap.1	NH125	G	T	181	G	G	T
Hap.1	NH128	G	T	181	G	G	T
Hap.1	NH129	G	T	181	G	G	T
Hap.1	NH130	G	T	181	G	G	T
Hap.1	NH131	G	T	181	G	G	T
Hap.1	NH132	G	T	181	G	G	T
Hap.1	NH133	G	T	181	G	G	T
Hap.1	NH134	G	T	181	G	G	T
Hap.1	NH135	G	T	181	G	G	T
Hap.1	NH136	G	T	181	G	G	T
Hap.1	NH137	G	T	181	G	G	T
Hap.1	NH138	G	T	181	G	G	T
Hap.1	NH139	G	T	181	G	G	T
Hap.1	NH140	G	T	181	G	G	T
Hap.1	NH141	G	T	181	G	G	T
Hap.1	NH142	G	T	181	G	G	T
Hap.1	NH143	G	T	181	G	G	T
Hap.1	NH146	G	T	181	G	G	T
Hap.1	NH147	G	T	181	G	G	T
Hap.1	NH148	G	T	181	G	G	T
Hap.1	NH149	G	T	181	G	G	T
Hap.1	NH150	G	T	181	G	G	T
Hap.1	NH151	G	T	181	G	G	T
Hap.1	NH152	G	T	181	G	G	T
Hap.1	NH153	G	T	181	G	G	T
Hap.1	NH156	G	T	181	G	G	T
Hap.1	NH157	G	T	181	G	G	T
Hap.1	NH158	G	T	181	G	G	T
Hap.1	NH159	G	T	181	G	G	T
Hap.1	NH166	G	T	181	G	G	T
Hap.1	NH168	G	T	181	G	G	T
Hap.1	NH170	G	T	181	G	G	T
Hap.1	NH171	G	T	181	G	G	T
Hap.1	NH174	G	T	181	G	G	T
Hap.1	NH175	G	T	181	G	G	T
Hap.1	NH176	G	T	181	G	G	T
Hap.1	NH178	G	T	181	G	G	T
Hap.1	NH179	G	T	181	G	G	T
Hap.1	NH181	G	T	181	G	G	T
Hap.1	NH182	G	T	181	G	G	T
Hap.1	NH183	G	T	181	G	G	T
Hap.1	NH186	G	T	181	G	G	T
Hap.1	NH187	G	T	181	G	G	T
Hap.1	NH189	G	T	181	G	G	T
Hap.1	NH190	G	T	181	G	G	T
Hap.1	NH191	G	T	181	G	G	T
Hap.1	NH192	G	T	181	G	G	T
Hap.1	NH193	G	T	181	G	G	T
Hap.1	NH194	G	T	181	G	G	T
Hap.1	NH196	G	T	181	G	G	T
Hap.1	NH197	G	T	181	G	G	T
Hap.1	NH198	G	T	181	G	G	T
Hap.1	NH199	G	T	181	G	G	T
Hap.1	NH201	G	T	181	G	G	T
Hap.1	NH202	G	T	181	G	G	T
Hap.1	NH203	G	T	181	G	G	T
Hap.1	NH204	G	T	181	G	G	T
Hap.1	NH205	G	T	181	G	G	T
Hap.1	NH206	G	T	181	G	G	T
Hap.1	NH207	G	T	181	G	G	T
Hap.1	NH208	G	T	181	G	G	T
Hap.1	NH210	G	T	181	G	G	T
Hap.1	NH211	G	T	181	G	G	T
Hap.1	NH212	G	T	181	G	G	T
Hap.1	NH213	G	T	181	G	G	T
Hap.1	NH214	G	T	181	G	G	T
Hap.1	NH215	G	T	181	G	G	T
Hap.1	NH218	G	T	181	G	G	T
Hap.1	NH219	G	T	181	G	G	T
Hap.1	NH220	G	T	181	G	G	T
Hap.1	NH221	G	T	181	G	G	T
Hap.1	NH222	G	T	181	G	G	T
Hap.1	NH223	G	T	181	G	G	T
Hap.1	NH224	G	T	181	G	G	T
Hap.1	NH226	G	T	181	G	G	T
Hap.1	NH231	G	T	181	G	G	T
Hap.1	NH232	G	T	181	G	G	T
Hap.1	NH236	G	T	181	G	G	T
Hap.1	NH237	G	T	181	G	G	T
Hap.1	NH238	G	T	181	G	G	T
Hap.1	NH239	G	T	181	G	G	T
Hap.1	NH240	G	T	181	G	G	T
Hap.1	NH242	G	T	181	G	G	T
Hap.1	NH243	G	T	181	G	G	T
Hap.1	NH246	G	T	181	G	G	T
Hap.1	NH247	G	T	181	G	G	T
Hap.1	NH265	G	T	181	G	G	T
Hap.1	NH266	G	T	181	G	G	T
Hap.1	NH267	G	T	181	G	G	T
Hap.1	NH268	G	T	181	G	G	T
Hap.1	NH269	G	T	181	G	G	T
Hap.1	NH270	G	T	181	G	G	T
Hap.1	NH271	G	T	181	G	G	T
Hap.1	NH272	G	T	181	G	G	T
Hap.1	NH273	G	T	181	G	G	T
Hap.1	NH274	G	T	181	G	G	T
Hap.1	NH275	G	T	181	G	G	T
Hap.1	NH278	G	T	181	G	G	T
Hap.1	NH279	G	T	181	G	G	T
Hap.1	NH280	G	T	181	G	G	T
Hap.1	NH281	G	T	181	G	G	T
Hap.1	NH283	G	T	181	G	G	T
Hap.1	NH284	G	T	181	G	G	T
Hap.1	NH285	G	T	181	G	G	T
Hap.1	NH286	G	T	181	G	G	T
Hap.2	CW07	A	T	181	G	G	T
Hap.2	CW10	A	T	181	G	G	T
Hap.2	CW23	A	T	181	G	G	T
Hap.2	CW34	A	T	181	G	G	T
Hap.2	CW35	A	T	181	G	G	T
Hap.2	NH167	A	T	181	G	G	T
Hap.2	NH173	A	T	181	G	G	T
Hap.2	NH184	A	T	181	G	G	T
Hap.2	NH216	A	T	181	G	G	T
Hap.3	CW33	A	T	181	G	A	T
Hap.4	NH041	G	T	181	T	G	T
Hap.4	NH145	G	T	181	T	G	T
Hap.4	NH155	G	T	181	T	G	T
Hap.5	NH177	G	C	181	G	G	T
Hap.6	NH062	G	T	181	G	G	G
Hap.7	NH061	G	T	-	-	-	-

## Sheet: Table S5h
Genotype variation of DEC1.
Haplotype	Accession	-9931	+431-432
Hap.1	NIP	7054	-
Hap.1	NH001	7054	-
Hap.1	NH002	7054	-
Hap.1	NH003	7054	-
Hap.1	NH005	7054	-
Hap.1	NH013	7054	-
Hap.1	NH016	7054	-
Hap.1	NH017	7054	-
Hap.1	NH022	7054	-
Hap.1	NH030	7054	-
Hap.1	NH033	7054	-
Hap.1	NH034	7054	-
Hap.1	NH038	7054	-
Hap.1	NH039	7054	-
Hap.1	NH040	7054	-
Hap.1	NH041	7054	-
Hap.1	NH046	7054	-
Hap.1	NH047	7054	-
Hap.1	NH048	7054	-
Hap.1	NH060	7054	-
Hap.1	NH061	7054	-
Hap.1	NH062	7054	-
Hap.1	NH072	7054	-
Hap.1	NH081	7054	-
Hap.1	NH089	7054	-
Hap.1	NH096	7054	-
Hap.1	NH117	7054	-
Hap.1	NH119	7054	-
Hap.1	NH122	7054	-
Hap.1	NH123	7054	-
Hap.1	NH125	7054	-
Hap.1	NH128	7054	-
Hap.1	NH131	7054	-
Hap.1	NH135	7054	-
Hap.1	NH137	7054	-
Hap.1	NH141	7054	-
Hap.1	NH142	7054	-
Hap.1	NH145	7054	-
Hap.1	NH146	7054	-
Hap.1	NH147	7054	-
Hap.1	NH148	7054	-
Hap.1	NH149	7054	-
Hap.1	NH152	7054	-
Hap.1	NH155	7054	-
Hap.1	NH156	7054	-
Hap.1	NH168	7054	-
Hap.1	NH171	7054	-
Hap.1	NH175	7054	-
Hap.1	NH176	7054	-
Hap.1	NH184	7054	-
Hap.1	NH189	7054	-
Hap.1	NH191	7054	-
Hap.1	NH193	7054	-
Hap.1	NH201	7054	-
Hap.1	NH204	7054	-
Hap.1	NH205	7054	-
Hap.1	NH208	7054	-
Hap.1	NH212	7054	-
Hap.1	NH221	7054	-
Hap.1	NH223	7054	-
Hap.1	NH232	7054	-
Hap.1	NH240	7054	-
Hap.1	NH242	7054	-
Hap.2	CW01	-	-
Hap.2	CW02	-	-
Hap.2	CW05	-	-
Hap.2	CW07	-	-
Hap.2	CW08	-	-
Hap.2	CW09	-	-
Hap.2	CW10	-	-
Hap.2	CW11	-	-
Hap.2	CW12	-	-
Hap.2	CW13	-	-
Hap.2	CW14	-	-
Hap.2	CW15	-	-
Hap.2	CW16	-	-
Hap.2	CW17	-	-
Hap.2	CW18	-	-
Hap.2	CW19	-	-
Hap.2	CW21	-	-
Hap.2	CW22	-	-
Hap.2	CW23	-	-
Hap.2	CW31	-	-
Hap.2	CW32	-	-
Hap.2	CW33	-	-
Hap.2	CW34	-	-
Hap.2	CW35	-	-
Hap.2	CW36	-	-
Hap.2	CW37	-	-
Hap.2	NH006	-	-
Hap.2	NH007	-	-
Hap.2	NH008	-	-
Hap.2	NH009	-	-
Hap.2	NH010	-	-
Hap.2	NH011	-	-
Hap.2	NH012	-	-
Hap.2	NH014	-	-
Hap.2	NH018	-	-
Hap.2	NH019	-	-
Hap.2	NH021	-	-
Hap.2	NH024	-	-
Hap.2	NH025	-	-
Hap.2	NH027	-	-
Hap.2	NH028	-	-
Hap.2	NH029	-	-
Hap.2	NH035	-	-
Hap.2	NH036	-	-
Hap.2	NH042	-	-
Hap.2	NH044	-	-
Hap.2	NH045	-	-
Hap.2	NH051	-	-
Hap.2	NH052	-	-
Hap.2	NH053	-	-
Hap.2	NH054	-	-
Hap.2	NH055	-	-
Hap.2	NH056	-	-
Hap.2	NH057	-	-
Hap.2	NH058	-	-
Hap.2	NH063	-	-
Hap.2	NH064	-	-
Hap.2	NH065	-	-
Hap.2	NH066	-	-
Hap.2	NH067	-	-
Hap.2	NH069	-	-
Hap.2	NH070	-	-
Hap.2	NH073	-	-
Hap.2	NH074	-	-
Hap.2	NH076	-	-
Hap.2	NH077	-	-
Hap.2	NH079	-	-
Hap.2	NH080	-	-
Hap.2	NH082	-	-
Hap.2	NH083	-	-
Hap.2	NH084	-	-
Hap.2	NH085	-	-
Hap.2	NH087	-	-
Hap.2	NH090	-	-
Hap.2	NH091	-	-
Hap.2	NH092	-	-
Hap.2	NH093	-	-
Hap.2	NH094	-	-
Hap.2	NH097	-	-
Hap.2	NH098	-	-
Hap.2	NH099	-	-
Hap.2	NH100	-	-
Hap.2	NH101	-	-
Hap.2	NH103	-	-
Hap.2	NH104	-	-
Hap.2	NH105	-	-
Hap.2	NH107	-	-
Hap.2	NH109	-	-
Hap.2	NH110	-	-
Hap.2	NH111	-	-
Hap.2	NH112	-	-
Hap.2	NH113	-	-
Hap.2	NH114	-	-
Hap.2	NH115	-	-
Hap.2	NH116	-	-
Hap.2	NH118	-	-
Hap.2	NH120	-	-
Hap.2	NH129	-	-
Hap.2	NH130	-	-
Hap.2	NH132	-	-
Hap.2	NH133	-	-
Hap.2	NH134	-	-
Hap.2	NH136	-	-
Hap.2	NH138	-	-
Hap.2	NH139	-	-
Hap.2	NH140	-	-
Hap.2	NH143	-	-
Hap.2	NH150	-	-
Hap.2	NH151	-	-
Hap.2	NH153	-	-
Hap.2	NH157	-	-
Hap.2	NH158	-	-
Hap.2	NH159	-	-
Hap.2	NH166	-	-
Hap.2	NH167	-	-
Hap.2	NH170	-	-
Hap.2	NH173	-	-
Hap.2	NH174	-	-
Hap.2	NH177	-	-
Hap.2	NH178	-	-
Hap.2	NH179	-	-
Hap.2	NH181	-	-
Hap.2	NH182	-	-
Hap.2	NH183	-	-
Hap.2	NH186	-	-
Hap.2	NH187	-	-
Hap.2	NH190	-	-
Hap.2	NH192	-	-
Hap.2	NH194	-	-
Hap.2	NH196	-	-
Hap.2	NH197	-	-
Hap.2	NH198	-	-
Hap.2	NH199	-	-
Hap.2	NH202	-	-
Hap.2	NH203	-	-
Hap.2	NH206	-	-
Hap.2	NH207	-	-
Hap.2	NH210	-	-
Hap.2	NH211	-	-
Hap.2	NH213	-	-
Hap.2	NH214	-	-
Hap.2	NH215	-	-
Hap.2	NH216	-	-
Hap.2	NH218	-	-
Hap.2	NH219	-	-
Hap.2	NH220	-	-
Hap.2	NH222	-	-
Hap.2	NH224	-	-
Hap.2	NH226	-	-
Hap.2	NH231	-	-
Hap.2	NH236	-	-
Hap.2	NH237	-	-
Hap.2	NH238	-	-
Hap.2	NH239	-	-
Hap.2	NH243	-	-
Hap.2	NH246	-	-
Hap.2	NH247	-	-
Hap.2	NH277	-	-
Hap.2	NH278	-	-
Hap.2	NH279	-	-
Hap.2	NH280	-	-
Hap.2	NH281	-	-
Hap.2	NH282	-	-
Hap.2	NH283	-	-
Hap.2	NH284	-	-
Hap.2	NH285	-	-
Hap.2	NH286	-	-
Hap.3	NH265	-	GCACTCCTGCCGGCCTCACCAGGGCTCCCATGTCACCGCCGCCGACATCGCAAC
Hap.3	NH266	-	GCACTCCTGCCGGCCTCACCAGGGCTCCCATGTCACCGCCGCCGACATCGCAAC
Hap.3	NH267	-	GCACTCCTGCCGGCCTCACCAGGGCTCCCATGTCACCGCCGCCGACATCGCAAC
Hap.3	NH268	-	GCACTCCTGCCGGCCTCACCAGGGCTCCCATGTCACCGCCGCCGACATCGCAAC
Hap.3	NH269	-	GCACTCCTGCCGGCCTCACCAGGGCTCCCATGTCACCGCCGCCGACATCGCAAC
Hap.3	NH270	-	GCACTCCTGCCGGCCTCACCAGGGCTCCCATGTCACCGCCGCCGACATCGCAAC
Hap.3	NH271	-	GCACTCCTGCCGGCCTCACCAGGGCTCCCATGTCACCGCCGCCGACATCGCAAC
Hap.3	NH272	-	GCACTCCTGCCGGCCTCACCAGGGCTCCCATGTCACCGCCGCCGACATCGCAAC
Hap.3	NH273	-	GCACTCCTGCCGGCCTCACCAGGGCTCCCATGTCACCGCCGCCGACATCGCAAC
Hap.3	NH274	-	GCACTCCTGCCGGCCTCACCAGGGCTCCCATGTCACCGCCGCCGACATCGCAAC
Hap.3	NH275	-	GCACTCCTGCCGGCCTCACCAGGGCTCCCATGTCACCGCCGCCGACATCGCAAC
Note: The cell filled with red means the deletion in the location covers LOC_Os12g42270, which is a transposon in the upstream of DEC1.
