# Supplementary material for: A super pan-genomic landscape of rice
Source: Cell Res. 2022 Jul 12;32(10):878–96. doi: 10.1038/s41422-022-00685-z (PMC9525306; doi:10.1038/s41422-022-00685-z)
Supplement: Supplementary file 13 — Table S6 [file 41422_2022_685_MOESM13_ESM.xlsx]

## Sheet: Table S6a
Primers used in this study.
Names of primers	Sequence 5'-3'	Purpose
ObZNF1-F	CGGAATTC TGGTACTTTCCGGCATGCTA	Construction of complementary vectors of ObZNF1 gene
ObZNF1-R	GGGGTACC GATAGGAGTTGGACGTGAATGT	Construction of complementary vectors of ObZNF1 gene
ObZNF2-F	catgattacgaattcgagctcggtaccTATGAGCGTCGGGTACACAT	Construction of complementary vectors of ObZNF2 gene
ObZNF2-R	cttgcatgcctgcaggtcgactctagaAATCCCCTGGCCATGAATCC	Construction of complementary vectors of ObZNF2 gene
ObZNF3-F	catgattacgaattcgagctcggtaccCATAGCAACATTCCCCGCAA	Construction of complementary vectors of ObZNF3 gene
ObZNF3-R	cttgcatgcctgcaggtcgactctagaTTGGGATGAGTGTGTGCATG	Construction of complementary vectors of ObZNF3 gene
ObZNF4-F	catgattacgaattcgagctcggtaccATACAGCAGCCGATACCGTC	Construction of complementary vectors of ObZNF4 gene
ObZNF4-R	cttgcatgcctgcaggtcgactctagaGCTTTCAATTGCACGTACGC	Construction of complementary vectors of ObZNF4 gene
ObZNF5-F	catgattacgaattcgagctcggtaccTCCTCCACCACTATCGCATC	Construction of complementary vectors of ObZNF5 gene
ObZNF5-R	cttgcatgcctgcaggtcgactctagaACCAACGACTTGAATCAGGC	Construction of complementary vectors of ObZNF5 gene
ObZNF6-F	catgattacgaattcgagctcggtaccAGTGAAATGGGAATCGGGGT	Construction of complementary vectors of ObZNF6 gene
ObZNF6-R	cttgcatgcctgcaggtcgactctagaGCGATTGTTGACCGGATGAA	Construction of complementary vectors of ObZNF6 gene
ObZNF7-F	catgattacgaattcgagctcggtaccGGATGTGGAGGACGGGTTTT	Construction of complementary vectors of ObZNF7 gene
ObZNF7-R	cttgcatgcctgcaggtcgactctagaAACTGTTCATATCGGCTGCG	Construction of complementary vectors of ObZNF7 gene
ObZNF8-F	catgattacgaattcgagctcggtaccAGGTACAAAACTACGGTCCAAC	Construction of complementary vectors of ObZNF8 gene
ObZNF8-R	cttgcatgcctgcaggtcgactctagaGCCCATCTATCCACAGCTGA	Construction of complementary vectors of ObZNF8 gene
ObZNF9-F	catgattacgaattcgagctcggtaccCATCCTGCTAGTGAGTGGGT	Construction of complementary vectors of ObZNF9 gene
ObZNF9-R	cttgcatgcctgcaggtcgactctagaCACATATACAGGCGTGCGT	Construction of complementary vectors of ObZNF9 gene
SPD6-F	gcgagctcATCACGTCTCTCGTCTTCCTCTCCC	Construction of complementary vectors of LOC_Os06g04820 gene
SPD6-R	cgtctagaGGAAACGTCAGAAAAACCATTCAGC	Construction of complementary vectors of LOC_Os06g04820 gene
P1	TGTCGTTTCTGGTTTGCACT	Detcting the deletion site of RPAD locus
P2	CGAAAGGGAATGTTGGTCGA	Detcting the deletion site of RPAD locus
P3	AGCAGAAATCTTGTCCGGGG	Detcting the deletion site of RPAD locus
P4	GAACAACTGCTCCCGTCAAA	Detcting the deletion site of RPAD locus
P5	GACAAAACCGCGCTAGAGAG	Detcting the deletion site of RPAD locus
P6	CTTTTGTCCAGTTTGCCGCT	Detcting the deletion site of RPAD locus
P7	GGCGAAGTAGTAGTAGACGCT	Detcting the deletion site of RPAD locus
P8	GCAGCCACATACTACAGACG	Detcting the deletion site of RPAD locus
P9	TGTCCACAAGAAGAGGCATC	Detcting the deletion site of RPAD locus
P10	GGAGTACCCTTGCTTCCCAA	Detcting the deletion site of RPAD locus
OsLCT1-C1F	AGCAAAGGTCGGAGTGGAG	Validation of OsLCT1
OsLCT1-C1R	AGCTTGATGCTGCAAGGAAG	Validation of OsLCT1
OsLCT1-C2F	TGTTGTTTTGCCACACCAGT	Validation of OsLCT1
OsLCT1-C2R	ATCCAGGCGTTGGAGTTATG	Validation of OsLCT1
OsLCT1-C3F	AGTCATGGCGATCTTTGGAG	Validation of OsLCT1
OsLCT1-C3R	AGCAACACCATGACAGACCA	Validation of OsLCT1
Hd1-1F	CCGCCAAAGTGCACAAAATC	Validation of Hd1
Hd1-1R	GTACAAACGCCGTGACTTGA	Validation of Hd1
Pit-1F	CATCAGTCGCGTTGCACATA	Validation of Pit
Pit-1R	GATGACGTGGATGGATGTGC	Validation of Pit
Pit-2F	AGTAACTGAAACACCGGAACC	Validation of Pit
Pit-2R	GGAATGTTTAATGCAAACAAG	Validation of Pit
OsSh1-1F	ATGGGAGCACACACAATCATTCT	Validation of OsSh1
OsSh1-1R	CTGTAAATGATCTTCTGCTGGGA	Validation of OsSh1
OsSh1-2F	CTCCAGAGAAGAGGCAGCGGGT	Validation of OsSh1
OsSh1-2R	ATTCTTTGCTGCAGTACTGAA	Validation of OsSh1
OsSh1-3F	TAGTGGTCAAAGTTATATATTTAA	Validation of OsSh1
OsSh1-3R	TCAATACAGCCTTTGAACCTTT	Validation of OsSh1
RFT1-1F	CTGGATTGAACGGCAGGAGATA	Validation of the SV in RFT1
RFT1-1R	GCATCCGGGTCTACCATCAC	Validation of the SV in RFT1
HGW-1F	CATGGTCGGGGAAGGAAGAAG	Validation of the SV in HGW
HGW-1R	AGGGAAAAGGAAAGGAAGAGAAG	Validation of the SV in HGW
OsNaPRT1-1F	GTGGAGGCTGTTCTACTTGTGTA	Validation of the SV in OsNaPRT1
OsNaPRT1-1R	ACTCTTGCCGGTTACTTGTCTAG	Validation of the SV in OsNaPRT1
Os250-F	GACATCACGTTCAGATTCCAC	Detcting the deletion site of LOC_Os01g57250 locus
Os250-R	CCTTTCGTAAACAAACGTCCA	Detcting the deletion site of LOC_Os01g57250 locus
Actin1-qRT F	ACCATTGGTGCTGAGCGTTT	qRT-PCR of LOC_Os01g57250 locus
Actin1-qRT R	CGCAGCTTCCATTCCTATGAA	qRT-PCR of LOC_Os01g57250 locus
Os250qRT-F	GAAGGTTGGCTGTTCTTCGG	qRT-PCR of LOC_Os01g57250 locus
Os250qRT-R	GGTTTGATGCTGAGCCGTAG	qRT-PCR of LOC_Os01g57250 locus
spd6-F1	ACCAGTACTTAAAGCATCAATTCAC	Validation of the sequence between LOC_Os06g04820 and LOC_Os06g04830
spd6-R1	GAAGACGCCAATCCATGGAA	Validation of the sequence between LOC_Os06g04820 and LOC_Os06g04830
20-cDNA-L1F	CCACTCTTCGAACTCATCAAACA	Validation of the sequence of LOC_Os06g04820
20-cDNA-R1R	ATTATCTCTTGGTGCTGGCTTTG	Validation of the sequence of LOC_Os06g04820
spd6-30-1F	AGCATATTCTTGATAGCGAGGCA	Validation of the sequence of LOC_Os06g04830
spd6-30-1R	GTGGTTGGTGGTTTCGAATCAAT	Validation of the sequence of LOC_Os06g04830
ins-F1	ATTGTCATAGCATGTCCACACCA	Validation of the INS between LOC_Os06g04820 and LOC_Os06g04830 in Hap.2 accessions
ins-R1	TCTGAAATGCCGAGCTCATATGT	Validation of the INS between LOC_Os06g04820 and LOC_Os06g04830 in Hap.2 accessions
ins-F2	GCGGGTATACAATGATATGCTGC	Validation of the INS between LOC_Os06g04820 and LOC_Os06g04830 in Hap.2 accessions
ins-F3	CGCTAAAGTAGAAGTGGCCAAAG	Validation of the INS between LOC_Os06g04820 and LOC_Os06g04830 in Hap.2 accessions
ins-R3	CAAACACCCAAACATGAGCAGAT	Validation of the INS between LOC_Os06g04820 and LOC_Os06g04830 in Hap.2 accessions
ins-F4	AGTACATCTGTTATGCGCGAGAT	Validation of the INS between LOC_Os06g04820 and LOC_Os06g04830 in Hap.2 accessions
ins-R4	GAGCATATGTGGATCTAGCACCA	Validation of the INS between LOC_Os06g04820 and LOC_Os06g04830 in Hap.2 accessions
ins-F5	AGGTTGCATGCTGTATTATCCGA	Validation of the INS between LOC_Os06g04820 and LOC_Os06g04830 in Hap.2 accessions
ins-R5	ACAATCTCTCGCTCCGTTACTAC	Validation of the INS between LOC_Os06g04820 and LOC_Os06g04830 in Hap.2 accessions
ins-F6	TGGATTTGGGGTGAAATGGATCT	Validation of the INS between LOC_Os06g04820 and LOC_Os06g04830 in Hap.2 accessions
ins-R6	TGCTCTGTTAGGGTTTGCATTTG	Validation of the INS between LOC_Os06g04820 and LOC_Os06g04830 in Hap.2 accessions
10-ins-F1	CTGGAACATCAGAACCCAACAAACA	Validation of the INS in LOC_Os06g04810 in Hap.2 accessions
10-ins-R1	GCAATGGCGTTTGCACATCAT	Validation of the INS in LOC_Os06g04810 in Hap.2 accessions
spd6-ins-F1	AGCAGATAAAGATTCAATGAGGCACTAC	Validation of the INS between LOC_Os06g04820 and LOC_Os06g04830 in NIL-spd6Or
spd6-ins-R1	AGTAATTAACTTTGCGGATATGTCCG	Validation of the INS between LOC_Os06g04820 and LOC_Os06g04830 in NIL-spd6Or
spd6-ins-F2	ACCTTGAATATACGTACCTCGGTG	Validation of the INS between LOC_Os06g04820 and LOC_Os06g04830 in NIL-spd6Or
spd6-ins-R2	CGGTTATCGACGAAACAGTCG	Validation of the INS between LOC_Os06g04820 and LOC_Os06g04830 in NIL-spd6Or
spd6-ins-F3	AAGCGTGAGGACCGATAATGTC	Validation of the INS between LOC_Os06g04820 and LOC_Os06g04830 in NIL-spd6Or
spd6-ins-R3	GAAGACGCCAATCCATGGAA	Validation of the INS between LOC_Os06g04820 and LOC_Os06g04830 in NIL-spd6Or

## Sheet: Table S6b
The information of downloaded genomes in the present study.
Sequence	Species/Varietal Name	Assembly	Infraspecific name	Level	BioProject/GenBank accessions	BioSample	Sequencing technology
Genome	Oryza_glumaepatula_v1.5	GCA_000576495.1	-	Chromosome	PRJNA48429	SAMN02981440	Illumina HiSeq
Genome	Oryza_meridionalis_v1.3	GCA_000338895.2	Cultivar: OR44 (W2112)	Chromosome	PRJNA48433	SAMN02981442	Illumina HiSeq
Genome	O. glumipatula	GCA_000576495.2	GEN1233_2	Chromosome	PRJNA48429	SAMN02981440	PacBio
Genome	O. meridionalis	GCA_000338895.3	W2112	Chromosome	PRJNA48433	SAMN02981442	PacBio
Genome	O. punctata	GCA_000573905.2	IRGC105690	Chromosome	PRJNA13770	SAMN02981556	PacBio
Genome	O. brachyantha	GCA_000231095.3	IRGC101232	Chromosome	PRJNA232125	SAMN02981362	PacBio
Genome	O.sativa R498	http://www.mbkbase.org/R498		Chromosome	---	----	PacBio
Genome	O. longistaminata	GCA_001514335.1	IRGC110404	Chromosome	PRJNA293398	SAMN03996572	Illumina HiSeq; PacBio RSII
